# Supplementary material for: Comparative Analysis of Mutant Huntingtin Binding Partners in Yeast Species
Source: Sci Rep. 2018 Jun 22;8:9554. doi: 10.1038/s41598-018-27900-5 (PMC6015068; doi:10.1038/s41598-018-27900-5)
Supplement: Supplementary file 2 — Supplementary Table 1 [file 41598_2018_27900_MOESM2_ESM.xlsx]

## Sheet: S. cerevisiae fold-change & FDR
Gene Name	Uniprot Accession	MW (Da)	Length (# amino acid residues)	Average S. cerevisiae HTT-25Q Abundance	Average S. cerevisiae HTT-97Q Abundance	log2R Fold Change	Representation in HTT-97Q Group	Subset Classification	FDR
YBR085C-A	O43137	9236.79	85	NA	20.046	NA	2	expanded polyQ specific	0.158789
YNL052W	P00424	16871.8	153	NA	18.903	NA	2	expanded polyQ specific	0.158789
YHR051W	P00427	17200.9	148	NA	21.8137	NA	2	expanded polyQ specific	0.158789
YGL237C	P06774	29431	265	NA	20.5007	NA	2	expanded polyQ specific	0.158789
YDR216W	P07248	148413	1323	NA	19.7854	NA	3	expanded polyQ specific	8.97251e-05
YJL208C	P08466	36848.2	329	NA	17.928	NA	2	expanded polyQ specific	0.158789
YJL166W	P08525	10853.5	94	NA	22.1738	NA	2	expanded polyQ specific	0.158789
YKL022C	P09798	93682.5	840	NA	18.5527	NA	2	expanded polyQ specific	0.158789
YOR182C	P0CX33	7048.06	63	NA	24.4472	NA	3	expanded polyQ specific	6.39955e-05
YLR287C-A	P0CX33	7048.06	63	NA	24.4472	NA	3	expanded polyQ specific	6.39955e-05
YLR287C-A	P0CX34	7048.06	63	NA	24.4472	NA	3	expanded polyQ specific	6.39955e-05
YOR182C	P0CX34	7048.06	63	NA	24.4472	NA	3	expanded polyQ specific	6.39955e-05
YLR382C	P11325	100894	894	NA	16.6412	NA	2	expanded polyQ specific	0.158789
YBR089C-A	P11633	11387	99	NA	22.6325	NA	3	expanded polyQ specific	0.000168745
YGR084C	P12686	38657.9	339	NA	20.4151	NA	2	expanded polyQ specific	0.158789
YGR083C	P12754	69654.8	651	NA	17.3154	NA	2	expanded polyQ specific	0.158789
YDR054C	P14682	33577.9	295	NA	22.1309	NA	3	expanded polyQ specific	5.43043e-05
YKR026C	P14741	33665.7	305	NA	18.2285	NA	3	expanded polyQ specific	8.97251e-05
YPL104W	P15179	74675.2	658	NA	18.1975	NA	3	expanded polyQ specific	0.00086228
YDR256C	P15202	58037.1	515	NA	21.4482	NA	3	expanded polyQ specific	5.43043e-05
YNL272C	P17065	82966.6	759	NA	18.1465	NA	3	expanded polyQ specific	5.75206e-05
YGR167W	P17891	26273.8	233	NA	20.7322	NA	3	expanded polyQ specific	0.00061155
YNL130C	P17898	44317.8	393	NA	20.7362	NA	2	expanded polyQ specific	0.158789
YLR393W	P18496	31687.6	279	NA	18.1369	NA	2	expanded polyQ specific	0.158789
YMR104C	P18961	75574.8	677	NA	18.3385	NA	2	expanded polyQ specific	0.158789
YLR071C	P19263	121791	1082	NA	16.8623	NA	2	expanded polyQ specific	0.158789
YOL051W	P19659	118809	1081	NA	18.4873	NA	2	expanded polyQ specific	0.158789
YKL045W	P20457	61469.9	528	NA	22.1169	NA	2	expanded polyQ specific	0.158789
YOR098C	P20676	110920	1076	NA	18.184	NA	2	expanded polyQ specific	0.158789
YJL180C	P22135	36129.5	325	NA	17.5386	NA	2	expanded polyQ specific	0.158789
YDR143C	P22470	64281.4	610	NA	16.9143	NA	2	expanded polyQ specific	0.158789
YLR433C	P23287	62272.1	553	NA	16.603	NA	2	expanded polyQ specific	0.158789
YKL093W	P23493	35965.8	339	NA	19.4878	NA	2	expanded polyQ specific	0.158789
YOL023W	P25038	74919.8	676	NA	17.4425	NA	2	expanded polyQ specific	0.158789
YMR214W	P25303	41242.9	377	NA	19.3707	NA	3	expanded polyQ specific	5.43043e-05
YGL014W	P25339	96342.8	888	NA	18.3081	NA	3	expanded polyQ specific	7.10726e-05
YCR043C	P25361	14591.2	127	NA	21.3583	NA	3	expanded polyQ specific	5.43043e-05
YDL058W	P25386	203781	1790	NA	17.6386	NA	3	expanded polyQ specific	8.19967e-05
YCR046C	P25626	19107.8	169	NA	19.0084	NA	2	expanded polyQ specific	0.158789
YOL090W	P25847	107678	964	NA	16.3251	NA	2	expanded polyQ specific	0.158789
YGL035C	P27705	54216.2	504	NA	19.8251	NA	2	expanded polyQ specific	0.158789
YKL215C	P28273	138643	1286	NA	16.2364	NA	2	expanded polyQ specific	0.158789
YDL205C	P28789	36345	327	NA	21.17	NA	3	expanded polyQ specific	5.43043e-05
YPL204W	P29295	56726.2	494	NA	21.4794	NA	2	expanded polyQ specific	0.158789
YDR164C	P30619	82626.7	724	NA	18.2818	NA	2	expanded polyQ specific	0.158789
YKL016C	P30902	19491.5	174	NA	21.3497	NA	2	expanded polyQ specific	0.158789
YFL001W	P31115	50390.5	442	NA	19.2852	NA	2	expanded polyQ specific	0.158789
YAL019W	P31380	126890	1131	NA	16.1802	NA	2	expanded polyQ specific	0.158789
YOR211C	P32266	97674.2	881	NA	16.9264	NA	2	expanded polyQ specific	0.158789
YPR190C	P32349	72945.1	654	NA	16.2185	NA	2	expanded polyQ specific	0.164722
YDR176W	P32494	78384.2	702	NA	16.6654	NA	2	expanded polyQ specific	0.158789
YLR291C	P32502	42045.2	381	NA	20.6581	NA	3	expanded polyQ specific	6.39955e-05
YGR140W	P32504	110566	956	NA	19.5643	NA	2	expanded polyQ specific	0.158789
YGL122C	P32505	57849.8	525	NA	19.4297	NA	2	expanded polyQ specific	0.158789
YBR208C	P32528	199384	1835	NA	14.3494	NA	2	expanded polyQ specific	0.158789
YIL126W	P32597	155301	1359	NA	19.0299	NA	3	expanded polyQ specific	5.75206e-05
YEL050C	P32611	43228.7	393	NA	19.3147	NA	2	expanded polyQ specific	0.158789
YEL036C	P32629	57599.8	500	NA	19.2216	NA	2	expanded polyQ specific	0.158789
YER132C	P32634	191182	1753	NA	17.9224	NA	2	expanded polyQ specific	0.158789
YER172C	P32639	243182	2163	NA	15.4556	NA	2	expanded polyQ specific	0.158789
YBR236C	P32783	49747.5	436	NA	19.3238	NA	2	expanded polyQ specific	0.159313
YLR397C	P32794	83573.1	780	NA	18.561	NA	2	expanded polyQ specific	0.158789
YLR083C	P32802	74984	667	NA	17.9619	NA	2	expanded polyQ specific	0.158789
YMR224C	P32829	76736.4	692	NA	17.3804	NA	2	expanded polyQ specific	0.158789
YBR212W	P32831	73790.8	672	NA	20.7224	NA	3	expanded polyQ specific	0.000220163
YDR375C	P32839	50513.3	456	NA	17.4743	NA	2	expanded polyQ specific	0.158789
YOR196C	P32875	45784	414	NA	17.9245	NA	2	expanded polyQ specific	0.158789
YNR017W	P32897	22922.9	222	NA	19.5013	NA	3	expanded polyQ specific	5.75206e-05
YDL052C	P33333	33543.1	303	NA	21.4925	NA	2	expanded polyQ specific	0.158789
YKL032C	P33417	66949.3	597	NA	19.0758	NA	2	expanded polyQ specific	0.158789
YKR056W	P33753	72052.8	639	NA	16.8882	NA	2	expanded polyQ specific	0.158789
YKL140W	P34163	62137.5	548	NA	19.2832	NA	2	expanded polyQ specific	0.162803
YDR087C	P35178	32892	278	NA	19.752	NA	2	expanded polyQ specific	0.158789
YDR086C	P35179	8887.99	80	NA	23.5759	NA	3	expanded polyQ specific	0.000168745
YBL001C	P35195	11381	104	NA	24.8059	NA	2	expanded polyQ specific	0.158789
YKL170W	P35996	14748.9	138	NA	20.0647	NA	3	expanded polyQ specific	0.000516935
YKR072C	P36024	61637.9	562	NA	18.896	NA	2	expanded polyQ specific	0.158789
YKL082C	P36080	49968.9	434	NA	19.7458	NA	2	expanded polyQ specific	0.158789
YKR067W	P36148	82486.7	743	NA	18.5825	NA	3	expanded polyQ specific	0.000340758
YKR081C	P36160	39251.4	344	NA	21.4984	NA	2	expanded polyQ specific	0.158789
YBR122C	P36531	19676.6	177	NA	19.8127	NA	2	expanded polyQ specific	0.161475
YNR033W	P37254	87509.9	787	NA	16.1421	NA	2	expanded polyQ specific	0.158789
YGR147C	P37293	32429.6	288	NA	19.1931	NA	3	expanded polyQ specific	5.43043e-05
YDR251W	P37304	91133.2	830	NA	18.5685	NA	2	expanded polyQ specific	0.158789
YBL038W	P38064	26291.2	232	NA	19.3391	NA	2	expanded polyQ specific	0.158789
YBR059C	P38080	121704	1108	NA	19.912	NA	3	expanded polyQ specific	0.000168745
YBR199W	P38131	53959.4	464	NA	17.1837	NA	3	expanded polyQ specific	0.000168745
YBR245C	P38144	129899	1129	NA	17.5395	NA	3	expanded polyQ specific	0.000921892
YBL104C	P38164	115992	1038	NA	17.3859	NA	2	expanded polyQ specific	0.158789
YBL006C	P38210	19394.2	180	NA	19.8084	NA	2	expanded polyQ specific	0.158789
YBR041W	P38225	76465.8	669	NA	18.4033	NA	2	expanded polyQ specific	0.158789
YBR087W	P38251	39354.2	354	NA	17.7235	NA	3	expanded polyQ specific	7.80422e-05
YBR102C	P38261	84171.1	753	NA	16.2516	NA	2	expanded polyQ specific	0.158789
YBR116C	P38268	19879.4	175	NA	20.6012	NA	2	expanded polyQ specific	0.158789
YBR159W	P38286	38201.8	347	NA	18.8178	NA	3	expanded polyQ specific	0.000168745
YBR247C	P38333	54540.8	483	NA	19.1509	NA	2	expanded polyQ specific	0.158789
YOR217W	P38630	93626.8	861	NA	17.4455	NA	2	expanded polyQ specific	0.158789
YNL259C	P38636	8117.36	73	NA	17.5454	NA	2	expanded polyQ specific	0.158789
YHR065C	P38712	55339.5	501	NA	18.0021	NA	2	expanded polyQ specific	0.158789
YHR112C	P38716	41888.8	378	NA	19.5444	NA	2	expanded polyQ specific	0.158789
YHL039W	P38732	66608.1	585	NA	18.3856	NA	3	expanded polyQ specific	0.000204213
YHL031C	P38736	24977.3	223	NA	19.5241	NA	2	expanded polyQ specific	0.158789
YHL030W	P38737	207274	1868	NA	17.6463	NA	3	expanded polyQ specific	0.000169303
YHL013C	P38747	35832.1	307	NA	19.5622	NA	2	expanded polyQ specific	0.158789
YHR012W	P38759	30591.4	282	NA	19.1369	NA	3	expanded polyQ specific	7.80422e-05
YHR034C	P38768	39220.3	344	NA	18.8475	NA	2	expanded polyQ specific	0.158789
YHR070W	P38793	55980.6	499	NA	18.8191	NA	3	expanded polyQ specific	0.000137322
YHR087W	P38804	11856.2	111	NA	22.2309	NA	2	expanded polyQ specific	0.158789
YHR099W	P38811	428664	3744	NA	13.244	NA	2	expanded polyQ specific	0.158789
YHR138C	P38841	12518.5	114	NA	20.4526	NA	2	expanded polyQ specific	0.158789
YHR187W	P38874	34747.7	309	NA	21.0752	NA	2	expanded polyQ specific	0.158789
YHR199C	P38885	33610	310	NA	18.0907	NA	3	expanded polyQ specific	0.000125129
YDL092W	P38985	16129.6	146	NA	21.5051	NA	3	expanded polyQ specific	5.43043e-05
YDL198C	P38988	32808.8	300	NA	19.4765	NA	3	expanded polyQ specific	0.000303322
YOR206W	P39744	80572.7	710	NA	19.1059	NA	2	expanded polyQ specific	0.158789
YER154W	P39952	44145.8	402	NA	18.5262	NA	2	expanded polyQ specific	0.158789
YER155C	P39960	240797	2167	NA	15.8493	NA	2	expanded polyQ specific	0.158822
YEL055C	P39985	114427	1022	NA	17.362	NA	2	expanded polyQ specific	0.158789
YEL029C	P39988	35230.2	312	NA	19.3479	NA	2	expanded polyQ specific	0.158789
YEL022W	P39993	163339	1459	NA	16.0592	NA	2	expanded polyQ specific	0.158789
YEL020C	P39994	60624.1	560	NA	17.4294	NA	3	expanded polyQ specific	7.12056e-05
YER041W	P40028	85947.7	759	NA	17.551	NA	2	expanded polyQ specific	0.158789
YER082C	P40055	61636.3	554	NA	17.3519	NA	2	expanded polyQ specific	0.158789
YNL206C	P40161	50883.5	455	NA	16.5699	NA	2	expanded polyQ specific	0.158789
YNL194C	P40169	33625.6	301	NA	18.0776	NA	2	expanded polyQ specific	0.161475
YOL094C	P40339	35740.3	323	NA	19.7003	NA	3	expanded polyQ specific	5.75206e-05
YJR062C	P40354	51238.2	457	NA	17.1264	NA	2	expanded polyQ specific	0.158789
YGR009C	P40357	72601.4	651	NA	19.0961	NA	3	expanded polyQ specific	7.10726e-05
YIL098C	P40491	18222.8	155	NA	18.3255	NA	2	expanded polyQ specific	0.158789
YIL084C	P40505	37104.8	327	NA	17.9283	NA	2	expanded polyQ specific	0.158789
YIL063C	P40517	35582.6	327	NA	19.4795	NA	2	expanded polyQ specific	0.158789
YIR009W	P40567	12707.9	111	NA	20.5525	NA	2	expanded polyQ specific	0.158789
YNL002C	P40693	36166.9	322	NA	19.3364	NA	2	expanded polyQ specific	0.159608
YJL030W	P40958	21996.4	196	NA	18.8994	NA	2	expanded polyQ specific	0.158789
YNL062C	P41814	53681.3	478	NA	19.6228	NA	3	expanded polyQ specific	5.43043e-05
YGR194C	P42826	67459.6	600	NA	17.8034	NA	2	expanded polyQ specific	0.158789
YNL321W	P42839	100991	908	NA	18.6738	NA	3	expanded polyQ specific	0.000280211
YNL308C	P42846	68114.6	591	NA	20.3646	NA	2	expanded polyQ specific	0.158789
YFL044C	P43558	33135	301	NA	20.4847	NA	3	expanded polyQ specific	0.000333713
YFL041W	P43561	70385.2	622	NA	19.6482	NA	2	expanded polyQ specific	0.158789
YFR001W	P43586	23350.3	204	NA	21.8143	NA	2	expanded polyQ specific	0.158789
YFR003C	P43587	17869.7	155	NA	20.8561	NA	2	expanded polyQ specific	0.158789
YGR261C	P46682	90028	809	NA	17.8294	NA	2	expanded polyQ specific	0.158789
YGR196C	P46949	88870	817	NA	17.1695	NA	2	expanded polyQ specific	0.158789
YJL084C	P47029	114712	1046	NA	16.4961	NA	2	expanded polyQ specific	0.160347
YJL055W	P47044	26541.3	245	NA	22.5735	NA	3	expanded polyQ specific	5.43043e-05
YJL036W	P47057	48410.3	423	NA	18.399	NA	3	expanded polyQ specific	0.00138714
YJR002W	P47083	65870.4	593	NA	15.6727	NA	2	expanded polyQ specific	0.159313
YJR014W	P47089	22270.9	198	NA	19.8029	NA	2	expanded polyQ specific	0.158789
YJR122W	P47158	56457.7	497	NA	18.4889	NA	2	expanded polyQ specific	0.158789
YJR149W	P47177	44664.2	404	NA	21.3492	NA	2	expanded polyQ specific	0.158789
YDL141W	P48445	75480.9	690	NA	17.8826	NA	2	expanded polyQ specific	0.158789
YPL097W	P48527	54547	492	NA	17.5219	NA	2	expanded polyQ specific	0.158789
YNL298W	P48562	92232.6	842	NA	18.4645	NA	2	expanded polyQ specific	0.158789
YNL292W	P48567	44731.6	403	NA	20.0531	NA	2	expanded polyQ specific	0.165631
YNL131W	P49334	16586.3	152	NA	20.3843	NA	2	expanded polyQ specific	0.158789
YDR156W	P50106	14334.4	137	NA	22.0756	NA	2	expanded polyQ specific	0.158789
YGL232W	P53072	33255.2	289	NA	19.8161	NA	3	expanded polyQ specific	0.00061155
YGL198W	P53093	25544.8	235	NA	21.9924	NA	2	expanded polyQ specific	0.158789
YGL197W	P53094	163603	1487	NA	16.7059	NA	2	expanded polyQ specific	0.158789
YGL117W	P53133	30429.9	265	NA	20.8736	NA	3	expanded polyQ specific	5.43043e-05
YGL111W	P53136	51200.3	463	NA	20.8683	NA	2	expanded polyQ specific	0.158789
YGR095C	P53256	24117.9	223	NA	21.0653	NA	2	expanded polyQ specific	0.158789
YGR100W	P53258	108005	950	NA	17.9471	NA	2	expanded polyQ specific	0.158789
YNL139C	P53552	181287	1597	NA	17.3925	NA	2	expanded polyQ specific	0.158789
YNL251C	P53617	62793.6	575	NA	20.6916	NA	2	expanded polyQ specific	0.158789
YNL219C	P53868	63125.6	555	NA	19.2809	NA	2	expanded polyQ specific	0.158789
YNL108C	P53929	30406.4	270	NA	20.3207	NA	2	expanded polyQ specific	0.158789
YNL041C	P53959	95777.7	839	NA	17.8972	NA	2	expanded polyQ specific	0.158789
YDR068W	P54858	35508.3	310	NA	19.4126	NA	2	expanded polyQ specific	0.158789
YDL190C	P54860	108693	961	NA	19.7666	NA	3	expanded polyQ specific	5.43043e-05
YDR322C-A	P81449	10770.7	96	NA	20.974	NA	2	expanded polyQ specific	0.158789
YML081C-A	P81450	6617.47	59	NA	24.1645	NA	2	expanded polyQ specific	0.158789
YHR005C-A	P87108	10151.9	93	NA	20.3375	NA	2	expanded polyQ specific	0.158789
YML121W	Q00582	35294.4	310	NA	19.6956	NA	2	expanded polyQ specific	0.158789
YPL259C	Q00776	53150.3	475	NA	17.8185	NA	3	expanded polyQ specific	0.000194745
YNL248C	Q01080	45964.2	415	NA	19.809	NA	3	expanded polyQ specific	8.75366e-05
YGL130W	Q01159	52232.7	459	NA	16.5381	NA	3	expanded polyQ specific	0.000310093
YER151C	Q01477	100124	912	NA	18.6321	NA	3	expanded polyQ specific	5.75206e-05
YLR038C	Q01519	9715.51	83	NA	23.225	NA	2	expanded polyQ specific	0.158789
YKR006C	Q02204	29802.7	264	NA	18.9271	NA	2	expanded polyQ specific	0.158789
YMR072W	Q02486	21274.5	183	NA	22.6088	NA	3	expanded polyQ specific	5.43043e-05
YPL093W	Q02892	73753.6	647	NA	19.3688	NA	2	expanded polyQ specific	0.158789
YPL118W	Q02950	39019	344	NA	20.7327	NA	3	expanded polyQ specific	9.53211e-05
YPL110C	Q02979	136278	1223	NA	18.8049	NA	3	expanded polyQ specific	0.00013652
YMR098C	Q03153	69536.1	612	NA	20.0117	NA	2	expanded polyQ specific	0.158789
YDR041W	Q03201	23151.3	203	NA	19.971	NA	3	expanded polyQ specific	0.000168745
YMR289W	Q03266	42130.6	374	NA	18.3369	NA	2	expanded polyQ specific	0.160663
YGR252W	Q03330	50779	439	NA	18.5311	NA	2	expanded polyQ specific	0.158789
YMR216C	Q03656	81696.2	742	NA	18.7746	NA	2	expanded polyQ specific	0.158789
YDR236C	Q03778	24407.6	218	NA	18.1155	NA	2	expanded polyQ specific	0.158789
YMR158W	Q03799	17233.3	155	NA	20.4044	NA	2	expanded polyQ specific	0.158789
YMR076C	Q04264	145380	1277	NA	18.1616	NA	2	expanded polyQ specific	0.158789
YMR093W	Q04305	56800.9	513	NA	19.2166	NA	2	expanded polyQ specific	0.158789
YDR496C	Q04373	74161.6	656	NA	19.9121	NA	3	expanded polyQ specific	5.43043e-05
YDR116C	Q04599	30558.8	285	NA	20.9218	NA	3	expanded polyQ specific	5.43043e-05
YDR117C	Q04600	63181.7	565	NA	18.3639	NA	3	expanded polyQ specific	0.00152901
YMR049C	Q04660	90606.4	807	NA	19.3834	NA	3	expanded polyQ specific	5.75206e-05
YMR255W	Q04839	21172.3	188	NA	19.5659	NA	2	expanded polyQ specific	0.158789
YMR238W	Q05031	50074.1	458	NA	17.5284	NA	2	expanded polyQ specific	0.158789
YMR033W	Q05123	52447.4	467	NA	19.5661	NA	2	expanded polyQ specific	0.158996
YDR289C	Q05543	45801.9	409	NA	17.6705	NA	3	expanded polyQ specific	5.75206e-05
YLR299W	Q05902	72236.2	660	NA	17.9968	NA	2	expanded polyQ specific	0.158789
YLR328W	Q06178	45284.5	401	NA	18.7709	NA	2	expanded polyQ specific	0.158789
YLR276C	Q06218	67471.5	594	NA	18.9189	NA	3	expanded polyQ specific	9.53211e-05
YLR186W	Q06287	27555.8	252	NA	18.7286	NA	2	expanded polyQ specific	0.158789
YDR361C	Q06338	32271.3	283	NA	20.3614	NA	3	expanded polyQ specific	0.00163748
YDR378C	Q06406	9181.79	86	NA	21.3661	NA	2	expanded polyQ specific	0.159015
YPR156C	Q06451	67044	622	NA	18.9476	NA	2	expanded polyQ specific	0.158789
YLR356W	Q06485	19969.7	197	NA	22.3383	NA	3	expanded polyQ specific	5.43043e-05
YDR303C	Q06639	100279	885	NA	18.1114	NA	2	expanded polyQ specific	0.158789
YPR091C	Q06833	86100.2	770	NA	16.9834	NA	2	expanded polyQ specific	0.158789
YDL112W	Q07527	162958	1436	NA	18.0796	NA	3	expanded polyQ specific	8.75366e-05
YDL113C	Q07528	71332	640	NA	20.5171	NA	3	expanded polyQ specific	7.80422e-05
YLL034C	Q07844	91857.5	837	NA	16.8305	NA	2	expanded polyQ specific	0.161289
YLL040C	Q07878	352888	3144	NA	17.1923	NA	3	expanded polyQ specific	0.00208747
YLR077W	Q08023	66006.2	583	NA	17.3136	NA	2	expanded polyQ specific	0.158789
YOR054C	Q08438	72354.7	674	NA	19.2702	NA	3	expanded polyQ specific	9.53211e-05
YOR078W	Q08492	23936.6	214	NA	19.406	NA	3	expanded polyQ specific	0.000168745
YOR286W	Q08742	16557	149	NA	20.3918	NA	2	expanded polyQ specific	0.158789
YOR304W	Q08773	129109	1120	NA	17.8283	NA	2	expanded polyQ specific	0.16378
YPL195W	Q08951	105527	932	NA	17.7336	NA	3	expanded polyQ specific	0.000168745
YPL199C	Q08954	26483.3	240	NA	19.978	NA	2	expanded polyQ specific	0.158789
YPL217C	Q08965	134477	1183	NA	15.3646	NA	2	expanded polyQ specific	0.158789
YPL224C	Q08970	51376.3	484	NA	23.3882	NA	2	expanded polyQ specific	0.158789
YDL201W	Q12009	33144.2	286	NA	20.4153	NA	3	expanded polyQ specific	5.43043e-05
YOL092W	Q12010	34400.1	308	NA	21.2194	NA	2	expanded polyQ specific	0.158789
YOR271C	Q12029	34958	327	NA	16.95	NA	3	expanded polyQ specific	0.00013652
YDL153C	Q12136	69543.1	610	NA	19.1478	NA	3	expanded polyQ specific	5.75206e-05
YDR063W	Q12156	16925.7	149	NA	22.5981	NA	2	expanded polyQ specific	0.158789
YDR060W	Q12176	114988	1025	NA	17.6212	NA	2	expanded polyQ specific	0.159015
YPR048W	Q12181	71592.4	623	NA	15.6955	NA	2	expanded polyQ specific	0.158789
YOR171C	Q12246	68617.6	624	NA	17.8929	NA	2	expanded polyQ specific	0.158789
YOR100C	Q12289	34218.5	327	NA	18.7683	NA	2	expanded polyQ specific	0.158789
YLR118C	Q12354	24410.7	227	NA	20.356	NA	2	expanded polyQ specific	0.158789
YOR288C	Q12404	35871.3	318	NA	18.8786	NA	2	expanded polyQ specific	0.158789
YDL046W	Q12408	18952.9	173	NA	21.0439	NA	2	expanded polyQ specific	0.158789
YOR310C	Q12499	56199.5	511	NA	20.2399	NA	3	expanded polyQ specific	5.43043e-05
YLR114C	Q12500	85219.7	764	NA	18.5089	NA	3	expanded polyQ specific	9.53211e-05
YDR257C	Q12504	56690.3	494	NA	19.4707	NA	3	expanded polyQ specific	5.75206e-05
YML125C	Q12746	34895.2	312	NA	20.0818	NA	2	expanded polyQ specific	0.158789
YPL012W	Q12754	135533	1228	NA	18.8437	NA	3	expanded polyQ specific	5.75206e-05
YLR262C-A	Q3E764	6854.82	64	NA	22.3137	NA	2	expanded polyQ specific	0.158789
YDL148C	Q99207	93489.9	810	NA	16.413	NA	2	expanded polyQ specific	0.158789
YOL087C	Q99247	123415	1116	NA	17.686	NA	2	expanded polyQ specific	0.162925
YOR222W	Q99297	33646.8	307	NA	20.9162	NA	2	expanded polyQ specific	0.158789
YDL128W	Q99385	44103.8	411	NA	21.8495	NA	3	expanded polyQ specific	5.43043e-05
YAR009C	O13527	134837	1196	18.0927	20.8999	2.80723	3	expanded polyQ enriched	0.198409
YBR009C	P02309	11247.4	103	23.6216	25.9575	2.3359	3	expanded polyQ enriched	0.0302183
YNL030W	P02309	11247.4	103	23.6216	25.9575	2.3359	3	expanded polyQ enriched	0.0302183
YGL031C	P04449	17361	155	24.4792	26.9629	2.48363	3	expanded polyQ enriched	0.0633298
YDR172W	P05453	75925.3	685	21.4285	24.6154	3.18684	3	expanded polyQ enriched	0.0612497
YGL043W	P07273	34451.9	309	20.0053	22.009	2.0037	3	expanded polyQ enriched	0.0612497
YLR377C	P09201	37836.6	348	22.3365	24.7582	2.42166	3	expanded polyQ enriched	0.0588443
YDR298C	P09457	22462.5	212	19.973	22.6946	2.72153	3	expanded polyQ enriched	0.0557362
YBL087C	P0CX41	14285.7	137	23.9911	26.7953	2.80422	3	expanded polyQ enriched	0.0558411
YER117W	P0CX41	14285.7	137	23.9911	26.7953	2.80422	3	expanded polyQ enriched	0.0558411
YER117W	P0CX42	14285.7	137	23.9911	26.7953	2.80422	3	expanded polyQ enriched	0.0558411
YBL087C	P0CX42	14285.7	137	23.9911	26.7953	2.80422	3	expanded polyQ enriched	0.0558411
YDR418W	P0CX53	17633.7	165	23.9181	26.5845	2.66642	3	expanded polyQ enriched	0.0589801
YEL054C	P0CX53	17633.7	165	23.9181	26.5845	2.66642	3	expanded polyQ enriched	0.0589801
YDR418W	P0CX54	17633.7	165	23.9181	26.5316	2.61349	3	expanded polyQ enriched	0.0588443
YEL054C	P0CX54	17633.7	165	23.9181	26.5316	2.61349	3	expanded polyQ enriched	0.0588443
YDL130W	P10622	10531.1	106	20.2399	24.0138	3.77385	3	expanded polyQ enriched	0.181381
YER052C	P10869	57335.3	527	22.724	24.9534	2.22936	3	expanded polyQ enriched	0.0485068
YDR481C	P11491	62163.6	566	19.9275	22.4025	2.47501	3	expanded polyQ enriched	0.0823903
YML075C	P12683	113935	1054	18.6543	21.7107	3.05642	3	expanded polyQ enriched	0.0558411
YGL115W	P12904	35928.3	322	16.8183	20.1421	3.32383	3	expanded polyQ enriched	0.0633298
YDL040C	P12945	97897.3	854	18.701	20.8357	2.13473	3	expanded polyQ enriched	0.0305051
YML106W	P13298	24375.1	226	21.4071	23.894	2.48693	3	expanded polyQ enriched	0.0199817
YDR194C	P15424	75291.8	664	17.0821	20.0962	3.01418	3	expanded polyQ enriched	0.0895464
YBR088C	P15873	28495.9	258	19.871	22.2415	2.37047	3	expanded polyQ enriched	0.0633298
YNL079C	P17536	23284.8	199	16.5678	24.2025	7.63471	3	expanded polyQ enriched	0.0633298
YDR513W	P17695	15673.5	143	21.623	24.1163	2.49331	3	expanded polyQ enriched	0.0558411
YOR326W	P19524	178902	1574	12.6806	18.5966	5.916	3	expanded polyQ enriched	0.0633298
YMR286W	P20084	9379.42	86	21.1074	24.4926	3.38523	3	expanded polyQ enriched	0.0968771
YLR396C	P20795	78307.9	691	20.9572	23.0624	2.10517	3	expanded polyQ enriched	0.105898
YDR177W	P21734	23905.4	215	20.7577	22.8615	2.10386	3	expanded polyQ enriched	0.0820367
YOL126C	P22133	40095.3	377	20.501	23.4154	2.91443	3	expanded polyQ enriched	0.0612497
YJR017C	P22696	19086.9	170	20.491	22.839	2.34801	3	expanded polyQ enriched	0.0638325
YHR135C	P23291	61179.1	538	20.4415	22.4664	2.02488	3	expanded polyQ enriched	0.0633298
YML092C	P23639	26759.2	250	22.3067	24.4081	2.10134	3	expanded polyQ enriched	0.0495799
YJR077C	P23641	32325.3	311	22.5	25.4417	2.94173	3	expanded polyQ enriched	0.0544509
YGR148C	P24000	17311	155	24.6353	27.0666	2.43129	3	expanded polyQ enriched	0.0633298
YMR079W	P24280	34508.6	304	21.5493	23.7973	2.24799	3	expanded polyQ enriched	0.0620105
YCL057W	P25375	80888.4	712	18.0051	20.1866	2.18145	3	expanded polyQ enriched	0.0633298
YER094C	P25451	22316.5	205	21.6729	23.9039	2.23099	3	expanded polyQ enriched	0.0837119
YCL014W	P25558	181772	1636	18.9885	22.2876	3.29907	3	expanded polyQ enriched	0.187983
YCR093W	P25655	237567	2108	13.2324	18.458	5.22552	3	expanded polyQ enriched	0.0655349
YNL069C	P26785	21993.4	198	24.6668	26.8481	2.18127	3	expanded polyQ enriched	0.0612497
YHR089C	P28007	21193.1	205	18.9902	21.5567	2.56649	3	expanded polyQ enriched	0.0978823
YBL039C	P28274	64171.3	579	20.166	22.4631	2.29711	3	expanded polyQ enriched	0.0495799
YGR218W	P30822	122856	1084	18.1357	21.591	3.45533	3	expanded polyQ enriched	0.0269883
YKL212W	P32368	70486.5	623	19.0118	21.0527	2.0409	3	expanded polyQ enriched	0.0823903
YNL315C	P32453	36458	318	18.111	21.1346	3.02356	3	expanded polyQ enriched	0.027384
YFR052W	P32496	31465.3	274	19.057	21.245	2.18802	3	expanded polyQ enriched	0.139528
YIL075C	P32565	103061	945	21.5559	24.0111	2.45525	3	expanded polyQ enriched	0.0413685
YBL050W	P32602	32364.3	292	17.2162	20.0382	2.82196	3	expanded polyQ enriched	0.0558411
YGL252C	P32608	64729.2	588	17.6736	20.7744	3.10086	3	expanded polyQ enriched	0.089575
YKL040C	P32860	28833.9	256	19.4234	23.175	3.7516	3	expanded polyQ enriched	0.175537
YDR430C	P32898	110940	989	16.4583	20.3085	3.85022	3	expanded polyQ enriched	0.0612497
YBR117C	P33315	74021	681	22.7222	24.9727	2.25049	3	expanded polyQ enriched	0.102708
YLR175W	P33322	54076.7	483	18.0782	21.2952	3.217	3	expanded polyQ enriched	0.177032
YOR184W	P33330	42986.6	395	22.6986	24.7294	2.0308	3	expanded polyQ enriched	0.0300275
YGL195W	P33892	293168	2672	17.6559	20.706	3.05007	3	expanded polyQ enriched	0.0393299
YNL197C	P34761	69288.3	661	17.9822	20.4199	2.43767	3	expanded polyQ enriched	0.0967832
YPL129W	P35189	27245.4	244	21.1999	23.2379	2.03803	3	expanded polyQ enriched	0.0533517
YDL226C	P35197	38758.2	352	18.6595	21.8623	3.20273	3	expanded polyQ enriched	0.197074
YKL029C	P36013	73655.6	669	20.6503	23.1324	2.4821	3	expanded polyQ enriched	0.0567716
YOR089C	P36017	22808.8	210	20.6322	22.6731	2.0409	3	expanded polyQ enriched	0.0620105
YKR014C	P36018	25810.1	234	20.9933	23.4317	2.43833	3	expanded polyQ enriched	0.0334616
YKR016W	P36112	60178.8	540	19.9729	22.2579	2.28502	3	expanded polyQ enriched	0.100262
YMR024W	P36516	43346.1	390	20.1105	22.1487	2.03816	3	expanded polyQ enriched	0.0815743
YBR054W	P38079	38340.4	344	19.7683	22.8293	3.06102	3	expanded polyQ enriched	0.0965309
YBR056W	P38081	57208	501	19.4242	22.3547	2.93049	3	expanded polyQ enriched	0.100779
YBR198C	P38129	87646.9	798	15.3552	17.5997	2.24451	3	expanded polyQ enriched	0.0934278
YBL101C	P38167	121165	1117	17.3806	19.5351	2.15448	3	expanded polyQ enriched	0.0638325
YBL024W	P38205	77187.8	684	19.3621	22.4789	3.11675	3	expanded polyQ enriched	0.0319469
YNL160W	P38616	36471.4	354	21.5704	24.7946	3.22417	3	expanded polyQ enriched	0.0325434
YLR248W	P38623	67041.7	610	16.6411	20.7379	4.09683	3	expanded polyQ enriched	0.158789
YJR103W	P38627	63844.1	578	20.0066	22.3265	2.31997	3	expanded polyQ enriched	0.0427871
YPL243W	P38687	68257.6	599	17.6337	21.3005	3.66682	3	expanded polyQ enriched	0.027384
YHR049W	P38777	26968.2	243	22.0268	24.0835	2.05661	3	expanded polyQ enriched	0.0633298
YHR063C	P38787	42439.9	379	16.8783	21.5976	4.7193	3	expanded polyQ enriched	0.0757586
YHR069C	P38792	38712.9	359	16.0008	20.4566	4.45584	3	expanded polyQ enriched	0.0757586
YHR111W	P38820	48912.1	440	19.1456	22.3086	3.16301	3	expanded polyQ enriched	0.197074
YHR170W	P38861	58527.8	518	17.3484	20.0159	2.66747	3	expanded polyQ enriched	0.198261
YHR198C	P38884	36012.8	321	18.3725	21.1876	2.8151	3	expanded polyQ enriched	0.109196
YOR020C	P38910	11267.3	106	24.9686	27.2832	2.3146	3	expanded polyQ enriched	0.0473999
YDR321W	P38986	40791	381	19.5321	22.0296	2.49757	3	expanded polyQ enriched	0.0197061
YDL160C	P39517	57105.7	506	17.8834	21.6618	3.77843	3	expanded polyQ enriched	0.161475
YAL042W	P39727	45772	415	17.4815	20.2658	2.78421	3	expanded polyQ enriched	0.0934278
YAL036C	P39729	40241.8	369	19.1631	21.4289	2.26573	3	expanded polyQ enriched	0.0646722
YLR025W	P39929	26616.5	240	19.6463	22.2724	2.62616	3	expanded polyQ enriched	0.0393299
YER006W	P40010	56919.5	520	14.5207	19.9604	5.43972	3	expanded polyQ enriched	0.0680639
YER024W	P40017	101748	923	20.3384	22.5807	2.2423	3	expanded polyQ enriched	0.0391295
YER134C	P40081	20266.4	178	19.8183	22.2115	2.39317	3	expanded polyQ enriched	0.101758
YJL066C	P40364	28130.3	252	20.0095	22.1408	2.13122	3	expanded polyQ enriched	0.0946317
YIL107C	P40433	92045.8	827	20.6882	24.6001	3.91197	3	expanded polyQ enriched	0.0393299
YIL083C	P40506	41422.9	365	19.1005	23.0657	3.9652	3	expanded polyQ enriched	0.170176
YIL070C	P40513	29663.9	266	22.3512	24.7706	2.4194	3	expanded polyQ enriched	0.0355528
YIR004W	P40564	48158.6	432	18.5587	20.6379	2.07923	3	expanded polyQ enriched	0.158789
YJL096W	P40858	18166.2	161	19.5946	21.8764	2.28176	3	expanded polyQ enriched	0.0495799
YGR032W	P40989	214881	1895	15.6568	18.8729	3.21604	3	expanded polyQ enriched	0.0557362
YGR207C	P42940	28498.7	261	20.7578	22.7952	2.03741	3	expanded polyQ enriched	0.0558411
YFR016C	P43597	136046	1233	16.4331	18.9452	2.51204	3	expanded polyQ enriched	0.0934278
YFR037C	P43609	62407.1	557	18.9365	21.393	2.45652	3	expanded polyQ enriched	0.0495799
YFR047C	P43619	31958.3	295	20.3402	22.3538	2.01362	3	expanded polyQ enriched	0.0934278
YPR001W	P43635	53103	486	21.099	23.1601	2.06105	3	expanded polyQ enriched	0.0433981
YJL042W	P43638	152534	1398	16.7763	19.2346	2.45832	3	expanded polyQ enriched	0.198409
YJL082W	P47031	81505.4	731	18.968	21.3403	2.37229	3	expanded polyQ enriched	0.098961
YJL060W	P47039	49617	444	19.6036	21.6497	2.04604	3	expanded polyQ enriched	0.0954492
YJR070C	P47120	35852.4	325	21.7358	24.8422	3.10642	3	expanded polyQ enriched	0.0302183
YJR078W	P47125	50181.2	453	18.0007	20.1635	2.16285	3	expanded polyQ enriched	0.0820367
YMR246W	P47912	76720.1	694	21.1502	23.1845	2.03438	3	expanded polyQ enriched	0.0646722
YPL085W	P48415	237548	2195	15.2101	17.4689	2.25873	3	expanded polyQ enriched	0.089575
YLR325C	P49167	8739.11	78	23.2361	25.8047	2.56859	3	expanded polyQ enriched	0.0624703
YDR234W	P49367	74286.1	693	17.0126	19.4498	2.43721	3	expanded polyQ enriched	0.0633298
YML022W	P49435	20427.9	187	20.9438	23.2928	2.349	3	expanded polyQ enriched	0.0620105
YGR232W	P50086	25342.2	228	18.7296	21.4244	2.69487	3	expanded polyQ enriched	0.0966198
YMR304W	P50101	142176	1230	16.4423	18.7135	2.27126	3	expanded polyQ enriched	0.0962566
YML004C	P50107	36799.5	326	19.8784	21.9543	2.07592	3	expanded polyQ enriched	0.0804772
YGR048W	P53044	39191.4	361	17.0506	19.0805	2.02994	3	expanded polyQ enriched	0.100253
YGL244W	P53064	65218.4	558	19.9146	24.0102	4.09562	3	expanded polyQ enriched	0.0245079
YGL228W	P53075	66098.8	577	19.6388	22.1456	2.50677	3	expanded polyQ enriched	0.0798477
YGL099W	P53145	72072.7	640	16.3376	18.6559	2.31833	3	expanded polyQ enriched	0.0968771
YGR043C	P53228	36828.4	333	22.6518	24.943	2.29129	3	expanded polyQ enriched	0.0812172
YGR173W	P53295	40642.5	368	18.9001	21.0708	2.17067	3	expanded polyQ enriched	0.0748253
YGR250C	P53316	88127.5	781	18.3518	20.694	2.34222	3	expanded polyQ enriched	0.0455058
YGR266W	P53326	80369.2	701	14.0089	18.9467	4.93782	3	expanded polyQ enriched	0.0680639
YGR284C	P53337	34508.5	310	20.0429	22.1561	2.11319	3	expanded polyQ enriched	0.0633298
YNL118C	P53550	106519	970	17.4566	20.1858	2.72914	3	expanded polyQ enriched	0.198409
YNL044W	P53633	19125.4	176	22.9355	24.9497	2.01423	3	expanded polyQ enriched	0.0646722
YNL168C	P53889	28420	259	17.6142	20.6888	3.07459	3	expanded polyQ enriched	0.0894917
YNL132W	P53914	117879	1056	15.8115	18.8552	3.04362	3	expanded polyQ enriched	0.168768
YAR035W	P80235	76803.2	687	18.2857	22.8179	4.53217	3	expanded polyQ enriched	0.0646722
YOL145C	P89105	123350	1077	20.3151	22.4857	2.17053	3	expanded polyQ enriched	0.0726652
YDR028C	Q00816	110147	1014	18.5633	21.4903	2.92697	3	expanded polyQ enriched	0.0612497
YGL129C	Q01163	50145.2	450	17.008	20.5483	3.54023	3	expanded polyQ enriched	0.159657
YIL022W	Q01852	48262.6	431	20.1141	22.3112	2.19705	3	expanded polyQ enriched	0.0827848
YKR009C	Q02207	97695.8	900	14.8425	20.5266	5.68415	3	expanded polyQ enriched	0.0646722
YKL068W	Q02629	97702.5	959	17.8025	20.032	2.22956	3	expanded polyQ enriched	0.100051
YPL134C	Q03028	33910.5	310	19.4412	21.5622	2.12105	3	expanded polyQ enriched	0.104935
YDR494W	Q03430	40596.5	361	17.6703	20.7399	3.06955	3	expanded polyQ enriched	0.0953698
YML072C	Q03640	168552	1545	17.9042	20.1396	2.23542	3	expanded polyQ enriched	0.0609603
YDR174W	Q03973	27109.5	246	17.4023	21.5274	4.12505	3	expanded polyQ enriched	0.158789
YDR175C	Q03976	36968.4	319	19.7209	21.7663	2.04542	3	expanded polyQ enriched	0.100253
YMR045C	Q04214	195894	1755	19.7973	22.2436	2.44625	3	expanded polyQ enriched	0.0543506
YDL125C	Q04344	17538.3	158	21.3317	23.9917	2.65997	3	expanded polyQ enriched	0.0680639
YMR109W	Q04439	135357	1219	17.206	19.9549	2.74891	3	expanded polyQ enriched	0.0954492
YMR247C	Q04781	177783	1562	18.8843	21.9514	3.06709	3	expanded polyQ enriched	0.0633298
YMR229C	Q05022	190407	1729	16.7592	19.7889	3.0297	3	expanded polyQ enriched	0.0393299
YLR192C	Q05775	29320	265	22.7002	24.7298	2.02953	3	expanded polyQ enriched	0.0633298
YLR206W	Q05785	71170.1	613	18.8427	20.8876	2.04485	3	expanded polyQ enriched	0.0831454
YLR219W	Q05812	78864.2	728	17.3751	21.0483	3.6732	3	expanded polyQ enriched	0.0558411
YLR369W	Q05931	71598.3	657	17.5426	20.9876	3.44501	3	expanded polyQ enriched	0.167724
YLR389C	Q06010	116176	1027	17.8598	19.9781	2.11824	3	expanded polyQ enriched	0.0609603
YLR347C	Q06142	93642.1	861	20.6631	23.253	2.58996	3	expanded polyQ enriched	0.0263575
YDR372C	Q06385	38812.3	345	19.2386	21.5625	2.32386	3	expanded polyQ enriched	0.0655349
YDR380W	Q06408	70537.2	635	18.3309	20.5124	2.18155	3	expanded polyQ enriched	0.0731737
YLR410W	Q06685	128040	1146	16.3412	18.785	2.44382	3	expanded polyQ enriched	0.0949621
YLR418C	Q06697	43818.9	393	19.9369	23.2134	3.27654	3	expanded polyQ enriched	0.0605988
YPL188W	Q06892	45560.3	414	16.9286	20.0589	3.13032	3	expanded polyQ enriched	0.0953698
YDL144C	Q07589	39371.9	356	16.5419	19.3691	2.82719	3	expanded polyQ enriched	0.0919098
YLL029W	Q07825	83908.9	749	18.2817	21.2814	2.99975	3	expanded polyQ enriched	0.0686976
YOL027C	Q08179	64195.1	573	18.7688	22.659	3.89027	3	expanded polyQ enriched	0.162761
YOL049W	Q08220	55090.8	491	18.9226	21.0067	2.08412	3	expanded polyQ enriched	0.0558411
YOR356W	Q08822	68931.9	631	19.4893	21.8168	2.3275	3	expanded polyQ enriched	0.0978345
YOR091W	Q12000	39199.3	345	17.3282	20.4705	3.14232	3	expanded polyQ enriched	0.173538
YPR029C	Q12028	92348.5	832	17.9745	21.0733	3.09884	3	expanded polyQ enriched	0.0946317
YPR006C	Q12031	64021	575	17.8853	20.3558	2.47049	3	expanded polyQ enriched	0.100253
YLR330W	Q12114	72600.4	671	19.6551	21.7884	2.13334	3	expanded polyQ enriched	0.0954492
YDR033W	Q12117	35828.6	320	21.4281	23.8297	2.40162	3	expanded polyQ enriched	0.0540062
YOR007C	Q12118	36713.3	346	23.1885	26.1361	2.94759	3	expanded polyQ enriched	0.0270705
YOR095C	Q12189	27950.8	258	20.5201	22.876	2.35591	3	expanded polyQ enriched	0.0302183
YOL061W	Q12265	52541.6	496	20.2102	22.2567	2.04646	3	expanded polyQ enriched	0.0396469
YDR510W	Q12306	11475.8	101	20.6975	24.4183	3.72075	3	expanded polyQ enriched	0.182283
YDL097C	Q12377	49148.7	434	19.219	21.3451	2.12616	3	expanded polyQ enriched	0.0495799
YOR086C	Q12466	132291	1186	16.7668	19.7614	2.9946	3	expanded polyQ enriched	0.0873806
YBL005W-B	Q12490	195980	1755	19.7973	22.2436	2.44625	3	expanded polyQ enriched	0.0543506
YCL057C-A	Q96VH5	10175.4	97	19.9373	23.6946	3.7573	3	expanded polyQ enriched	0.0612497
YPL228W	O13297	60850.4	549	18.5533	18.0897	-0.463588	3	expanded polyQ non-enriched	0.370312
YAR075W	O42831	16718.7	157	24.5776	24.1206	-0.45699	3	expanded polyQ non-enriched	0.283056
YEL020W-A	O74700	10097	87	22.0586	22.0298	-0.0288301	2	expanded polyQ non-enriched	0.505724
YEL039C	P00045	12410.3	113	25.4426	25.9639	0.521363	2	expanded polyQ non-enriched	0.505724
YKR066C	P00431	39894	361	22.954	22.7116	-0.242387	3	expanded polyQ non-enriched	0.230129
YDR408C	P04161	23315.4	214	21.4374	21.4367	-0.000714603	2	expanded polyQ non-enriched	0.523529
YJL088W	P05150	37339.2	338	22.2875	22.1055	-0.182002	3	expanded polyQ non-enriched	0.230399
YLR029C	P05748	24293.3	204	25.2007	25.5271	0.326412	3	expanded polyQ non-enriched	0.303526
YPL203W	P06245	43933.7	380	21.6789	22.1194	0.440472	2	expanded polyQ non-enriched	0.522927
YDL106C	P07269	62438.6	559	17.1535	17.2289	0.0753975	1	expanded polyQ non-enriched	0.958878
YDR354W	P07285	40722.6	380	21.7634	21.868	0.104597	3	expanded polyQ non-enriched	0.354368
YHR013C	P07347	27391.7	238	20.2366	20.3173	0.080733	3	expanded polyQ non-enriched	0.344717
YJL128C	P08018	71393.3	668	18.3866	18.4324	0.045775	2	expanded polyQ non-enriched	0.480318
YBR018C	P08431	41860.5	366	27.5247	27.1641	-0.360521	3	expanded polyQ non-enriched	0.218614
YNL277W	P08465	52792.2	486	19.2385	19.5372	0.298727	1	expanded polyQ non-enriched	0.958089
YOR393W	P0CX10	46768	437	22.4586	22.7193	0.260637	3	expanded polyQ non-enriched	0.344717
YPL281C	P0CX10	46768	437	22.4586	22.7193	0.260637	3	expanded polyQ non-enriched	0.344717
YOR393W	P0CX11	46768	437	22.4586	22.7193	0.260637	3	expanded polyQ non-enriched	0.344717
YPL281C	P0CX11	46768	437	22.4586	22.7193	0.260637	3	expanded polyQ non-enriched	0.344717
YHR141C	P0CX27	12153.7	106	23.704	24.1036	0.399566	1	expanded polyQ non-enriched	0.226067
YNL162W	P0CX27	12153.7	106	23.704	24.1036	0.399566	1	expanded polyQ non-enriched	0.226067
YNL162W	P0CX28	12153.7	106	23.704	24.1036	0.399566	1	expanded polyQ non-enriched	0.226067
YHR141C	P0CX28	12153.7	106	23.704	24.1036	0.399566	1	expanded polyQ non-enriched	0.226067
YOL120C	P0CX49	20388.5	186	26.9038	27.2008	0.296945	3	expanded polyQ non-enriched	0.294226
YNL301C	P0CX49	20388.5	186	26.9038	27.2008	0.296945	3	expanded polyQ non-enriched	0.294226
YNL301C	P0CX50	20388.5	186	26.9038	27.2008	0.296945	3	expanded polyQ non-enriched	0.294226
YOL120C	P0CX50	20388.5	186	26.9038	27.2008	0.296945	3	expanded polyQ non-enriched	0.294226
YDL191W	P0CX84	13787	120	25.5026	25.4656	-0.0370185	3	expanded polyQ non-enriched	0.28388
YDL136W	P0CX84	13787	120	25.5026	25.4656	-0.0370185	3	expanded polyQ non-enriched	0.28388
YDL136W	P0CX85	13787	120	25.5026	25.4656	-0.0370185	3	expanded polyQ non-enriched	0.28388
YDL191W	P0CX85	13787	120	25.5026	25.4656	-0.0370185	3	expanded polyQ non-enriched	0.28388
YDR170C	P11075	223432	2009	19.925	19.4367	-0.488307	3	expanded polyQ non-enriched	0.464826
YGL062W	P11154	129040	1178	24.7115	24.3572	-0.354317	3	expanded polyQ non-enriched	0.28761
YHR024C	P11914	52678	482	22.405	22.2966	-0.108434	3	expanded polyQ non-enriched	0.368373
YNL005C	P12687	42622.2	371	19.6476	19.8534	0.205817	1	expanded polyQ non-enriched	0.598476
YNL250W	P12753	150729	1312	16.7241	17.2877	0.563599	1	expanded polyQ non-enriched	0.232027
YOR276W	P12962	18034.2	161	21.9982	21.6054	-0.392829	1	expanded polyQ non-enriched	0.974549
YGL167C	P13586	103287	950	18.992	19.4706	0.478578	2	expanded polyQ non-enriched	0.581933
YDR454C	P15454	20302.6	187	22.5063	22.4579	-0.048436	3	expanded polyQ non-enriched	0.287542
YCR088W	P15891	64702.6	592	24.3693	24.1161	-0.253251	3	expanded polyQ non-enriched	0.216686
YHR042W	P16603	75842	691	21.0766	20.6931	-0.383471	3	expanded polyQ non-enriched	0.247081
YBL016W	P16892	40392.1	353	19.9078	19.6642	-0.243606	1	expanded polyQ non-enriched	0.954086
YNL138W	P17555	56540.3	526	22.3294	21.8836	-0.445853	3	expanded polyQ non-enriched	0.237159
YOR158W	P17558	35542.3	318	20.5268	20.0521	-0.474728	2	expanded polyQ non-enriched	0.938947
YOR061W	P19454	39104.5	339	20.4038	19.9022	-0.501559	3	expanded polyQ non-enriched	0.432172
YDL236W	P19881	34216.7	312	20.8562	20.3714	-0.484811	3	expanded polyQ non-enriched	0.384665
YBR166C	P20049	50201.2	452	19.48	19.2959	-0.184092	3	expanded polyQ non-enriched	0.359682
YER070W	P21524	98456.1	888	16.6983	16.5203	-0.177968	2	expanded polyQ non-enriched	0.925645
YDR530C	P22108	36447.3	325	19.3803	19.8291	0.448882	1	expanded polyQ non-enriched	0.937382
YNL183C	P22211	83631.9	790	19.2304	19.4758	0.245421	3	expanded polyQ non-enriched	0.333819
YOL004W	P22579	172602	1536	17.3554	17.7448	0.389346	2	expanded polyQ non-enriched	0.457322
YDL134C	P23594	41509.2	369	20.3796	20.2048	-0.174817	3	expanded polyQ non-enriched	0.237354
YDR293C	P24276	137739	1250	15.9741	15.8362	-0.137874	2	expanded polyQ non-enriched	0.479783
YMR220W	P24521	49797.6	451	20.4535	20.5729	0.119377	1	expanded polyQ non-enriched	0.945655
YPL119C	P24784	67057.3	617	21.7115	21.9781	0.266572	3	expanded polyQ non-enriched	0.2725
YJR090C	P24814	131465	1151	19.2623	19.7909	0.528626	1	expanded polyQ non-enriched	0.230399
YCR002C	P25342	36600.2	322	22.479	21.9377	-0.541328	3	expanded polyQ non-enriched	0.384665
YCR009C	P25343	29989.7	265	21.2992	21.4329	0.133663	2	expanded polyQ non-enriched	0.520829
YCL025C	P25376	68856.8	633	19.1844	19.4999	0.315516	1	expanded polyQ non-enriched	0.942503
YCL011C	P25555	48248.8	427	18.9138	19.349	0.435221	3	expanded polyQ non-enriched	0.312344
YCR102C	P25608	39806.2	368	23.9086	23.7947	-0.113847	2	expanded polyQ non-enriched	0.474974
YCR052W	P25632	53506.1	483	16.7632	17.0115	0.248308	1	expanded polyQ non-enriched	0.932861
YCR077C	P25644	87222.5	796	20.1552	19.6538	-0.501462	3	expanded polyQ non-enriched	0.384665
YJL172W	P27614	63883	576	23.3025	22.7741	-0.528393	3	expanded polyQ non-enriched	0.217524
YDR483W	P27809	50792.2	442	19.7151	19.344	-0.371135	2	expanded polyQ non-enriched	0.932861
YGL070C	P27999	14084.8	122	20.844	20.8091	-0.0349025	1	expanded polyQ non-enriched	0.60577
YDR036C	P28817	55594.7	500	19.9788	19.707	-0.271751	3	expanded polyQ non-enriched	0.384665
YMR271C	P30402	24473.1	227	19.8132	20.3353	0.52217	3	expanded polyQ non-enriched	0.322741
YDR497C	P30605	62727.2	584	21.8929	21.8585	-0.0344087	2	expanded polyQ non-enriched	0.936003
YOL064C	P32179	38627.1	357	21.7312	21.1536	-0.577619	3	expanded polyQ non-enriched	0.357736
YBR218C	P32327	129027	1180	24.8593	24.5762	-0.283065	3	expanded polyQ non-enriched	0.285903
YKL122C	P32342	18092.2	167	21.6076	22.0279	0.420321	3	expanded polyQ non-enriched	0.230368
YMR202W	P32352	24701.4	222	22.8658	22.9006	0.0347644	3	expanded polyQ non-enriched	0.359939
YLR447C	P32366	39363.5	345	21.1735	20.9617	-0.211754	3	expanded polyQ non-enriched	0.382687
YGR253C	P32379	28229.4	260	24.1978	23.9584	-0.239401	3	expanded polyQ non-enriched	0.209889
YLL048C	P32386	186754	1661	17.8016	18.2383	0.436659	2	expanded polyQ non-enriched	0.88882
YDR405W	P32387	30321	263	21.152	20.9257	-0.226316	3	expanded polyQ non-enriched	0.370557
YJL115W	P32447	31278.6	279	20.5148	20.6134	0.098577	2	expanded polyQ non-enriched	0.910517
YLR314C	P32457	59343.5	520	20.7949	20.8723	0.0774136	3	expanded polyQ non-enriched	0.384665
YHR107C	P32468	46365.3	407	23.5151	23.1168	-0.39836	3	expanded polyQ non-enriched	0.375605
YLR172C	P32469	33456.1	300	22.6747	22.257	-0.417728	3	expanded polyQ non-enriched	0.326446
YGR175C	P32476	54704.7	496	20.9189	20.6164	-0.302474	3	expanded polyQ non-enriched	0.375605
YGR285C	P32527	48492.3	433	24.518	24.3582	-0.159855	3	expanded polyQ non-enriched	0.234484
YGR229C	P32566	56354.6	505	21.9113	21.998	0.0867317	2	expanded polyQ non-enriched	0.918877
YER174C	P32642	27105.9	244	20.59	20.708	0.118049	1	expanded polyQ non-enriched	0.953025
YDL168W	P32771	40725.8	386	24.1352	23.7377	-0.397444	3	expanded polyQ non-enriched	0.288833
YHR016C	P32793	50037.1	468	21.587	21.7141	0.127061	3	expanded polyQ non-enriched	0.238865
YKL181W	P32895	46472.1	427	21.8344	21.7143	-0.120113	3	expanded polyQ non-enriched	0.21432
YHL004W	P32902	43467.2	394	19.3835	18.9664	-0.417127	3	expanded polyQ non-enriched	0.478606
YFL008W	P32908	139672	1225	16.6378	16.4216	-0.21625	1	expanded polyQ non-enriched	0.612108
YBR170C	P33755	64890.7	580	18.3547	18.7259	0.371186	3	expanded polyQ non-enriched	0.309593
YEL002C	P33767	48687.2	430	20.307	20.7893	0.48225	2	expanded polyQ non-enriched	0.536316
YFR002W	P34077	94944.3	839	18.4445	18.812	0.36751	2	expanded polyQ non-enriched	0.544691
YBL058W	P34223	46332.9	423	22.1611	22.1783	0.0171823	3	expanded polyQ non-enriched	0.211193
YER068W	P34909	64495.6	587	18.7392	19.1099	0.370666	3	expanded polyQ non-enriched	0.202687
YDL006W	P35182	31207.8	281	19.1092	18.835	-0.274261	1	expanded polyQ non-enriched	0.953409
YKL065C	P35723	23106.6	206	21.6653	21.7448	0.0795625	2	expanded polyQ non-enriched	0.524651
YNL093W	P36019	24438.4	220	19.4719	18.9932	-0.478612	2	expanded polyQ non-enriched	0.925914
YKR031C	P36126	192585	1683	17.9911	17.7049	-0.286223	1	expanded polyQ non-enriched	0.955773
YKR065C	P36147	21536.5	197	20.1519	20.6849	0.532983	2	expanded polyQ non-enriched	0.461758
YGR185C	P36421	43670.2	394	23.3608	23.7788	0.418061	3	expanded polyQ non-enriched	0.220308
YNL252C	P36528	31790.9	281	19.5814	19.6781	0.0966552	3	expanded polyQ non-enriched	0.346432
YMR105C	P37012	62423.1	569	27.6836	27.1651	-0.518481	3	expanded polyQ non-enriched	0.384665
YCR073W-A	P37262	33997.7	315	20.7257	20.7209	-0.00484968	3	expanded polyQ non-enriched	0.271545
YBR035C	P38075	26681.8	228	25.0057	24.4611	-0.544635	3	expanded polyQ non-enriched	0.384665
YBR139W	P38109	56928.2	508	20.798	20.3806	-0.417354	1	expanded polyQ non-enriched	0.575496
YBR164C	P38116	20163.7	183	21.6358	21.3023	-0.333492	2	expanded polyQ non-enriched	0.472249
YBR146W	P38120	31583.2	278	18.1542	18.3637	0.209558	3	expanded polyQ non-enriched	0.327679
YBR205W	P38130	46874	404	19.5328	18.9551	-0.57772	3	expanded polyQ non-enriched	0.378517
YBR029C	P38221	51291.3	457	21.553	21.533	-0.0199628	2	expanded polyQ non-enriched	0.522072
YBR053C	P38235	39756.2	358	18.4728	18.9386	0.465843	2	expanded polyQ non-enriched	0.896471
YBR101C	P38260	32246	290	20.0001	19.896	-0.104078	3	expanded polyQ non-enriched	0.354634
YBR151W	P38281	35350.4	316	20.1903	20.7711	0.580796	3	expanded polyQ non-enriched	0.237135
YOR232W	P38523	25792.5	228	21.6166	21.269	-0.347594	3	expanded polyQ non-enriched	0.33802
YER031C	P38555	24084.1	223	22.4124	22.0055	-0.40686	3	expanded polyQ non-enriched	0.384665
YNL290W	P38629	37842	340	16.9155	16.7153	-0.200231	1	expanded polyQ non-enriched	0.942503
YHR096C	P38695	65406.2	592	20.3484	19.9095	-0.438861	3	expanded polyQ non-enriched	0.384665
YHR043C	P38773	26890	246	22.4136	22.0894	-0.324161	3	expanded polyQ non-enriched	0.224402
YHR182W	P38870	88803.1	785	19.4443	19.452	0.00776618	1	expanded polyQ non-enriched	0.607872
YLR055C	P38915	65203.5	602	16.8517	17.2847	0.433018	2	expanded polyQ non-enriched	0.450739
YPL190C	P38996	89293.5	802	19.746	19.8925	0.146477	3	expanded polyQ non-enriched	0.360911
YIR034C	P38998	41149	373	20.6478	20.9586	0.310753	2	expanded polyQ non-enriched	0.542949
YDR343C	P39003	61942.2	570	22.6066	23.0748	0.468192	3	expanded polyQ non-enriched	0.249062
YDR342C	P39004	61972.2	570	22.307	22.6767	0.36965	3	expanded polyQ non-enriched	0.343032
YGL022W	P39007	80642.3	718	17.5525	18.0296	0.477038	3	expanded polyQ non-enriched	0.298095
YGR020C	P39111	13387	118	21.9913	22.02	0.0287004	2	expanded polyQ non-enriched	0.921312
YAL007C	P39704	23726.6	215	22.0304	22.4441	0.413673	2	expanded polyQ non-enriched	0.917891
YEL069C	P39924	61971.3	564	20.9253	20.3654	-0.559829	3	expanded polyQ non-enriched	0.384665
YMR183C	P39926	33470.9	295	21.4237	21.4301	0.00634495	3	expanded polyQ non-enriched	0.36793
YGL049C	P39936	102665	914	19.6627	19.8461	0.183382	3	expanded polyQ non-enriched	0.3043
YEL026W	P39990	13446.3	126	21.4807	21.9563	0.475586	2	expanded polyQ non-enriched	0.468063
YER050C	P40033	15615.5	138	18.7556	18.4249	-0.330728	1	expanded polyQ non-enriched	0.950343
YMR038C	P40202	26974.8	249	21.6093	21.6686	0.0592811	3	expanded polyQ non-enriched	0.237365
YMR145C	P40215	62029.1	560	25.117	24.7938	-0.323165	3	expanded polyQ non-enriched	0.26715
YIL135C	P40463	46682.2	436	18.9297	19.5101	0.580388	1	expanded polyQ non-enriched	0.946933
YIL064W	P40516	28349.5	257	18.8015	19.0324	0.230913	1	expanded polyQ non-enriched	0.939364
YIR037W	P40581	18451.6	163	23.1784	22.9863	-0.192065	3	expanded polyQ non-enriched	0.337628
YMR323W	P42222	46753.1	437	22.4042	22.6648	0.260637	3	expanded polyQ non-enriched	0.344717
YGR205W	P42938	33025.8	290	21.7999	21.3142	-0.485686	3	expanded polyQ non-enriched	0.384665
YGL019W	P43639	31874.1	278	20.9615	20.805	-0.156425	3	expanded polyQ non-enriched	0.378517
YJR093C	P45976	35097	327	18.87	19.2907	0.4207	1	expanded polyQ non-enriched	0.623209
YJL124C	P47017	20148.1	172	19.9862	19.6902	-0.296056	3	expanded polyQ non-enriched	0.501679
YJL076W	P47035	125285	1189	17.1021	17.6163	0.514148	2	expanded polyQ non-enriched	0.878388
YJR008W	P47085	37895.4	338	20.8064	21.2605	0.454104	3	expanded polyQ non-enriched	0.277961
YJR113C	P47150	27476.7	247	18.9372	19.3259	0.388607	2	expanded polyQ non-enriched	0.898048
YJR133W	P47165	23478.2	209	20.2951	20.6721	0.377036	2	expanded polyQ non-enriched	0.528566
YJR137C	P47169	159214	1442	20.0773	20.105	0.0276316	3	expanded polyQ non-enriched	0.352419
YJR158W	P47185	62125.3	567	20.9253	20.3654	-0.559829	3	expanded polyQ non-enriched	0.384665
YGR097W	P48361	124528	1146	18.2306	18.6884	0.457861	1	expanded polyQ non-enriched	0.932861
YDL234C	P48365	86256.9	746	17.1632	17.4117	0.248508	2	expanded polyQ non-enriched	0.892338
YHR039C-A	P48836	12623	114	23.3615	23.2383	-0.123204	2	expanded polyQ non-enriched	0.476883
YLR351C	P49954	32094.8	291	21.9958	21.5399	-0.45587	3	expanded polyQ non-enriched	0.293017
YML014W	P49957	32128.5	279	18.9958	19.2819	0.286046	1	expanded polyQ non-enriched	0.618362
YGL210W	P51996	24151.2	222	22.3616	21.9526	-0.408981	3	expanded polyQ non-enriched	0.384665
YGL231C	P53073	21156	190	21.5931	21.1792	-0.413925	1	expanded polyQ non-enriched	0.224713
YGR001C	P53200	28194	248	21.5672	21.3073	-0.259924	3	expanded polyQ non-enriched	0.372829
YGR010W	P53204	44318.8	395	19.8224	19.4112	-0.411229	2	expanded polyQ non-enriched	0.480318
YGR031W	P53219	38132.2	342	18.3814	18.891	0.509564	2	expanded polyQ non-enriched	0.463729
YGR260W	P53322	59437.6	534	19.9055	20.308	0.402552	1	expanded polyQ non-enriched	0.618337
YGR279C	P53334	39218.8	386	19.8058	19.5824	-0.223371	3	expanded polyQ non-enriched	0.361386
YNR072W	P53631	62113.3	564	20.9253	20.3654	-0.559829	3	expanded polyQ non-enriched	0.384665
YNR021W	P53723	46517.6	404	18.3365	18.8279	0.49138	2	expanded polyQ non-enriched	0.88882
YNR067C	P53753	117821	1117	18.9988	19.0866	0.0877896	2	expanded polyQ non-enriched	0.922982
YNL231C	P53860	40414.5	351	20.4971	20.4735	-0.0235286	2	expanded polyQ non-enriched	0.917909
YNL014W	P53978	114642	1044	24.3118	24.3737	0.0618994	3	expanded polyQ non-enriched	0.342571
YLR460C	P54007	40811.9	376	23.9086	23.7947	-0.113847	2	expanded polyQ non-enriched	0.474974
YMR067C	P54730	46325.7	416	19.182	19.2941	0.11217	1	expanded polyQ non-enriched	0.946243
YDL245C	P54854	62136.4	567	20.9253	20.3654	-0.559829	3	expanded polyQ non-enriched	0.384665
YNL031C	P61830	15168.7	136	23.7328	23.7293	-0.003519	3	expanded polyQ non-enriched	0.26571
YBR010W	P61830	15168.7	136	23.7328	23.7293	-0.003519	3	expanded polyQ non-enriched	0.26571
YHR030C	Q00772	55182.7	484	19.6029	19.8599	0.257001	3	expanded polyQ non-enriched	0.339762
YOR124C	Q01476	144630	1272	19.016	18.437	-0.579015	3	expanded polyQ non-enriched	0.384665
YLR244C	Q01662	42975.6	387	20.2932	20.202	-0.0911825	2	expanded polyQ non-enriched	0.919235
YKR080W	Q02046	35942.7	320	22.4872	22.744	0.256773	2	expanded polyQ non-enriched	0.522927
YMR219W	Q03661	183777	1658	17.6587	17.5811	-0.0775531	2	expanded polyQ non-enriched	0.471316
YDR427W	Q04062	45175.9	393	21.9673	22.0237	0.0564262	3	expanded polyQ non-enriched	0.356026
YDR428C	Q04066	29666.2	261	19.4892	18.9665	-0.522723	2	expanded polyQ non-enriched	0.494872
YMR090W	Q04304	24561	227	23.3543	23.8357	0.481468	3	expanded polyQ non-enriched	0.338743
YMR110C	Q04458	59299.2	532	22.9592	23.0926	0.133447	3	expanded polyQ non-enriched	0.210202
YMR029C	Q05040	58351	523	19.1328	19.3524	0.21958	1	expanded polyQ non-enriched	0.620248
YMR031C	Q05050	91830.7	843	20.7784	20.77	-0.00848598	3	expanded polyQ non-enriched	0.384665
YDR346C	Q05515	53660.2	481	19.5527	20.1229	0.570233	3	expanded polyQ non-enriched	0.306315
YDR294C	Q05567	64817.7	589	19.834	20.3231	0.489116	2	expanded polyQ non-enriched	0.911588
YLR284C	Q05871	31324.3	280	18.9055	18.5932	-0.312312	2	expanded polyQ non-enriched	0.926858
YLR287C	Q05881	40452.1	355	17.9328	18.1357	0.202906	1	expanded polyQ non-enriched	0.606434
YLR401C	Q06053	75713.5	668	17.9172	18.1346	0.217392	2	expanded polyQ non-enriched	0.892686
YPR118W	Q06489	44446.5	411	20.1145	20.4089	0.294366	2	expanded polyQ non-enriched	0.542478
YDL053C	Q07362	19467.3	185	20.3344	19.8278	-0.506632	2	expanded polyQ non-enriched	0.49701
YDL218W	Q07629	33994	317	21.8895	22.451	0.561463	2	expanded polyQ non-enriched	0.903384
YDL219W	Q07648	16460.9	150	21.1579	21.5096	0.351733	3	expanded polyQ non-enriched	0.336859
YDL222C	Q07651	33695.4	309	19.6627	20.0682	0.405539	1	expanded polyQ non-enriched	0.95254
YDL225W	Q07657	61709.9	551	19.2545	19.047	-0.207425	3	expanded polyQ non-enriched	0.384665
YOL030W	Q08193	50491.9	484	19.4856	19.3661	-0.119507	2	expanded polyQ non-enriched	0.517232
YOL057W	Q08225	79466.1	711	18.7038	18.3329	-0.370929	2	expanded polyQ non-enriched	0.518292
YOL077C	Q08235	33124.6	291	20.1674	19.874	-0.2934	2	expanded polyQ non-enriched	0.931776
YOR057W	Q08446	44094	395	19.7799	19.3776	-0.402262	3	expanded polyQ non-enriched	0.377342
YPL223C	Q08969	18820.5	168	22.6663	22.1313	-0.534951	3	expanded polyQ non-enriched	0.596449
YPL225W	Q08971	17351.8	146	23.2718	23.7021	0.430301	1	expanded polyQ non-enriched	0.225904
YOR272W	Q12024	50493.5	460	20.3703	20.1874	-0.182818	3	expanded polyQ non-enriched	0.348269
YDR515W	Q12034	50014.2	447	17.5915	17.3659	-0.225589	2	expanded polyQ non-enriched	0.487168
YDL004W	Q12165	16672	160	21.9618	22.1135	0.151689	3	expanded polyQ non-enriched	0.355993
YLL056C	Q12177	31773.9	298	18.8353	19.1732	0.337982	2	expanded polyQ non-enriched	0.912067
YPR062W	Q12178	17381.5	158	21.964	22.306	0.342033	1	expanded polyQ non-enriched	0.952978
YPL242C	Q12280	170544	1495	16.8525	17.4143	0.561779	1	expanded polyQ non-enriched	0.939851
YDR061W	Q12298	60414.5	539	18.6816	18.1469	-0.534705	1	expanded polyQ non-enriched	0.978877
YOR040W	Q12320	32028.1	285	19.8174	20.2118	0.39434	1	expanded polyQ non-enriched	0.22437
YLR100W	Q12452	39377.8	347	22.6603	22.3706	-0.289701	3	expanded polyQ non-enriched	0.2499
YDR255C	Q12508	48559.4	421	18.3989	18.2425	-0.156438	1	expanded polyQ non-enriched	0.950284
YPR072W	Q12514	65011.8	560	18.9498	19.2292	0.279488	2	expanded polyQ non-enriched	0.567939
YPL247C	Q12523	56134	523	19.0755	19.0981	0.0225462	1	expanded polyQ non-enriched	0.953025
YOL012C	Q12692	14064.1	134	24.7631	24.3016	-0.461535	2	expanded polyQ non-enriched	0.474894
YDL015C	Q99190	36358.3	310	18.4864	18.7714	0.285028	1	expanded polyQ non-enriched	0.59596
YOR165W	Q99287	88527.1	776	20.1747	20.0191	-0.155636	3	expanded polyQ non-enriched	0.384665
YOL123W	Q99383	58826.9	534	22.021	22.3704	0.349377	3	expanded polyQ non-enriched	0.204196
YPL081W	O13516	22219.2	197	26.0629	26.4007	0.337813	3	other	0.084431
YHR214C-B	O13535	199778	1793	24.5807	24.6849	0.104194	3	other	0.101758
YLR421C	O13563	17600.8	156	21.6769	23.0886	1.41163	2	other	0.876765
YPR089W	O13585	101281	888	NA	18.3662	NA	1	other	0.384665
YPL249C-A	O14455	10998.3	100	26.4097	27.8337	1.42396	3	other	0.0633298
YOR298C-A	O14467	16215.9	151	26.8316	27.4693	0.637775	3	other	0.0633298
YDR261C-C	O74302	48113.1	440	26.9251	26.9016	-0.0235807	3	other	0.112132
YJR048W	P00044	12092.2	109	27.3648	27.923	0.558148	3	other	0.089361
YDR529C	P00128	14441.7	127	21.9237	22.9902	1.06652	3	other	0.0633298
YML054C	P00175	64904.5	591	23.5053	24.9576	1.45233	3	other	0.0920666
YOL086C	P00330	36471.8	348	30.4564	30.9155	0.459097	3	other	0.0757586
YMR303C	P00331	36306.8	348	29.4266	29.9935	0.566827	3	other	0.0735472
YJR009C	P00358	35406.5	332	32.2481	32.4506	0.202481	3	other	0.0824281
YGR192C	P00359	35290.5	332	32.5066	32.6595	0.152937	3	other	0.0860183
YJL052W	P00360	35341.7	332	31.5541	31.6045	0.0504084	3	other	0.0954492
Q0045	P00401	58053.8	534	19.1532	22.051	2.89776	3	other	0.202687
Q0250	P00410	28322.6	251	23.3161	24.3148	0.998701	3	other	0.0743774
YIL111W	P00425	17040.1	151	NA	19.9621	NA	1	other	0.384665
YJR104C	P00445	15650.9	154	28.971	29.6113	0.640274	3	other	0.0680639
YHR008C	P00447	25580.3	233	24.9403	25.4116	0.471314	3	other	0.0680639
YER055C	P00498	31844.2	297	23.7976	25.0658	1.26822	3	other	0.0612497
YBR160W	P00546	33782	298	21.2139	22.3643	1.15044	3	other	0.061303
YAL038W	P00549	54060.5	500	30.4254	30.8791	0.453694	3	other	0.0689973
YCR012W	P00560	44276.9	416	30.8503	31.2742	0.423918	3	other	0.0721554
YIL162W	P00724	59815.3	532	22.3112	19.0883	-3.2229	3	other	0.478606
YMR297W	P00729	59170.3	532	23.303	22.4028	-0.90024	3	other	0.552762
YPL111W	P00812	35269.2	333	20.2551	21.6729	1.4178	3	other	0.17568
YCL030C	P00815	86736.5	799	25.5604	26.435	0.874582	3	other	0.0646722
YBR011C	P00817	32053.6	287	26.4788	26.8414	0.362636	3	other	0.0680639
YJR121W	P00830	54294.1	511	26.7866	27.9117	1.12513	3	other	0.0633298
YNR001C	P00890	52733.2	479	26.8603	28.1017	1.24147	3	other	0.0612497
YER090W	P00899	56154.1	507	24.2712	24.5473	0.276102	3	other	0.112878
YGR254W	P00924	46273.4	437	31.2021	31.3419	0.139881	3	other	0.100253
YHR174W	P00925	46387.2	437	31.4586	31.6177	0.159107	3	other	0.0906965
YER086W	P00927	63133.5	576	21.6224	23.3699	1.74748	3	other	0.0728635
YGL026C	P00931	75872.5	707	24.4314	24.8457	0.414235	3	other	0.0827848
YKL211C	P00937	52813.8	484	22.4583	23.4749	1.01656	3	other	0.105869
YDR050C	P00942	26505	248	29.9105	30.4849	0.574366	3	other	0.0695999
YKL152C	P00950	27333.7	247	30.1167	30.8193	0.702675	3	other	0.0633298
YGR264C	P00958	84742.6	751	22.5974	23.5207	0.923237	3	other	0.0720527
YDL181W	P01097	9702.2	85	20.7896	21.9498	1.16014	1	other	0.623169
YNL098C	P01120	34154.2	322	21.9151	23.3343	1.41916	3	other	0.0633298
YFL038C	P01123	22941.7	206	24.639	24.7737	0.134684	3	other	0.159657
YDR224C	P02293	13937.7	131	23.974	25.087	1.11303	3	other	0.0745865
YBL002W	P02294	13906.7	131	23.8485	24.9615	1.11303	3	other	0.0745865
Q0140	P02381	46818.4	398	20.4395	18.7966	-1.64297	2	other	0.989444
YDR382W	P02400	10897.4	110	NA	23.2101	NA	1	other	0.384665
YGL103W	P02406	16613.1	149	25.9187	27.4152	1.49659	3	other	0.0721554
YML024W	P02407	15600.7	136	26.5448	28.3954	1.85053	3	other	0.0558411
YFL037W	P02557	50280.6	457	24.0986	25.0739	0.975287	3	other	0.0742574
YPL240C	P02829	80554.2	709	28.2324	28.8489	0.616433	3	other	0.0668415
YOR187W	P02992	47619.8	437	25.6109	26.7086	1.09775	3	other	0.0633298
YPR080W	P02994	49647.3	458	31.0693	30.9833	-0.0859456	3	other	0.100253
YBR118W	P02994	49647.3	458	31.0693	30.9833	-0.0859456	3	other	0.100253
YEL021W	P03962	29011.1	267	23.1887	22.9092	-0.279544	3	other	0.162803
YJR109C	P03965	122492	1118	24.0461	24.9214	0.875326	3	other	0.0620105
YGL187C	P04037	16953.7	155	24.3542	24.8857	0.53151	3	other	0.127314
YMR300C	P04046	56217.5	510	23.2764	23.5152	0.238762	3	other	0.0812172
YDL140C	P04050	188866	1733	19.0679	20.8594	1.79156	3	other	0.104023
YHR018C	P04076	51506.5	463	24.6005	25.306	0.70547	3	other	0.0822408
YER165W	P04147	63710.2	577	26.0083	26.2996	0.291263	3	other	0.0885132
YBR020W	P04385	57169.5	528	29.06	29.1332	0.0732192	3	other	0.124071
YML051W	P04387	47683	435	21.672	22.5963	0.924244	3	other	0.154386
YBR019C	P04397	77456.5	699	28.649	28.5497	-0.099304	3	other	0.162803
YOL127W	P04456	15633.8	142	26.7621	27.7627	1.00053	3	other	0.0695088
YJL189W	P04650	6303.55	51	24.9382	24.8632	-0.0749432	3	other	0.145246
YMR056C	P04710	33728.8	309	20.3347	21.9741	1.63939	3	other	0.149488
YIL078W	P04801	83696.7	734	24.3587	25.3807	1.02203	3	other	0.0707123
YLL018C	P04802	63010.1	557	25.2592	25.8619	0.602734	3	other	0.0721554
YDR268W	P04803	42442.5	379	NA	19.8678	NA	1	other	0.384665
YFR053C	P04806	53302.6	485	27.7214	28.4869	0.765506	3	other	0.0633589
YGL253W	P04807	53490.5	486	26.6965	27.6184	0.921875	3	other	0.0614585
YLR310C	P04821	175556	1589	NA	17.3104	NA	1	other	0.384665
YNL055C	P04840	30007.6	283	28.2956	29.5243	1.22865	3	other	0.0633298
YDR225W	P04911	13834.8	132	25.627	25.5272	-0.0998287	3	other	0.158789
YBL003C	P04912	13834.8	132	25.627	25.5272	-0.0998287	3	other	0.158789
YGL008C	P05030	98594.5	918	25.771	26.5572	0.786214	3	other	0.086781
YLR340W	P05317	33326.4	312	26.8711	27.8193	0.94819	3	other	0.0633298
YDL081C	P05318	10755.3	106	23.9835	NA	NA	0	other	0.384665
YGL040C	P05373	37394.2	342	21.7097	23.5323	1.82253	3	other	0.0633298
YGR157W	P05374	100049	869	18.2482	19.3971	1.14885	2	other	0.858627
YJR073C	P05375	22892.9	206	21.8569	NA	NA	0	other	0.158789
YPL078C	P05626	26474.4	244	22.2704	20.6323	-1.63811	3	other	0.880179
YER091C	P05694	85020.9	767	27.7037	28.1557	0.451946	3	other	0.0665583
YGL076C	P05737	27411.2	244	26.4341	27.69	1.25593	3	other	0.0633298
YGL147C	P05738	21409.7	191	27.1535	27.7444	0.590967	3	other	0.0827848
YLR448W	P05739	19844.2	176	27.0713	27.7529	0.681573	3	other	0.119675
YKL180W	P05740	20311.1	184	26.8976	28.0431	1.14549	3	other	0.0811968
YLR344W	P05743	14015.1	127	28.1399	28.3156	0.175763	3	other	0.153265
YPL143W	P05744	11984.6	107	26.8948	27.866	0.971185	3	other	0.0720527
YMR194W	P05745	10971.3	100	26.1867	27.7675	1.5808	3	other	0.0633298
YLR061W	P05749	13555	121	21.595	24.3757	2.78067	3	other	0.233107
YNL178W	P05750	26324.2	240	27.5657	28.0604	0.494741	3	other	0.0871552
YBR189W	P05755	22075.1	195	26.1588	26.6848	0.525974	3	other	0.0735472
YDR064W	P05756	16776.4	151	26.9412	28.2332	1.29207	3	other	0.0633298
YLR167W	P05759	17059.4	152	28.0726	29.1342	1.06162	3	other	0.0633298
YKL166C	P05986	45546.2	398	21.1799	NA	NA	0	other	0.158789
YDL165W	P06100	22074.3	191	NA	22.1615	NA	1	other	0.384665
YDR168W	P06101	57706.6	506	21.878	22.1453	0.267302	3	other	0.101758
YIL038C	P06102	92872	836	18.8144	19.7236	0.909123	3	other	0.106355
YOR361C	P06103	87160.6	763	22.6431	23.9973	1.35425	3	other	0.0633298
YGL058W	P06104	19515.2	172	NA	20.7445	NA	1	other	0.384665
YJL080C	P06105	132934	1222	23.7169	24.6201	0.903247	3	other	0.0646722
YLR303W	P06106	48159.8	444	26.2332	27.3347	1.10153	3	other	0.0604461
YGR088W	P06115	63965	562	25.3617	26.2697	0.907918	3	other	0.0666355
YLR355C	P06168	43970.8	395	27.3553	27.8564	0.501094	3	other	0.0646722
YLR044C	P06169	60958.8	563	30.2469	30.9052	0.658368	3	other	0.0633298
YAL039C	P06182	29579.5	269	21.9643	23.1583	1.19408	2	other	0.880779
YNL104C	P06208	67468.6	619	25.8343	26.0211	0.186854	3	other	0.0811968
YJL164C	P06244	45661.1	397	20.9954	18.4705	-2.52497	2	other	0.982027
YCR031C	P06367	14365.7	137	28.0917	28.9852	0.893456	3	other	0.101758
YOR202W	P06633	23560.3	220	23.8572	23.8348	-0.0224097	3	other	0.136344
YOR204W	P06634	64598.7	604	24.7901	25.3377	0.547645	3	other	0.0949621
YOR257W	P06704	18577.3	161	NA	19.5739	NA	1	other	0.384665
YPR160W	P06738	102345	902	23.9314	24.6249	0.693491	3	other	0.0646722
YML032C	P06778	51809.6	471	NA	18.1073	NA	1	other	0.384665
YPR165W	P06780	22927.9	209	24.5099	23.7246	-0.785272	3	other	0.386626
YDR477W	P06782	71038.4	633	20.5182	21.9602	1.44206	3	other	0.0735472
YOR074C	P06785	34814.8	304	18.6126	20.9707	2.35812	2	other	0.82188
YER171W	P06839	88847	778	16.4365	NA	NA	0	other	0.384665
YOR065W	P07143	33663.2	309	24.6383	25.3155	0.677203	3	other	0.072955
YKL182W	P07149	226178	2051	25.5109	26.5	0.989064	3	other	0.0639856
YDR226W	P07170	24061.5	222	26.5112	27.2956	0.784316	3	other	0.0646722
YIL116W	P07172	42249	385	22.7606	24.6993	1.93869	3	other	0.0558411
YNL121C	P07213	69469.7	617	22.048	23.3087	1.26064	3	other	0.0722251
YGL234W	P07244	85228.4	802	23.611	25.0341	1.42309	3	other	0.0604461
YGR204W	P07245	101404	946	24.6135	25.39	0.776528	3	other	0.0648238
YMR083W	P07246	39910.2	375	26.188	26.5626	0.374629	3	other	0.0922597
YBL099W	P07251	57866.5	545	27.268	28.0763	0.808309	3	other	0.0680639
YBR120C	P07253	18457	162	18.8716	NA	NA	0	other	0.158789
YBL045C	P07256	49427.2	457	25.7908	26.1893	0.39852	3	other	0.105009
YPR191W	P07257	39923.5	368	25.4337	26.3848	0.951069	3	other	0.071092
YJL130C	P07259	242182	2214	23.6172	24.4602	0.842904	3	other	0.0963499
YOL139C	P07260	23949.4	213	25.7651	26.0845	0.319368	3	other	0.0728635
YOR375C	P07262	48913.1	454	26.2454	26.7039	0.458493	3	other	0.158789
YPR033C	P07263	59161.3	546	21.6734	23.2246	1.55124	3	other	0.0895222
YGL009C	P07264	84970.9	779	25.7844	27.4648	1.68038	3	other	0.0540062
YIR021W	P07266	40717.6	363	NA	16.4569	NA	1	other	0.384665
YPL154C	P07267	44037.2	405	24.4893	24.9969	0.507588	3	other	0.0695999
YOR122C	P07274	13555	126	25.368	23.7203	-1.64769	3	other	0.839901
YHR037W	P07275	63720.7	575	21.822	22.579	0.757039	3	other	0.0837119
YMR208W	P07277	47803.1	443	18.0907	19.5119	1.4212	2	other	0.650981
YIL033C	P07278	46596.1	416	23.7239	24.7288	1.00491	3	other	0.0646722
YOL121C	P07280	15729.4	144	26.093	27.5819	1.48892	3	other	0.0633298
YNL302C	P07281	15703.4	144	26.093	27.5819	1.48892	3	other	0.0633298
YFL045C	P07283	28786.8	254	26.9195	27.5674	0.647852	3	other	0.0711746
YDR023W	P07284	52794.2	462	24.5783	25.5893	1.01098	3	other	0.0881614
YMR108W	P07342	74199.8	687	25.2233	26.3611	1.1378	3	other	0.0612497
YFL005W	P07560	23169.1	215	23.9818	24.6293	0.647442	3	other	0.0890486
YBR115C	P07702	153711	1392	20.1052	20.7941	0.688825	3	other	0.0844545
YPR110C	P07703	37293.3	335	22.5659	23.6672	1.10132	3	other	0.0633298
YGR094W	P07806	124601	1104	23.9734	24.7239	0.750465	3	other	0.0646722
YLR438W	P07991	45575	424	22.3107	22.3901	0.0794285	3	other	0.100835
YEL024W	P08067	23043.9	215	23.5491	25.237	1.68787	3	other	0.0604461
YPL262W	P08417	52556.5	488	25.5277	25.2886	-0.239143	3	other	0.145589
YER026C	P08456	30430.6	276	20.0547	21.0344	0.979651	3	other	0.113782
YOR151C	P08518	137446	1224	20.4046	22.0719	1.66728	3	other	0.262741
YJL167W	P08524	40151.7	352	24.082	24.6147	0.532683	3	other	0.118774
YJR010W	P08536	57159	511	18.7394	19.9445	1.20513	3	other	0.272143
YHR005C	P08539	53575.8	472	NA	19.0461	NA	1	other	0.384665
YDR127W	P08566	172771	1588	22.5968	23.9139	1.3171	3	other	0.0612497
YJL005W	P08678	223819	2026	NA	16.8279	NA	1	other	0.384665
YCR005C	P08679	50691.6	460	22.8677	24.4513	1.5836	3	other	0.0605988
YOR260W	P09032	64808.7	578	18.8537	20.6337	1.77995	1	other	0.665432
YPL237W	P09064	31088.7	285	22.3888	23.1881	0.799319	3	other	0.158789
YEL060C	P09232	68729	635	25.4704	25.4818	0.0113672	3	other	0.100253
YBL075C	P09435	69782	649	27.7451	28.385	0.639851	3	other	0.0633298
YBL076C	P09436	121752	1072	23.313	24.3185	1.0055	3	other	0.0646722
YBR084W	P09440	105109	975	21.5217	22.2626	0.740904	3	other	0.129337
YPL016W	P09547	145718	1314	NA	16.8104	NA	1	other	0.384665
YFL018C	P09624	53574.5	499	25.4097	25.552	0.142263	3	other	0.100051
YML085C	P09733	49302.6	447	23.2161	23.4825	0.266389	3	other	0.086781
YML124C	P09734	49196.6	445	22.6328	22.6463	0.0134312	3	other	0.0860061
YJL087C	P09880	94474.9	827	15.6185	17.6849	2.06643	2	other	0.416765
YJL026W	P09938	45700.3	399	25.5891	25.7482	0.159094	3	other	0.124575
YDR232W	P09950	58635.5	548	19.094	NA	NA	0	other	0.384665
YLR333C	P0C0T4	11823.8	108	26.6095	27.2283	0.618823	3	other	0.12931
YKR057W	P0C0V8	9593.92	87	26.2438	27.7597	1.51599	3	other	0.0612497
YJL190C	P0C0W1	14470.9	130	26.2468	27.8903	1.64352	3	other	0.0436778
YPR102C	P0C0W9	19529.4	174	28.1482	28.301	0.152847	3	other	0.116705
YLR264W	P0C0X0	7478.18	67	26.2135	25.0656	-1.14789	3	other	0.464913
YHR010W	P0C2H6	15407.7	136	28.2502	28.6437	0.393527	3	other	0.0915847
YDR471W	P0C2H7	15365.6	136	28.2502	28.6148	0.364598	3	other	0.0946317
YDL075W	P0C2H8	12863.1	113	25.7906	26.8707	1.08008	3	other	0.0729501
YLR406C	P0C2H9	12877.1	113	25.5777	26.9079	1.33028	3	other	0.0722251
YDR316W-B	P0C2I2	195555	1755	24.6478	24.7854	0.137532	3	other	0.100051
YDR365W-B	P0C2I3	195671	1755	24.6651	24.7919	0.126753	3	other	0.100253
YHR214C-C	P0C2I4	52410.4	478	26.9251	26.9016	-0.0235807	3	other	0.112132
YLR157C-B	P0C2I5	195557	1755	24.6342	24.7469	0.112689	3	other	0.100253
YLR227W-B	P0C2I6	195417	1755	24.6478	24.7448	0.0969195	3	other	0.103106
YLR256W-A	P0C2I8	48123.1	440	26.9589	26.9148	-0.0440986	3	other	0.112878
YPR137C-B	P0C2I9	195596	1755	24.5956	24.7303	0.134638	3	other	0.100253
YPR158W-B	P0C2J0	195666	1756	24.6462	24.7769	0.130661	3	other	0.100253
YPR158C-D	P0C2J1	195370	1755	24.6635	24.7437	0.0802079	3	other	0.104935
YLR410W-B	P0C2J3	199372	1770	18.9414	20.3256	1.3842	3	other	0.264243
YLR410W-A	P0C2J4	48986.8	438	20.5045	22.0089	1.50438	3	other	0.2725
YLL039C	P0CG63	42382	381	26.4574	27.4815	1.02413	3	other	0.0633298
YKR094C	P0CH08	14398.9	128	28.4167	29.4409	1.02413	3	other	0.0633298
YIL148W	P0CH08	14398.9	128	28.4167	29.4409	1.02413	3	other	0.0633298
YKR094C	P0CH09	14398.9	128	28.4167	29.4409	1.02413	3	other	0.0633298
YIL148W	P0CH09	14398.9	128	28.4167	29.4409	1.02413	3	other	0.0633298
YJR045C	P0CS90	69815.1	654	27.4566	28.2301	0.773502	3	other	0.0720527
YGR296W	P0CX14	208596	1859	NA	20.3215	NA	1	other	0.384665
YPL283C	P0CX14	208596	1859	NA	20.3215	NA	1	other	0.384665
YPL283C	P0CX15	208596	1859	NA	20.3215	NA	1	other	0.384665
YGR296W	P0CX15	208596	1859	NA	20.3215	NA	1	other	0.384665
YMR242C	P0CX23	20214	172	27.4788	28.6208	1.1421	3	other	0.0633298
YOR312C	P0CX23	20214	172	27.4788	28.6208	1.1421	3	other	0.0633298
YOR312C	P0CX24	20214	172	27.4788	28.6208	1.1421	3	other	0.0633298
YMR242C	P0CX24	20214	172	27.4788	28.6208	1.1421	3	other	0.0633298
YPR043W	P0CX25	9970.36	92	26.2056	26.9967	0.791082	3	other	0.0850389
YJR094W-A	P0CX25	9970.36	92	26.2056	26.9967	0.791082	3	other	0.0850389
YPR043W	P0CX26	9970.36	92	26.2056	26.9967	0.791082	3	other	0.0850389
YJR094W-A	P0CX26	9970.36	92	26.2056	26.9967	0.791082	3	other	0.0850389
YGR118W	P0CX29	15849.9	145	25.7224	26.6758	0.953393	3	other	0.134983
YPR132W	P0CX29	15849.9	145	25.7224	26.6758	0.953393	3	other	0.134983
YPR132W	P0CX30	15849.9	145	25.7224	26.6758	0.953393	3	other	0.134983
YGR118W	P0CX30	15849.9	145	25.7224	26.6758	0.953393	3	other	0.134983
YER074W	P0CX31	15189.5	135	27.8198	28.5107	0.69093	3	other	0.0757586
YIL069C	P0CX31	15189.5	135	27.8198	28.5107	0.69093	3	other	0.0757586
YIL069C	P0CX32	15189.5	135	27.8198	28.5107	0.69093	3	other	0.0757586
YER074W	P0CX32	15189.5	135	27.8198	28.5107	0.69093	3	other	0.0757586
YJR145C	P0CX35	29246.1	261	27.797	28.3807	0.583621	3	other	0.104659
YHR203C	P0CX35	29246.1	261	27.797	28.3807	0.583621	3	other	0.104659
YHR203C	P0CX36	29246.1	261	27.797	28.3807	0.583621	3	other	0.104659
YJR145C	P0CX36	29246.1	261	27.797	28.3807	0.583621	3	other	0.104659
YPL090C	P0CX37	26817.9	236	26.5102	28.4475	1.93732	3	other	0.106355
YBR181C	P0CX37	26817.9	236	26.5102	28.4475	1.93732	3	other	0.106355
YBR181C	P0CX38	26817.9	236	26.5102	28.4475	1.93732	3	other	0.106355
YPL090C	P0CX38	26817.9	236	26.5102	28.4475	1.93732	3	other	0.106355
YBL072C	P0CX39	22186.1	200	26.7192	28.0405	1.32125	3	other	0.0845246
YER102W	P0CX39	22186.1	200	26.7192	28.0405	1.32125	3	other	0.0845246
YBL072C	P0CX40	22186.1	200	26.7192	28.0405	1.32125	3	other	0.0845246
YER102W	P0CX40	22186.1	200	26.7192	28.0405	1.32125	3	other	0.0845246
YGL135W	P0CX43	24148.2	217	26.2803	27.6503	1.36996	3	other	0.0815795
YPL220W	P0CX43	24148.2	217	26.2803	27.6503	1.36996	3	other	0.0815795
YGL135W	P0CX44	24148.2	217	26.2803	27.6503	1.36996	3	other	0.0815795
YPL220W	P0CX44	24148.2	217	26.2803	27.6503	1.36996	3	other	0.0815795
YFR031C-A	P0CX45	27133.9	254	26.7082	27.5667	0.85853	3	other	0.0920097
YIL018W	P0CX45	27133.9	254	26.7082	27.5667	0.85853	3	other	0.0920097
YFR031C-A	P0CX46	27133.9	254	26.7082	27.5667	0.85853	3	other	0.0920097
YIL018W	P0CX46	27133.9	254	26.7082	27.5667	0.85853	3	other	0.0920097
YBR048W	P0CX47	17575.8	156	28.2265	29.025	0.798509	3	other	0.0968771
YDR025W	P0CX47	17575.8	156	28.2265	29.025	0.798509	3	other	0.0968771
YDR025W	P0CX48	17575.8	156	28.2265	29.025	0.798509	3	other	0.0968771
YBR048W	P0CX48	17575.8	156	28.2265	29.025	0.798509	3	other	0.0968771
YDL083C	P0CX51	15643.8	143	28.234	28.8257	0.591774	3	other	0.0680639
YMR143W	P0CX51	15643.8	143	28.234	28.8257	0.591774	3	other	0.0680639
YMR143W	P0CX52	15643.8	143	28.234	28.8257	0.591774	3	other	0.0680639
YDL083C	P0CX52	15643.8	143	28.234	28.8257	0.591774	3	other	0.0680639
YML026C	P0CX55	16945.1	146	26.5814	27.9408	1.35942	3	other	0.0612497
YDR450W	P0CX55	16945.1	146	26.5814	27.9408	1.35942	3	other	0.0612497
YML026C	P0CX56	16945.1	146	26.5814	27.9408	1.35942	3	other	0.0612497
YDR450W	P0CX56	16945.1	146	26.5814	27.9408	1.35942	3	other	0.0612497
YPR137C-A	P0CX57	48160.1	440	26.9251	26.9016	-0.0235807	3	other	0.112132
YAR010C	P0CX57	48160.1	440	26.9251	26.9016	-0.0235807	3	other	0.112132
YAR010C	P0CX58	48160.1	440	26.9236	26.895	-0.0286614	3	other	0.112878
YPR137C-A	P0CX58	48160.1	440	26.9236	26.895	-0.0286614	3	other	0.112878
YPR158W-A	P0CX59	48217.2	440	27.0951	27.0715	-0.0235807	3	other	0.112132
YOR142W-A	P0CX59	48217.2	440	27.0951	27.0715	-0.0235807	3	other	0.112132
YOR142W-A	P0CX60	48217.2	440	27.0935	27.0649	-0.0286614	3	other	0.112878
YPR158W-A	P0CX60	48217.2	440	27.0935	27.0649	-0.0286614	3	other	0.112878
YGR161W-A	P0CX61	48945.7	438	22.2363	21.7894	-0.446951	3	other	0.142673
YFL002W-B	P0CX61	48945.7	438	22.2363	21.7894	-0.446951	3	other	0.142673
YFL002W-B	P0CX62	48945.7	438	22.2363	21.7894	-0.446951	3	other	0.142673
YGR161W-A	P0CX62	48945.7	438	22.2363	21.7894	-0.446951	3	other	0.142673
YGR161W-B	P0CX63	199241	1770	18.5769	20.1698	1.59284	3	other	0.252979
YFL002W-A	P0CX63	199241	1770	18.5769	20.1698	1.59284	3	other	0.252979
YGR161W-B	P0CX64	199241	1770	18.5769	20.1698	1.59284	3	other	0.252979
YFL002W-A	P0CX64	199241	1770	18.5769	20.1698	1.59284	3	other	0.252979
YER159C-A	P0CX65	48248.2	440	26.9251	26.9016	-0.0235807	3	other	0.112132
YMR051C	P0CX65	48248.2	440	26.9251	26.9016	-0.0235807	3	other	0.112132
YDR316W-A	P0CX65	48248.2	440	26.9251	26.9016	-0.0235807	3	other	0.112132
YGR161C-C	P0CX65	48248.2	440	26.9251	26.9016	-0.0235807	3	other	0.112132
YDR316W-A	P0CX66	48248.2	440	26.9251	26.9016	-0.0235807	3	other	0.112132
YGR161C-C	P0CX66	48248.2	440	26.9251	26.9016	-0.0235807	3	other	0.112132
YMR051C	P0CX66	48248.2	440	26.9251	26.9016	-0.0235807	3	other	0.112132
YER159C-A	P0CX66	48248.2	440	26.9251	26.9016	-0.0235807	3	other	0.112132
YMR051C	P0CX67	48248.2	440	26.9251	26.9016	-0.0235807	3	other	0.112132
YDR316W-A	P0CX67	48248.2	440	26.9251	26.9016	-0.0235807	3	other	0.112132
YER159C-A	P0CX67	48248.2	440	26.9251	26.9016	-0.0235807	3	other	0.112132
YGR161C-C	P0CX67	48248.2	440	26.9251	26.9016	-0.0235807	3	other	0.112132
YGR161C-C	P0CX68	48248.2	440	26.9251	26.9016	-0.0235807	3	other	0.112132
YDR316W-A	P0CX68	48248.2	440	26.9251	26.9016	-0.0235807	3	other	0.112132
YMR051C	P0CX68	48248.2	440	26.9251	26.9016	-0.0235807	3	other	0.112132
YER159C-A	P0CX68	48248.2	440	26.9251	26.9016	-0.0235807	3	other	0.112132
YER159C-A	P0CX69	48248.2	440	26.9251	26.9016	-0.0235807	3	other	0.112132
YDR316W-A	P0CX69	48248.2	440	26.9251	26.9016	-0.0235807	3	other	0.112132
YMR051C	P0CX69	48248.2	440	26.9251	26.9016	-0.0235807	3	other	0.112132
YGR161C-C	P0CX69	48248.2	440	26.9251	26.9016	-0.0235807	3	other	0.112132
YLR157C-A	P0CX70	48057.1	440	26.9589	26.9148	-0.0440986	3	other	0.112878
YER137C-A	P0CX70	48057.1	440	26.9589	26.9148	-0.0440986	3	other	0.112878
YPL257W-A	P0CX70	48057.1	440	26.9589	26.9148	-0.0440986	3	other	0.112878
YDR365W-A	P0CX70	48057.1	440	26.9589	26.9148	-0.0440986	3	other	0.112878
YPL257W-A	P0CX71	48057.1	440	26.9589	26.9148	-0.0440986	3	other	0.112878
YLR157C-A	P0CX71	48057.1	440	26.9589	26.9148	-0.0440986	3	other	0.112878
YER137C-A	P0CX71	48057.1	440	26.9589	26.9148	-0.0440986	3	other	0.112878
YDR365W-A	P0CX71	48057.1	440	26.9589	26.9148	-0.0440986	3	other	0.112878
YLR157C-A	P0CX72	48057.1	440	26.9589	26.9148	-0.0440986	3	other	0.112878
YER137C-A	P0CX72	48057.1	440	26.9589	26.9148	-0.0440986	3	other	0.112878
YPL257W-A	P0CX72	48057.1	440	26.9589	26.9148	-0.0440986	3	other	0.112878
YDR365W-A	P0CX72	48057.1	440	26.9589	26.9148	-0.0440986	3	other	0.112878
YPL257W-A	P0CX73	48057.1	440	26.8515	26.8471	-0.0044542	3	other	0.11316
YDR365W-A	P0CX73	48057.1	440	26.8515	26.8471	-0.0044542	3	other	0.11316
YLR157C-A	P0CX73	48057.1	440	26.8515	26.8471	-0.0044542	3	other	0.11316
YER137C-A	P0CX73	48057.1	440	26.8515	26.8471	-0.0044542	3	other	0.11316
YLR227W-A	P0CX74	48097.1	440	26.9589	26.9148	-0.0440986	3	other	0.112878
YJR026W	P0CX74	48097.1	440	26.9589	26.9148	-0.0440986	3	other	0.112878
YML040W	P0CX74	48097.1	440	26.9589	26.9148	-0.0440986	3	other	0.112878
YML040W	P0CX75	48097.1	440	26.9589	26.9148	-0.0440986	3	other	0.112878
YLR227W-A	P0CX75	48097.1	440	26.9589	26.9148	-0.0440986	3	other	0.112878
YJR026W	P0CX75	48097.1	440	26.9589	26.9148	-0.0440986	3	other	0.112878
YJR026W	P0CX76	48097.1	440	26.9589	26.9148	-0.0440986	3	other	0.112878
YML040W	P0CX76	48097.1	440	26.9589	26.9148	-0.0440986	3	other	0.112878
YLR227W-A	P0CX76	48097.1	440	26.9589	26.9148	-0.0440986	3	other	0.112878
YBR084C-A	P0CX82	21529.2	189	26.4365	27.7906	1.35411	3	other	0.0837119
YBL027W	P0CX82	21529.2	189	26.4365	27.7906	1.35411	3	other	0.0837119
YBL027W	P0CX83	21529.2	189	26.4365	27.7906	1.35411	3	other	0.0837119
YBR084C-A	P0CX83	21529.2	189	26.4365	27.7906	1.35411	3	other	0.0837119
YHL034C	P10080	32759.4	294	26.0038	26.2958	0.292026	3	other	0.0735472
YJL138C	P10081	44315.1	395	27.1278	27.8219	0.694131	3	other	0.0633298
YKR059W	P10081	44315.1	395	27.1278	27.8219	0.694131	3	other	0.0633298
YGL256W	P10127	40842.1	382	25.6918	19.2383	-6.45348	2	other	0.670759
YIR008C	P10363	47178.3	409	21.1107	16.8836	-4.22711	2	other	0.627365
YLR163C	P10507	50378.6	462	20.7059	21.6535	0.947515	3	other	0.0745865
YAL005C	P10591	68940.8	642	29.6233	30.2634	0.640115	3	other	0.0633298
YLL024C	P10592	68785.7	639	29.3902	30.0952	0.704933	3	other	0.0633298
YHR007C	P10614	60151.4	530	18.7463	20.8126	2.06639	2	other	0.817954
YLR180W	P10659	41438.2	382	26.8986	27.5811	0.682541	3	other	0.0633298
YDR347W	P10662	36303.9	321	18.6059	21.2104	2.60452	3	other	0.216511
YBR031W	P10664	38650.3	362	26.5786	28.0922	1.51351	3	other	0.0633298
YER020W	P10823	49726.5	449	19.5643	21.6997	2.13537	3	other	0.232027
YKR097W	P10963	60254.6	549	24.3993	26.0306	1.63126	3	other	0.0557362
YOR341W	P10964	184185	1664	18.8559	19.9468	1.09094	3	other	0.106355
YDL192W	P11076	20306.5	181	26.761	26.7288	-0.0321554	3	other	0.140625
YDR044W	P11353	37461.8	328	20.0132	20.9342	0.921005	3	other	0.0786757
YNL241C	P11412	56987.7	505	24.9072	25.7886	0.881386	3	other	0.0620105
YDL229W	P11484	65854.8	613	28.1387	28.8635	0.724792	3	other	0.0684032
YNR026C	P11655	50821.8	471	18.4734	16.6206	-1.85283	1	other	0.986054
YMR235C	P11745	45433.5	407	21.9809	22.0365	0.0556216	3	other	0.103264
YMR043W	P11746	32555.8	286	NA	21.2596	NA	1	other	0.384665
YML098W	P11747	18958.7	167	19.2672	19.8859	0.618622	1	other	0.937382
YHR205W	P11792	90392.7	824	NA	21.4095	NA	1	other	0.384665
YNL216W	P11938	91187.2	827	18.2919	19.8178	1.52589	3	other	0.0533517
YJL153C	P11986	59026.7	533	26.2347	26.7427	0.507996	3	other	0.103186
YBR143C	P12385	48557.1	437	23.3651	23.7633	0.398214	3	other	0.139217
YOR043W	P12611	54397.9	486	18.7315	20.0342	1.30274	2	other	0.648575
YDR212W	P12612	59705	559	22.051	23.1785	1.12755	3	other	0.0633298
YLR450W	P12684	114032	1045	17.9289	19.0166	1.08764	3	other	0.27074
YKL126W	P12688	75358.3	680	18.8548	21.1959	2.34103	3	other	0.22437
YNL071W	P12695	51032.2	482	24.7543	25.3583	0.604004	3	other	0.0934278
YBR196C	P12709	60635.2	554	27.954	28.5837	0.629693	3	other	0.0689973
YDR009W	P13045	57466.3	520	26.6252	25.1564	-1.4688	3	other	0.681281
YLR081W	P13181	62750.2	574	22.2609	20.081	-2.17996	2	other	0.981563
YDR122W	P13185	118298	1064	16.3655	17.5136	1.14806	2	other	0.433339
YLR096W	P13186	126369	1147	NA	18.0845	NA	1	other	0.384665
YOR168W	P13188	92128.8	809	22.9522	23.8698	0.917612	3	other	0.0647223
YGR202C	P13259	48926.2	424	NA	19.253	NA	1	other	0.384665
YER148W	P13393	26744.3	240	19.7874	22.2683	2.48088	2	other	0.827556
YIL034C	P13517	32095.1	287	21.7913	22.8279	1.03668	3	other	0.0968771
YDR158W	P13663	39148.8	365	26.641	27.7873	1.14632	3	other	0.0633298
YGR152C	P13856	29857.9	272	16.5224	18.5636	2.04122	1	other	0.911588
YPR183W	P14020	30068.8	267	23.7578	25.4514	1.69356	3	other	0.0496864
YOR120W	P14065	34751.5	312	27.2553	27.1216	-0.133618	3	other	0.142864
YGL030W	P14120	11230.3	105	25.9411	26.5473	0.60617	3	other	0.0740539
YOR063W	P14126	43376.5	387	25.6176	27.4192	1.80158	3	other	0.120141
YDR447C	P14127	15615.7	136	26.5448	28.3954	1.85053	3	other	0.0558411
YKL112W	P14164	80549.8	731	18.342	19.0682	0.726248	3	other	0.0720527
YNL082W	P14242	98043.6	873	20.3932	NA	NA	0	other	0.384665
YLR178C	P14306	24020	219	24.3038	25.3166	1.01279	3	other	0.0646722
YKL060C	P14540	39257.8	359	29.7963	30.3994	0.603176	3	other	0.0949621
YJL141C	P14680	89666.7	807	18.0752	20.8066	2.73139	2	other	0.409644
YKL104C	P14742	79162.5	717	22.453	23.2011	0.748071	3	other	0.134982
YLR195C	P14743	52482.4	455	18.8801	20.668	1.78791	3	other	0.25045
YML057W	P14747	67810.6	604	19.8529	20.8282	0.975294	3	other	0.222302
YLL015W	P14772	174408	1559	NA	18.9819	NA	1	other	0.384665
YDR155C	P14832	17217.7	162	28.8	29.7385	0.938506	3	other	0.0612497
YDR035W	P14843	40674.1	370	24.2603	23.3564	-0.903965	3	other	0.384665
YKL103C	P14904	56511.3	514	23.4513	24.2665	0.815173	3	other	0.0633298
YOR254C	P14906	74495.7	663	19.1469	20.4474	1.30056	3	other	0.273114
YJL041W	P14907	84527.1	823	20.7101	22.5185	1.80836	3	other	0.0646722
YMR228W	P14908	39315.3	341	NA	19.795	NA	1	other	0.384665
YBR112C	P14922	106015	966	21.1033	21.5426	0.439303	3	other	0.112132
YLR354C	P15019	36595.5	335	27.1284	27.7144	0.585947	3	other	0.0646722
YMR186W	P15108	80111.9	705	28.4248	29.0653	0.64052	3	other	0.0648017
YDR037W	P15180	67529.3	591	24.8806	25.265	0.38441	3	other	0.0647223
YML035C	P15274	92138.1	810	18.714	20.5859	1.87197	3	other	0.258476
YPR181C	P15303	84321.1	768	23.7237	24.4498	0.726126	3	other	0.0654261
YIR022W	P15367	18587.9	167	17.4493	20.1411	2.69179	2	other	0.39556
YPL117C	P15496	33088.3	288	24.322	25.0259	0.703879	3	other	0.0633298
YDR120C	P15565	63337.9	570	18.7028	19.9688	1.26605	3	other	0.112132
YLR060W	P15624	66696.6	595	23.8178	24.4825	0.664775	3	other	0.0722251
YFL022C	P15625	56961.5	503	23.5482	23.6703	0.122093	3	other	0.102753
YDL014W	P15646	34042	327	23.0241	24.2373	1.21324	3	other	0.0558411
YKL024C	P15700	22644.8	204	20.5996	21.7947	1.19509	3	other	0.0707123
YGR282C	P15703	33503.4	313	24.781	25.5138	0.732712	3	other	0.0735472
YOR027W	P15705	65630.2	589	26.0051	26.6876	0.682575	3	other	0.0715516
YBR082C	P15731	16203.4	148	23.7874	NA	NA	0	other	0.158789
YIL035C	P15790	44397.1	372	19.8465	19.1454	-0.701049	3	other	0.384665
YOR330C	P15801	141810	1254	NA	18.9044	NA	1	other	0.384665
YBR072W	P15992	23591.2	214	29.6208	30.2281	0.607327	3	other	0.0728635
YCR053W	P16120	56780.7	514	25.5643	25.1256	-0.438732	3	other	0.15044
YBR127C	P16140	57167.6	517	26.8262	26.5994	-0.226758	3	other	0.139238
YIL021W	P16370	34889.1	318	21.2447	18.4055	-2.83915	2	other	0.384665
YER178W	P16387	45847.3	420	24.9105	24.9488	0.0382775	3	other	0.111098
YGR193C	P16451	44755.7	410	20.424	20.7525	0.328525	3	other	0.142864
YLR134W	P16467	61423.1	563	26.8386	27.2788	0.440233	3	other	0.0633298
YJL034W	P16474	73780.5	682	26.635	27.4264	0.791395	3	other	0.0636835
YLR249W	P16521	114894	1044	26.0713	27.0532	0.981863	3	other	0.0920666
YHR166C	P16522	72313.5	626	NA	18.3196	NA	1	other	0.384665
YIL136W	P16547	43991.7	393	25.4211	25.6954	0.274324	3	other	0.079916
YCL050C	P16550	36115.2	321	24.2015	22.9666	-1.23489	3	other	0.51579
YOR176W	P16622	44038.1	393	21.6716	22.1664	0.494803	3	other	0.129337
YCR084C	P16649	77122.3	713	22.3746	22.8069	0.432356	3	other	0.105009
YGR240C	P16861	106670	987	26.0018	26.6074	0.605601	3	other	0.0648238
YMR205C	P16862	103302	959	26.1143	26.0789	-0.0354378	3	other	0.103106
YHL033C	P17076	27913.4	256	27.0329	27.2251	0.192235	3	other	0.158789
YJR060W	P17106	38818.2	351	20.3873	21.5912	1.20399	3	other	0.292061
YPL031C	P17157	34578.1	305	21.6047	23.096	1.4913	3	other	0.0495799
YDL185W	P17255	117153	1071	26.1674	26.0988	-0.0685837	3	other	0.146038
YHR025W	P17423	38286	357	24.2663	25.2233	0.957019	3	other	0.0639856
YKL085W	P17505	35210	334	26.3204	27.3176	0.997185	3	other	0.0646722
YDR138W	P17629	86636.3	752	NA	17.3853	NA	1	other	0.384665
YGR019W	P17649	52447.1	471	24.1952	24.729	0.533864	3	other	0.0721618
YCL040W	P17709	54796.5	500	26.7766	27.7675	0.990915	3	other	0.0633589
YPR189W	P17883	161862	1432	15.4203	17.6998	2.27944	1	other	0.909811
YCL043C	P17967	57612.7	522	25.1569	25.6187	0.461839	3	other	0.0757586
YBR085W	P18238	32889.5	307	23.0259	24.9378	1.91193	3	other	0.0631741
YBL030C	P18239	34018.1	318	24.657	26.5661	1.90909	3	other	0.0601076
YOL140W	P18544	46234.3	423	22.4815	21.8326	-0.64892	3	other	0.313849
YHR128W	P18562	24400.8	216	25.0514	25.8233	0.771929	3	other	0.0735472
YBR080C	P18759	83105.8	758	19.137	21.5303	2.39327	3	other	0.224713
YHL025W	P18888	37149.6	332	NA	19.6199	NA	1	other	0.384665
YMR173W	P18899	44365.1	430	24.9251	25.6533	0.728116	3	other	0.0646722
YBR003W	P18900	51821	473	NA	20.0353	NA	1	other	0.384665
YHR028C	P18962	92177	818	17.1534	19.7688	2.61539	1	other	0.69793
YLR229C	P19073	21131.1	191	23.0917	25.1508	2.05911	1	other	0.271094
YPL231W	P19097	204576	1887	26.2517	26.682	0.430259	3	other	0.0786757
YKR039W	P19145	64859.5	602	18.853	21.8966	3.04363	2	other	0.779155
YDL137W	P19146	20434.6	181	26.6701	26.6948	0.0246333	3	other	0.129156
YJR047C	P19211	16894.4	157	27.6724	25.6738	-1.99865	3	other	0.902671
YDR148C	P19262	49757.5	463	24.817	25.4421	0.62507	3	other	0.0949621
YDR502C	P19358	41827.5	384	27.2087	27.7644	0.555648	3	other	0.0646722
YLR304C	P19414	84705	778	27.0819	28.0667	0.984825	3	other	0.0633589
YPL132W	P19516	33684.7	300	NA	18.6958	NA	1	other	0.384665
YPL036W	P19657	100954	947	25.6574	26.5344	0.876989	3	other	0.0869608
YGR184C	P19812	222262	1950	NA	15.9354	NA	1	other	0.384665
YLR259C	P19882	60088.1	572	27.5246	28.403	0.87837	3	other	0.0636835
YFR049W	P19955	13486.2	123	20.666	22.3573	1.69134	3	other	0.0946317
YLR420W	P20051	39917.8	364	18.6468	21.0382	2.39144	3	other	0.221085
YPR178W	P20053	51703.7	465	NA	19.6947	NA	1	other	0.384665
YNL135C	P20081	12020.3	114	27.3791	27.9726	0.593465	3	other	0.0721554
YNR011C	P20095	98836.8	876	NA	17.9942	NA	1	other	0.384665
YMR243C	P20107	47481	442	18.953	20.7683	1.81526	2	other	0.830817
YPR088C	P20424	59038.8	541	20.1785	21.4953	1.31683	3	other	0.276074
YBR154C	P20434	24805	215	20.5007	21.8009	1.30017	3	other	0.0726652
YPR187W	P20435	17800.8	155	21.7925	22.642	0.849461	1	other	0.241918
YOR224C	P20436	16291.2	146	21.8276	22.7413	0.913641	1	other	0.223404
YGL078C	P20447	58292.4	523	19.3768	20.1648	0.787992	2	other	0.88882
YOR046C	P20449	53342.4	482	21.7749	22.9153	1.14037	3	other	0.0633298
YJR007W	P20459	34309.9	304	23.4323	24.1922	0.759941	3	other	0.0646722
YKL021C	P20484	53028.8	468	19.5564	18.8112	-0.745204	3	other	0.212122
YLR133W	P20485	65281.8	582	19.6586	20.9728	1.31423	3	other	0.2725
YBR135W	P20486	17621.7	150	19.0135	NA	NA	0	other	0.384665
YDL047W	P20604	35256.6	311	19.936	20.5911	0.655062	3	other	0.100051
YPL218W	P20606	21307.1	190	23.814	25.0809	1.26689	3	other	0.0633298
YIL125W	P20967	113048	1014	24.2995	25.1761	0.876604	3	other	0.0633298
YGL055W	P21147	57851.9	510	20.0047	21.3715	1.36675	2	other	0.861722
YOL052C	P21182	45736.9	396	19.0928	20.5074	1.41453	1	other	0.924269
YOR362C	P21242	31178.8	288	24.0648	24.6154	0.550645	3	other	0.0953698
YGL011C	P21243	27741.3	252	24.0441	24.8169	0.772716	3	other	0.0633298
YLR196W	P21304	62882	576	20.4221	21.6967	1.27465	3	other	0.0636835
YPL271W	P21306	6608.48	62	NA	21.7398	NA	1	other	0.384665
YBR237W	P21372	95097.4	849	NA	20.635	NA	1	other	0.384665
YJR049C	P21373	58550.1	530	18.7389	20.4414	1.70245	1	other	0.917909
YJR051W	P21375	54293	501	18.5413	19.6909	1.14957	2	other	0.877752
YBR049C	P21538	90537.2	810	19.5047	18.2779	-1.22678	3	other	0.158789
YPL215W	P21560	38657.3	335	NA	18.0692	NA	1	other	0.384665
YKR001C	P21576	77789.9	704	22.6395	24.1999	1.5604	3	other	0.0558411
YIL066C	P21672	96379	869	14.699	NA	NA	0	other	0.384665
YDR337W	P21771	32762.7	286	20.6008	NA	NA	0	other	0.158789
YLL041C	P21801	29921.2	266	23.8617	24.603	0.741303	3	other	0.0751569
YIR031C	P21826	62256.1	554	21.2757	23.5987	2.32293	2	other	0.6552
YGL097W	P21827	52482.5	482	19.2049	21.3641	2.15919	3	other	0.237378
YDL066W	P21954	47678.2	428	25.3592	26.3876	1.02841	3	other	0.0624703
YNL307C	P21965	42802.5	375	20.7031	22.3039	1.60074	3	other	0.0585397
YOR336W	P22023	154442	1365	NA	15.1678	NA	1	other	0.384665
YGL206C	P22137	185484	1653	23.1013	23.2887	0.187379	3	other	0.0980165
YPR010C	P22138	134262	1203	16.9808	19.214	2.23313	3	other	0.2143
YER012W	P22141	22244.6	198	23.7256	24.2181	0.492428	3	other	0.0850132
YMR307W	P22146	58215.3	559	21.694	23.0317	1.33766	3	other	0.0633298
YGL173C	P22147	173620	1528	18.6799	19.8361	1.15617	3	other	0.0804772
YER103W	P22202	68966.8	642	26.7605	28.2077	1.44722	3	other	0.0558411
YOR332W	P22203	26181.1	233	24.3503	25.4784	1.12809	3	other	0.0823903
YDR189W	P22213	73670.7	666	19.0009	17.914	-1.0869	2	other	0.431512
YLR268W	P22214	24671.8	214	NA	19.3849	NA	1	other	0.384665
YLR043C	P22217	11145.7	103	27.0025	27.8737	0.871247	3	other	0.0735472
YGL233W	P22224	103732	910	NA	18.3087	NA	1	other	0.384665
YOR207C	P22276	128188	1149	NA	18.357	NA	1	other	0.384665
YAR007C	P22336	69566.5	621	19.9026	21.5346	1.63203	3	other	0.0680639
YKR085C	P22354	22071.7	195	20.0823	21.0689	0.986546	2	other	0.597835
YKL210W	P22515	113009	1024	23.7481	24.3593	0.611177	3	other	0.0757983
YOL016C	P22517	49886.3	447	18.3787	20.5025	2.1238	2	other	0.717362
YOL058W	P22768	46528.1	420	26.045	26.7279	0.68285	3	other	0.0824281
YGR209C	P22803	11034.6	104	27.2131	28.1521	0.939019	3	other	0.0680639
YGL156W	P22855	122979	1083	20.9168	21.7211	0.804314	3	other	0.113782
YKL114C	P22936	40963	367	NA	20.4588	NA	1	other	0.384665
YFL014W	P22943	11539.7	109	24.0655	22.8236	-1.24187	3	other	0.426734
YHL021C	P23180	52459.9	465	22.958	23.4135	0.455516	3	other	0.0795333
YLL021W	P23201	160258	1466	16.4938	18.2467	1.7529	1	other	0.912669
YNL229C	P23202	39795.9	354	19.5198	20.5561	1.0363	3	other	0.068742
YML063W	P23248	28520.7	255	25.258	27.1768	1.91877	3	other	0.0657742
YPR074C	P23254	72830	680	26.7745	27.0349	0.26034	3	other	0.0813515
YNL154C	P23292	61431	546	20.9269	22.4476	1.52069	3	other	0.0813088
YEL034W	P23301	16877.4	157	28.6468	28.1705	-0.476213	3	other	0.158789
YFR015C	P23337	79849.9	708	21.2761	22.2326	0.956459	3	other	0.0647223
YDR243C	P23394	65862	588	NA	17.6705	NA	1	other	0.384665
YNL240C	P23503	53362.8	491	NA	18.8361	NA	1	other	0.384665
YLR027C	P23542	45546.8	418	24.2481	25.9259	1.67779	3	other	0.0604513
YLR362W	P23561	79756.8	717	NA	17.8952	NA	1	other	0.384665
YMR011W	P23585	59079.6	541	17.407	19.8471	2.44003	1	other	0.894983
YDL188C	P23595	42633.5	377	18.4119	20.1169	1.70504	3	other	0.0726652
YGR116W	P23615	166587	1451	18.8183	20.5024	1.68405	3	other	0.0850132
YGR135W	P23638	28406.7	258	22.8496	24.4585	1.60893	3	other	0.0585397
YML115C	P23642	60347.7	535	NA	18.8874	NA	1	other	0.384665
YMR203W	P23644	41402.4	387	22.0085	22.4924	0.483966	3	other	0.151098
YBL041W	P23724	26580.5	241	24.0171	23.8616	-0.155563	3	other	0.0953698
YLR300W	P23776	50748.8	448	21.6794	22.3281	0.648636	2	other	0.536754
YBR037C	P23833	32807.2	295	NA	21.9192	NA	1	other	0.384665
YEL032W	P24279	106234	971	NA	17.6111	NA	1	other	0.384665
YKL149C	P24309	47261.3	405	NA	17.5508	NA	1	other	0.384665
YBL105C	P24583	130000	1151	NA	18.7715	NA	1	other	0.384665
YNL112W	P24783	60479.7	546	21.3327	22.2478	0.915046	3	other	0.086781
YDL122W	P25037	91654	809	18.2062	19.4761	1.26983	3	other	0.264209
YLR069C	P25039	83622.3	761	21.2301	22.818	1.58786	3	other	0.0720527
YOL022C	P25040	45402.8	408	22.1192	17.7757	-4.34353	3	other	0.100437
YOR157C	P25043	27896.4	261	20.917	23.5923	2.67535	2	other	0.701687
YDL230W	P25044	38537.5	335	17.9419	NA	NA	0	other	0.384665
YMR296C	P25045	61397.8	558	18.1437	19.9364	1.7927	3	other	0.237378
YML008C	P25087	43097.4	383	23.8977	24.4199	0.522169	3	other	0.0763681
YKR048C	P25293	47469.3	417	22.8852	24.5334	1.64827	3	other	0.0612497
YNL007C	P25294	37052.8	352	25.6584	26.6994	1.04108	3	other	0.0612497
YMR061W	P25298	78980.1	677	NA	17.6529	NA	1	other	0.384665
YIR029W	P25335	38303.7	343	19.5735	NA	NA	0	other	0.384665
YCR003W	P25348	21277.4	183	NA	19.2972	NA	1	other	0.384665
YCR004C	P25349	26059.6	247	24.2606	25.1878	0.927214	3	other	0.0720527
YCR054C	P25355	64586.2	563	16.4111	NA	NA	0	other	0.384665
YCR034W	P25358	39670.4	347	20.7242	22.635	1.91075	1	other	0.276625
YCR035C	P25359	43453.8	394	20.6845	19.9745	-0.710013	3	other	0.155428
YCR067C	P25365	110873	1065	NA	18.2393	NA	1	other	0.384665
YCL028W	P25367	41464.2	405	22.9098	23.1197	0.209912	3	other	0.158789
YCL034W	P25369	39158	354	19.2617	21.9235	2.66184	2	other	0.742088
YCR011C	P25371	115731	1049	17.4694	21.0974	3.62798	2	other	0.744897
YCR083W	P25372	14324.5	127	21.4832	23.6401	2.15696	3	other	0.250878
YCL035C	P25373	12306.4	110	19.8892	22.1296	2.24039	3	other	0.234797
YCL017C	P25374	53775	497	21.1836	21.904	0.720464	3	other	0.0940695
YCR027C	P25378	23049.1	209	19.175	NA	NA	0	other	0.384665
YCL064C	P25379	38826.5	360	NA	16.8875	NA	1	other	0.384665
YCL020W	P25383	49040.8	438	20.5045	22.0089	1.50438	3	other	0.2725
YCL019W	P25384	199314	1770	18.9706	20.3548	1.3842	3	other	0.264243
YGL123W	P25443	27223	254	26.1259	27.5728	1.44689	3	other	0.089575
YNL064C	P25491	44368.6	409	25.6361	26.3752	0.739072	3	other	0.0646722
YCL010C	P25554	29120.9	259	NA	18.2443	NA	1	other	0.384665
YCL016C	P25559	43579.9	380	17.0135	NA	NA	0	other	0.384665
YCL037C	P25567	47245	434	19.8792	20.6966	0.817382	3	other	0.306562
YCL039W	P25569	83165.7	745	17.1172	17.8567	0.739502	3	other	0.116705
YCL045C	P25574	86212.9	760	17.2569	19.5662	2.30932	3	other	0.203528
YCL052C	P25580	47347.4	416	19.1134	19.8586	0.745235	3	other	0.296303
YCL054W	P25582	95670.8	841	18.7152	NA	NA	0	other	0.158789
YCL009C	P25605	33451.6	309	24.5244	24.6678	0.143348	3	other	0.0970998
YCR017C	P25618	106675	953	18.9175	19.8399	0.922383	3	other	0.0968771
YCR021C	P25619	36666.8	332	21.7992	22.1567	0.357496	3	other	0.132439
YCR030C	P25623	94205.5	870	21.8859	22.442	0.556024	3	other	0.122263
YCR051W	P25631	24517	222	18.904	NA	NA	0	other	0.158789
YCR057C	P25635	102525	923	NA	19.3977	NA	1	other	0.384665
YCR059C	P25637	28693.2	258	NA	20.5141	NA	1	other	0.384665
YCR071C	P25642	16191.8	146	NA	17.3427	NA	1	other	0.384665
YCR081W	P25648	164864	1427	16.4345	NA	NA	0	other	0.384665
YCR090C	P25654	20352.1	182	20.9733	22.6727	1.69932	1	other	0.272143
YCR076C	P25659	26337.2	250	NA	18.0352	NA	1	other	0.384665
YDL126C	P25694	91280.9	835	25.5445	26.6383	1.09388	3	other	0.0633298
YML078W	P25719	19712.2	182	25.0607	25.9651	0.904439	3	other	0.0726652
YGR087C	P26263	60916.5	563	25.6684	25.4206	-0.24782	3	other	0.100262
YPL131W	P26321	33420.2	297	26.0454	25.7323	-0.313094	3	other	0.186211
YPL160W	P26637	123149	1090	23.7771	24.4026	0.625509	3	other	0.0722502
YJR123W	P26783	24861.3	225	27.1369	27.9556	0.818695	3	other	0.079916
YIL133C	P26784	21993.4	199	24.9334	26.5624	1.629	3	other	0.0680639
YOR096W	P26786	21399	190	25.96	26.7925	0.832444	3	other	0.0633298
YFR014C	P27466	49719.2	446	20.1373	19.9601	-0.177226	3	other	0.158789
YLR258W	P27472	79450.7	705	21.6911	22.9215	1.23037	3	other	0.0558411
YGR159C	P27476	43131.2	414	23.3519	24.3628	1.01088	3	other	0.0633298
YAR015W	P27616	34244.1	306	24.5548	24.6346	0.0797566	3	other	0.122263
YAR014C	P27637	77284.2	709	17.053	17.6886	0.635574	1	other	0.946243
YML010W	P27692	114106	1063	19.8135	20.7586	0.945199	3	other	0.1794
YIL160C	P27796	44300.3	417	19.964	19.7712	-0.192771	3	other	0.13776
YOR099W	P27810	45478.7	393	19.8589	19.0335	-0.825461	2	other	0.461287
YGR029W	P27882	21399.7	189	NA	19.4982	NA	1	other	0.384665
YNL137C	P27929	55774.9	486	20.0365	19.3717	-0.66483	3	other	0.150117
YNL113W	P28000	16010.8	142	19.1957	22.8903	3.69467	1	other	0.881437
YAL032C	P28004	41942.9	379	NA	18.6475	NA	1	other	0.384665
YMR267W	P28239	35228.4	310	20.301	21.9691	1.66814	3	other	0.0763681
YER065C	P28240	61807.4	557	26.5149	27.4688	0.953858	3	other	0.0633298
YOR136W	P28241	39169.1	369	25.2584	26.2663	1.00795	3	other	0.0633298
YKL216W	P28272	34456.9	314	23.1384	22.2661	-0.872322	3	other	0.496548
YKL096W	P28319	23403.9	239	NA	20.9527	NA	1	other	0.384665
YKL094W	P28321	35265.9	313	21.0492	21.3709	0.321724	3	other	0.170915
YKL007W	P28495	30246.6	268	20.2353	21.8262	1.59086	3	other	0.0915847
YKL008C	P28496	48398.5	418	NA	16.7051	NA	1	other	0.384665
YMR152W	P28625	41161.1	365	18.4059	20.0023	1.59644	3	other	0.106898
YKL117W	P28707	23872.4	216	24.1794	24.5178	0.33847	3	other	0.0820677
YGR028W	P28737	39708.2	362	NA	20.2162	NA	1	other	0.384665
YGL148W	P28777	40298.8	376	22.2915	23.5977	1.30616	3	other	0.0735472
YNL037C	P28834	38961.8	360	25.3755	26.8123	1.43679	3	other	0.0447152
YLR286C	P29029	57456.8	562	22.9779	NA	NA	0	other	0.384665
YER177W	P29311	29558.9	267	26.6364	28.1088	1.47238	3	other	0.0722251
YLL045C	P29453	27884.4	256	27.1153	27.3812	0.265875	3	other	0.14969
YKR002W	P29468	63933.6	568	16.2398	19.2173	2.9775	2	other	0.387379
YML105C	P29478	30908.2	273	19.5907	21.286	1.69525	1	other	0.662357
YLR274W	P29496	85075.5	775	17.3558	17.8426	0.486837	3	other	0.12079
YDR353W	P29509	33894.5	319	24.6152	25.0807	0.465486	3	other	0.0786757
YPL048W	P29547	46688.2	415	25.3161	25.9539	0.637825	3	other	0.0633298
YKL019W	P29703	37113.8	316	NA	18.2369	NA	1	other	0.384665
YHR190W	P29704	51332.8	444	19.669	21.5583	1.88934	3	other	0.249324
YER003C	P29952	47660.5	429	23.8955	24.6034	0.707936	3	other	0.0949621
YOR317W	P30624	77111.2	700	23.0163	24.9865	1.97023	3	other	0.0646722
YPR103W	P30656	31246.9	287	23.579	23.898	0.318987	3	other	0.0726652
YFR050C	P30657	29119	266	22.908	23.6477	0.739676	3	other	0.139528
YPR019W	P30665	103337	933	18.9027	17.3252	-1.57753	2	other	0.977564
YMR080C	P30771	108064	971	NA	16.67	NA	1	other	0.384665
YGL143C	P30775	46115.5	413	NA	18.3302	NA	1	other	0.384665
YNL117W	P30952	62365.4	554	25.5419	26.5949	1.053	3	other	0.0633298
YJR139C	P31116	37916.6	359	25.5574	26.4408	0.883387	3	other	0.0646722
YGR220C	P31334	29369.7	269	NA	20.1064	NA	1	other	0.384665
YAL012W	P31373	42034.2	394	24.8958	26.0003	1.10452	3	other	0.0646722
YAL017W	P31374	149868	1356	16.5498	14.5965	-1.95333	1	other	0.998628
YAL023C	P31382	85723.8	759	21.0724	22.5264	1.45403	3	other	0.068742
YAL016W	P31383	70045.3	635	21.6668	21.743	0.0762287	3	other	0.105009
YAL021C	P31384	93712.4	837	17.7073	19.5338	1.82648	3	other	0.0906965
YAL013W	P31385	46514.9	405	NA	17.6855	NA	1	other	0.384665
YKL080W	P31412	43631.3	392	23.7517	24.3634	0.611689	3	other	0.103186
YLL026W	P31539	101138	908	26.7571	27.5023	0.745207	3	other	0.0638325
YDR074W	P31688	101822	896	23.6869	24.3728	0.685894	3	other	0.0827848
YGL038C	P31755	54287.2	480	NA	19.7367	NA	1	other	0.384665
YGR037C	P31787	9957.1	87	NA	20.7179	NA	1	other	0.384665
YNL287W	P32074	103196	935	22.0576	22.8309	0.77329	3	other	0.0646722
YPR060C	P32178	29438.7	256	19.1113	20.4634	1.35207	1	other	0.925595
YHL032C	P32190	78811.9	709	20.6599	21.8752	1.21526	3	other	0.112132
YIL155C	P32191	71669.1	649	24.731	25.5643	0.833294	3	other	0.0620105
YER023W	P32263	29726.5	286	22.5919	24.4026	1.81075	3	other	0.0612497
YDR300C	P32264	46778.8	428	20.1491	19.4931	-0.65597	3	other	0.153516
YPR035W	P32288	41385.4	370	25.5642	25.4975	-0.066701	3	other	0.158789
YBL015W	P32316	58209.2	526	25.6346	26.354	0.719462	3	other	0.0633298
YEL052W	P32317	57649.8	509	NA	18.2191	NA	1	other	0.384665
YBL017C	P32319	175552	1579	15.55	17.4884	1.93834	2	other	0.408805
YDR385W	P32324	92508.4	842	28.0257	28.8641	0.838365	3	other	0.0633298
YOR133W	P32324	92508.4	842	28.0257	28.8641	0.838365	3	other	0.0633298
YDR052C	P32325	79790.7	704	19.6916	NA	NA	0	other	0.384665
YPR058W	P32331	33080.4	307	NA	20.5188	NA	1	other	0.384665
YKL120W	P32332	34760.7	324	19.6447	21.2181	1.5734	3	other	0.110946
YLR203C	P32335	50429.7	436	17.8961	19.5301	1.634	3	other	0.245773
YMR308C	P32337	119624	1089	17.8155	19.6681	1.85263	3	other	0.233107
YML120C	P32340	56620.5	513	24.0895	25.0072	0.917707	3	other	0.0665583
YIL154C	P32351	38468.5	346	NA	18.9118	NA	1	other	0.384665
YDR001C	P32356	85071.4	751	21.9812	22.4259	0.444697	3	other	0.0755993
YNR043W	P32377	43462.2	396	22.5362	23.9426	1.40647	3	other	0.0686817
YDR356W	P32380	110416	944	20.4736	19.0481	-1.42552	2	other	0.401282
YDL029W	P32381	43579.7	391	22.6847	23.6673	0.982597	3	other	0.0646722
YDL078C	P32419	36697.1	343	23.3081	24.1663	0.85826	3	other	0.0640963
YCR028C-A	P32445	15198.7	135	22.6911	24.915	2.22387	3	other	0.25545
YBR249C	P32449	39370.5	370	25.0263	25.4376	0.411342	3	other	0.114531
YGR286C	P32451	41423.1	375	23.9995	19.996	-4.0035	3	other	0.525962
YKL157W	P32454	106469	952	23.4105	24.5366	1.12601	3	other	0.0633298
YJR076C	P32458	47057.4	415	21.6511	20.4038	-1.24732	3	other	0.789372
YIR032C	P32459	21455	195	18.116	20.1802	2.06416	1	other	0.913459
YKL191W	P32461	59080.1	534	16.1347	19.6295	3.49476	2	other	0.384665
YNL280C	P32462	50196.7	438	18.6837	20.2656	1.58194	1	other	0.916517
YHR094C	P32465	62433.4	570	17.3366	19.7767	2.44003	1	other	0.894983
YDR345C	P32466	61842.2	567	17.407	19.8471	2.44003	1	other	0.894983
YHR092C	P32467	63210.3	576	18.5743	19.9211	1.34672	1	other	0.65901
YAL003W	P32471	22355.1	206	25.3417	26.1364	0.794681	3	other	0.0633298
YDR519W	P32472	14251.6	135	NA	20.9655	NA	1	other	0.384665
YBR221C	P32473	39578.7	366	24.6128	25.4492	0.836401	3	other	0.0735472
YDR518W	P32474	58399.2	517	NA	18.9015	NA	1	other	0.384665
YJL101C	P32477	77418.3	678	20.4675	21.3319	0.864371	3	other	0.297526
YJL159W	P32478	40376.7	413	22.0096	23.7295	1.71987	1	other	0.648797
YER025W	P32481	57411.6	527	24.2977	25.0693	0.771606	3	other	0.0763681
YLR113W	P32485	48489.6	435	20.9787	22.9529	1.97421	3	other	0.0904352
YPR159W	P32486	78807.3	720	19.1929	20.7108	1.51787	2	other	0.629002
YAL029C	P32492	167555	1471	12.7237	17.0951	4.3714	2	other	0.384665
YDL208W	P32495	16917.4	156	21.1395	23.4986	2.35902	1	other	0.273935
YMR309C	P32497	91625.5	812	22.2778	23.0144	0.736552	3	other	0.0887991
YLR335W	P32499	76232.2	720	20.6988	21.1397	0.440867	3	other	0.117583
YML031W	P32500	73076.6	655	NA	17.9524	NA	1	other	0.384665
YDR211W	P32501	80132.4	712	17.9529	18.6316	0.678623	3	other	0.0726652
YIR006C	P32521	157784	1480	21.1359	22.628	1.49207	3	other	0.0567716
YLL036C	P32523	55812.6	503	NA	19.3522	NA	1	other	0.384665
YJL201W	P32525	67267.3	599	NA	15.5004	NA	1	other	0.384665
YJR063W	P32529	13441.7	125	NA	21.3906	NA	1	other	0.384665
YGL207W	P32558	117259	1035	21.2386	22.5607	1.32215	3	other	0.0633454
YNL330C	P32561	48518.5	433	16.8988	18.9839	2.08517	3	other	0.218614
YOR270C	P32563	94473.5	840	20.9225	21.6567	0.734205	3	other	0.0640963
YNL202W	P32573	30831.5	292	NA	21.2996	NA	1	other	0.384665
YGR155W	P32582	55361.6	507	25.7472	26.9904	1.24322	3	other	0.0601076
YGR104C	P32585	33705.3	307	NA	15.2999	NA	1	other	0.384665
YNL016W	P32588	50233.1	453	24.4249	24.6844	0.259477	3	other	0.168546
YPL106C	P32589	76676.7	693	26.9828	27.2296	0.246821	3	other	0.0894996
YBR169C	P32590	76867.1	693	25.4281	25.9373	0.509255	3	other	0.0980165
YJL176C	P32591	91572	825	17.8621	18.5794	0.717357	3	other	0.120036
YER133W	P32598	35578.1	312	22.8383	24.0799	1.24162	3	other	0.0633298
YDR129C	P32599	71134.6	642	24.206	25.3428	1.13681	3	other	0.0680639
YJL155C	P32604	52048	452	17.9973	19.4298	1.43246	2	other	0.669071
YEL051W	P32610	28934.2	256	20.5239	23.3515	2.82763	3	other	0.218614
YEL047C	P32614	50250.5	470	23.7368	24.1244	0.387546	3	other	0.0862905
YEL044W	P32617	18215.7	166	19.1297	NA	NA	0	other	0.384665
YEL042W	P32621	56079.9	518	20.0669	18.2782	-1.78878	3	other	0.386884
YEL038W	P32626	24898	227	NA	21.2864	NA	1	other	0.384665
YEL037C	P32628	41858.7	398	22.2527	22.2895	0.0367918	3	other	0.115295
YER175C	P32643	34344.4	299	22.7176	21.2112	-1.50635	3	other	0.8048
YER176W	P32644	125418	1121	NA	20.0975	NA	1	other	0.384665
YER164W	P32657	166232	1468	NA	14.884	NA	1	other	0.384665
YGL016W	P32767	122026	1081	NA	16.5346	NA	1	other	0.384665
YKR084C	P32769	67884.9	611	18.6219	20.0474	1.42551	2	other	0.645907
YOR194C	P32773	31891.7	286	21.1424	NA	NA	0	other	0.384665
YKL058W	P32774	13223.8	122	18.9331	21.6094	2.67632	2	other	0.410199
YEL011W	P32775	80294.4	704	23.4478	24.0467	0.598833	3	other	0.0811968
YJR144W	P32787	29733.5	269	21.452	21.2895	-0.162482	3	other	0.147267
YBL007C	P32790	134081	1244	19.7304	20.5219	0.791564	3	other	0.0810686
YPR024W	P32795	80759.1	747	17.0413	19.2953	2.25391	2	other	0.781578
YML042W	P32796	76279.1	670	20.6938	21.2879	0.594046	3	other	0.112132
YOR316C	P32798	47450.7	439	NA	19.278	NA	1	other	0.384665
YGL191W	P32799	14881.6	129	20.3722	22.2382	1.86601	2	other	0.861595
YGL200C	P32803	23011.9	203	21.1136	21.7714	0.657767	2	other	0.575178
YGL255W	P32804	41057.1	376	20.52	21.4931	0.973162	3	other	0.296136
YMR284W	P32807	69865.2	602	18.6297	NA	NA	0	other	0.384665
YMR091C	P32832	49090.6	435	18.5294	19.5528	1.02341	3	other	0.276074
YLR293C	P32835	24680.7	219	26.7784	26.5265	-0.251843	3	other	0.122263
YOR185C	P32836	24860.7	220	26.7784	26.5265	-0.251843	3	other	0.122263
YMR133W	P32841	48050	428	17.2556	NA	NA	0	other	0.384665
YPL234C	P32842	16816	164	20.1414	21.9163	1.77491	3	other	0.251883
YMR302C	P32843	95570.8	850	17.7739	18.9635	1.18957	3	other	0.067117
YKL039W	P32857	59465.4	523	19.4906	19.5908	0.1002	3	other	0.15563
YKL035W	P32861	55311.4	499	25.1934	25.9478	0.754356	3	other	0.0720527
YKL038W	P32862	125680	1170	18.4271	19.1213	0.6942	2	other	0.457598
YOR370C	P32864	66513.6	603	20.7006	21.5005	0.799816	3	other	0.305265
YPL232W	P32867	32828	290	21.5654	22.2591	0.693641	3	other	0.318995
YMR207C	P32874	256264	2273	19.4965	21.309	1.81244	3	other	0.0633298
YDL174C	P32891	64577.3	587	21.0293	22.3951	1.36585	3	other	0.0735472
YDR081C	P32896	102086	925	NA	17.9085	NA	1	other	0.384665
YHR147C	P32904	23616	214	20.1638	21.8077	1.64388	3	other	0.0810686
YGR214W	P32905	27813.3	252	26.6394	28.0087	1.36929	3	other	0.0633298
YJR131W	P32906	62215.4	549	NA	18.8379	NA	1	other	0.384665
YBR172C	P32909	79697.5	740	20.2555	19.0603	-1.19527	3	other	0.384665
YNL244C	P32911	12222.4	108	21.9307	23.5376	1.60691	3	other	0.0646722
YOR132W	P32913	62395.2	551	19.0455	20.4074	1.36189	2	other	0.861722
YLR378C	P32915	52308.6	480	20.9122	21.8469	0.934627	2	other	0.594154
YDR292C	P32916	68385.5	621	18.7723	18.5809	-0.191468	3	other	0.136376
YML001W	P32939	22722.5	208	21.6837	22.9	1.21631	3	other	0.0823903
YJL187C	P32944	90809.7	819	20.1627	NA	NA	0	other	5.91895e-05
YKL009W	P33201	26751.1	236	21.1416	22.3293	1.18766	3	other	0.0657742
YKL010C	P33202	165496	1483	16.1774	17.4867	1.30931	2	other	0.433339
YKL012W	P33203	68412.8	583	23.034	NA	NA	0	other	0.384665
YKL013C	P33204	19645.4	171	20.9385	22.9803	2.04178	2	other	0.667111
YOR117W	P33297	47792	434	23.8544	24.1245	0.270125	3	other	0.147696
YDR394W	P33298	47366.3	428	21.4671	23.2165	1.74943	3	other	0.0533517
YKL145W	P33299	51516.6	467	23.3579	24.607	1.24907	3	other	0.0620299
YJR095W	P33303	35028	322	20.0893	22.3946	2.30524	3	other	0.238285
YGL238W	P33307	108182	960	16.6017	18.771	2.16933	2	other	0.418738
YNL001W	P33309	43627.9	386	15.275	NA	NA	0	other	0.384665
YPL270W	P33311	83786.1	773	17.03	NA	NA	0	other	0.384665
YBR155W	P33313	43746.7	385	NA	18.0885	NA	1	other	0.384665
YBR252W	P33317	15088	147	22.1554	22.6745	0.519142	3	other	0.0720527
YKL091C	P33324	35728.5	310	19.1672	22.1242	2.95702	2	other	0.40659
YDL215C	P33327	122813	1092	22.9937	24.3362	1.34253	3	other	0.0633298
YER009W	P33331	14282.1	125	24.7247	26.0697	1.34496	3	other	0.0620105
YGR143W	P33336	84682	771	NA	19.5976	NA	1	other	0.384665
YNL243W	P33338	107578	968	19.1626	20.9279	1.76535	3	other	0.0585397
YDL051W	P33399	31714.5	275	21.4425	22.1815	0.738995	2	other	0.566353
YKL127W	P33401	62510.5	570	24.7814	23.4236	-1.3578	3	other	0.861595
YGR007W	P33412	36501.2	323	18.5282	NA	NA	0	other	0.384665
YDR258C	P33416	90525.8	811	24.1566	24.8668	0.710214	3	other	0.0722251
YKL141W	P33421	21732.1	198	21.0841	21.8424	0.758278	3	other	0.120036
YLR441C	P33442	28451.7	255	25.1968	27.1627	1.96596	3	other	0.0704447
YBR248C	P33734	60468	552	22.9832	23.4412	0.458039	3	other	0.0826781
YLL011W	P33750	56047.8	489	NA	14.6935	NA	1	other	0.384665
YBR171W	P33754	23957.7	206	NA	18.9301	NA	1	other	0.384665
YBR251W	P33759	34523.2	307	20.0831	22.3206	2.23749	3	other	0.238237
YDL095W	P33775	91510.2	817	20.0713	21.7485	1.67723	3	other	0.0585397
YNL076W	P34072	64448.9	584	NA	18.5883	NA	1	other	0.384665
YKL143W	P34078	52748	463	18.44	19.0662	0.626139	2	other	0.882277
YDR404C	P34087	18787.9	171	21.7072	24.1431	2.43594	1	other	0.912669
YJL154C	P34110	107792	944	NA	18.5523	NA	1	other	0.384665
YAL001C	P34111	130457	1160	17.8717	NA	NA	0	other	0.384665
YMR125W	P34160	99105.3	861	18.8158	20.6114	1.79564	3	other	0.245386
YHR041C	P34162	22525.9	210	NA	18.3112	NA	1	other	0.384665
YGL208W	P34164	45654.1	415	19.0784	19.9037	0.825257	3	other	0.11411
YPR163C	P34167	47931.2	436	24.8811	25.0166	0.135514	3	other	0.089575
YBL047C	P34216	148307	1381	22.6512	22.642	-0.00925441	3	other	0.101758
YBL051C	P34217	72273.4	668	19.1314	20.417	1.2856	2	other	0.611015
YBL056W	P34221	50465.7	468	21.7142	21.8909	0.176653	3	other	0.10036
YBL057C	P34222	22115.2	208	NA	19.8958	NA	1	other	0.384665
YBL064C	P34227	29187.5	261	24.3285	25.537	1.20851	3	other	0.0558411
YBL066C	P34228	125847	1148	23.1428	24.0851	0.942304	3	other	0.124521
YKL179C	P34237	76393	679	NA	17.6525	NA	1	other	0.384665
YKL100C	P34248	66568.6	587	18.7711	19.1388	0.367722	3	other	0.158789
YKL107W	P34251	34036.7	309	23.5197	18.0166	-5.5031	1	other	0.925914
YDR099W	P34730	30528.5	273	26.6688	28.1241	1.45537	3	other	0.0745865
YML028W	P34760	21430.3	196	28.0965	27.9869	-0.109634	3	other	0.11827
YJR099W	P35127	25983.2	236	NA	20.3632	NA	1	other	0.384665
YBR001C	P35172	88789.1	780	18.9598	19.7093	0.749459	2	other	0.875917
YDR304C	P35176	25132.7	225	22.4371	22.6971	0.260016	3	other	0.145589
YGR082W	P35180	20078.6	183	18.5618	20.2064	1.64462	1	other	0.663496
YIR012W	P35184	46606.9	431	19.8167	19.1543	-0.662383	1	other	0.969521
YFL016C	P35191	54948.2	511	19.0499	20.4386	1.38877	3	other	0.0809688
YBL004W	P35194	283650	2493	22.918	20.8671	-2.051	3	other	0.922982
YOR143C	P35202	36255	319	NA	18.5078	NA	1	other	0.384665
YLR398C	P35207	144717	1287	NA	17.0629	NA	1	other	0.384665
YKL056C	P35691	18599.1	167	27.2601	28.1484	0.88835	3	other	0.0636835
YKL142W	P35719	24792.1	219	24.2839	24.9324	0.648459	3	other	0.0713493
YKL059C	P35728	49165.8	441	NA	18.9549	NA	1	other	0.384665
YKL057C	P35729	118818	1037	17.9143	16.7566	-1.15772	2	other	0.518292
YKL054C	P35732	83008.9	738	22.69	24.3062	1.61622	3	other	0.0496864
YLR399C	P35817	75968.9	686	NA	18.5395	NA	1	other	0.384665
YPL145C	P35844	48659.5	434	24.1503	24.6285	0.478256	3	other	0.100253
YAR042W	P35845	133477	1188	17.7015	18.5477	0.846219	3	other	0.112132
YKL156W	P35997	8743.61	82	29.1972	29.2549	0.0576926	3	other	0.106632
YKL134C	P35999	87100.8	772	NA	17.5881	NA	1	other	0.384665
YKL135C	P36000	80982.6	726	17.5672	18.9783	1.41111	3	other	0.106898
YKL218C	P36007	34555.2	326	19.7893	21.2055	1.41626	2	other	0.858944
YKL081W	P36008	46089	412	26.3491	26.6761	0.32694	3	other	0.0823585
YKL067W	P36010	16962	153	25.5563	26.7816	1.22522	3	other	0.0726652
YKL026C	P36014	19309.9	167	22.293	23.1898	0.896758	1	other	0.240822
YKL196C	P36015	22418.5	200	22.8071	23.1777	0.370533	3	other	0.100253
YKL073W	P36016	98260.5	881	17.4091	18.8634	1.45431	3	other	0.0921974
YKR054C	P36022	465849	4092	NA	14.6737	NA	1	other	0.384665
YKL214C	P36036	23505.1	203	20.107	21.2475	1.14049	1	other	0.931776
YKL213C	P36037	78334.5	715	19.7751	19.6256	-0.149522	3	other	0.153658
YKL204W	P36041	68533	632	21.0064	22.5293	1.52287	3	other	0.0633298
YKL195W	P36046	43771.6	403	22.4622	23.2375	0.775279	2	other	0.559417
YKL193C	P36047	38349.7	338	24.0114	21.0687	-2.94264	3	other	0.255047
YKL173W	P36048	112672	1008	16.1755	18.2673	2.0918	1	other	0.910502
YKL172W	P36049	49206.5	427	18.3322	19.6723	1.3402	2	other	0.447406
YKL151C	P36059	36947	337	20.6583	22.5295	1.87118	3	other	0.066489
YKL150W	P36060	33746.6	302	25.5806	25.8281	0.247503	3	other	0.0871926
YKL128C	P36069	33417	295	19.1025	NA	NA	0	other	0.384665
YKL046C	P36091	49131.6	449	NA	19.8785	NA	1	other	0.384665
YKL042W	P36094	41699.3	363	NA	18.002	NA	1	other	0.384665
YKL028W	P36100	54242.6	482	NA	19.709	NA	1	other	0.384665
YKL006W	P36105	15027.6	138	26.3328	26.4367	0.103826	3	other	0.19717
YKR018C	P36114	80884	725	19.7737	20.9246	1.15089	3	other	0.276074
YKR028W	P36123	115664	1033	NA	16.5858	NA	1	other	0.384665
YKR029C	P36124	84145.7	751	NA	13.579	NA	1	other	0.384665
YKR038C	P36132	42446.9	386	NA	20.4395	NA	1	other	0.384665
YKR042W	P36135	36002.5	365	24.1904	25.418	1.2276	3	other	0.100253
YKR043C	P36136	30744.7	271	20.4863	18.8519	-1.63442	3	other	0.899856
YKR046C	P36139	30585.4	283	23.7477	24.9499	1.20217	3	other	0.0735472
YKR070W	P36151	38979.6	352	18.0984	21.0077	2.90937	2	other	0.409644
YKR071C	P36152	37924.5	348	NA	18.1012	NA	1	other	0.384665
YKR074W	P36154	18278.4	155	22.6283	22.3188	-0.309482	3	other	0.158789
YKR076W	P36156	42796.9	370	22.6722	23.6721	0.9999	3	other	0.101758
YKR077W	P36157	38907.6	363	NA	20.4259	NA	1	other	0.384665
YKR079C	P36159	95889.3	838	NA	18.1141	NA	1	other	0.384665
YKR082W	P36161	131651	1157	16.2156	17.0933	0.877734	3	other	0.107436
YLR439W	P36517	36476.2	319	18.6464	23.8186	5.17215	1	other	0.864954
YDR237W	P36519	32644.4	292	19.3994	21.6571	2.25764	3	other	0.227943
YNL284C	P36520	35938.8	322	NA	18.0068	NA	1	other	0.384665
YDL202W	P36521	28207.1	249	18.3072	20.4941	2.1869	2	other	0.815668
YLR312W-A	P36523	27763.8	253	NA	18.4317	NA	1	other	0.384665
YMR193W	P36525	29756.4	258	18.6102	20.4036	1.79335	3	other	0.244638
YDR462W	P36527	17105.3	147	19.5367	20.4844	0.947721	1	other	0.939851
YPL173W	P36534	33375.9	297	20.3379	21.7383	1.40032	3	other	0.0689973
YBL022C	P36775	125560	1133	20.1921	21.8989	1.70683	3	other	0.0633298
YDR441C	P36973	19795.5	181	NA	21.5798	NA	1	other	0.384665
YGR174C	P37267	17327.2	147	20.4159	22.3528	1.93695	3	other	0.245799
YLR058C	P37291	51703.7	469	27.0165	27.528	0.511506	3	other	0.0976079
YBR263W	P37292	52946.7	490	23.7589	24.7336	0.974753	3	other	0.0612497
YBR286W	P37302	59586	537	24.5216	25.4303	0.908769	3	other	0.0735472
YEL046C	P37303	42385.7	387	22.3414	24.1005	1.75907	3	other	0.0720527
YLR337C	P37370	80509.5	817	19.283	NA	NA	0	other	8.19967e-05
YPL043W	P37838	77151.2	685	NA	17.2826	NA	1	other	0.384665
YHR047C	P37898	96623.7	856	18.8478	20.654	1.80623	3	other	0.0612497
YMR120C	P38009	64485	592	25.2029	26.4481	1.24519	3	other	0.0609603
YMR116C	P38011	34317.7	319	27.6586	27.9796	0.320992	3	other	0.0697027
YLR109W	P38013	18828.6	176	26.7272	27.4105	0.683293	3	other	0.0680639
YBL092W	P38061	14616.3	130	26.054	26.9271	0.873092	3	other	0.116418
YBL068W	P38063	35311.7	326	22.3131	19.7836	-2.52946	3	other	0.432172
YBL033C	P38066	37954.2	345	19.6433	20.9272	1.28388	3	other	0.0910368
YBR006W	P38067	53608.9	497	20.2238	21.8901	1.66624	3	other	0.107984
YBR015C	P38069	67025.3	597	18.7329	19.4934	0.760422	2	other	0.878388
YBR026C	P38071	41367	380	24.2631	24.9981	0.734995	3	other	0.198028
YBR034C	P38074	39343	348	20.4803	21.7011	1.22078	1	other	0.259586
YBR039W	P38077	33911	311	23.9231	24.026	0.102867	3	other	0.0922597
YBR066C	P38082	24623.7	220	23.2122	NA	NA	0	other	0.384665
YBR121C	P38088	77429.5	690	25.0673	25.7343	0.666969	3	other	0.0720527
YBL088C	P38110	317287	2787	NA	19.7436	NA	1	other	0.384665
YBR142W	P38112	85793	773	NA	15.718	NA	1	other	0.384665
YBR145W	P38113	37302.1	351	26.7319	27.638	0.90611	3	other	0.0633298
YBR149W	P38115	38521.3	344	25.142	25.1949	0.0528647	3	other	0.112132
YBR222C	P38137	59856.4	543	22.287	22.895	0.607993	3	other	0.327052
YBR204C	P38139	42937.2	375	17.446	NA	NA	0	other	0.384665
YBR241C	P38142	52801.6	488	19.8525	18.48	-1.37244	1	other	0.986246
YBR244W	P38143	18152.4	162	22.2647	22.8678	0.603184	1	other	0.233387
YBR256C	P38145	25873.4	238	20.6056	22.3858	1.78019	3	other	0.108719
YBR281C	P38149	96504.3	878	13.8453	20.3168	6.47151	1	other	0.779155
YBR288C	P38153	54065.2	483	18.7344	17.1917	-1.5427	1	other	0.17943
YBL107C	P38162	22789.4	196	NA	18.9918	NA	1	other	0.384665
YBL103C	P38165	53048.7	486	NA	16.5744	NA	1	other	0.384665
YBL102W	P38166	23936.5	215	NA	19.3414	NA	1	other	0.384665
YBL098W	P38169	51818	460	18.1017	19.1562	1.05451	2	other	0.861595
YBL091C	P38174	47166.9	421	20.469	21.5018	1.03282	3	other	0.0665583
YBL067C	P38187	82425.9	747	NA	17.752	NA	1	other	0.384665
YBL036C	P38197	28815.1	257	18.0072	20.6192	2.61197	1	other	0.904325
YBL032W	P38199	41095.8	381	22.0247	21.7486	-0.276117	3	other	0.143737
YBL026W	P38203	11057.8	95	NA	20.4196	NA	1	other	0.384665
YBR016W	P38216	14493.5	128	21.9183	NA	NA	0	other	0.158789
YBR017C	P38217	102509	918	NA	16.5994	NA	1	other	0.384665
YBR025C	P38219	43792.3	394	25.4406	26.5747	1.13413	3	other	0.0633298
YBR045C	P38229	71963.9	639	20.3488	NA	NA	0	other	0.158789
YBR046C	P38230	36609.7	334	22.6826	23.0094	0.326704	3	other	0.14266
YBR052C	P38234	22680.5	210	22.3223	23.2315	0.909241	3	other	0.119006
YBR057C	P38236	40797.1	366	NA	18.7601	NA	1	other	0.384665
YBR058C	P38237	87563.7	781	17.8294	19.1239	1.29445	2	other	0.864954
YBR078W	P38248	42364.3	429	19.0779	NA	NA	0	other	0.384665
YBR079C	P38249	109235	964	23.5568	23.9462	0.389366	3	other	0.0735472
YBR086C	P38250	104042	946	18.4175	19.9358	1.51832	3	other	0.0953698
YBR094W	P38254	85449.3	753	16.0804	17.4203	1.33989	2	other	0.70593
YBR095C	P38255	47909.9	430	NA	18.462	NA	1	other	0.384665
YBR096W	P38256	26752.7	230	20.9265	NA	NA	0	other	6.39955e-05
YBR106W	P38264	20896.8	188	21.9494	22.7926	0.843252	3	other	0.0743774
YBR108W	P38266	102134	947	18.1856	19.2168	1.03118	3	other	0.276074
YBR129C	P38271	37234.1	328	NA	NA	NA	0	other	1
YBR162C	P38288	46762.7	455	21.6312	22.498	0.866813	3	other	0.104023
YBR177C	P38295	50709.2	451	22.6011	21.7563	-0.844847	3	other	0.475233
YBR214W	P38314	56045.7	527	22.327	22.8857	0.55862	3	other	0.108129
YBR225W	P38321	99220.4	900	NA	17.7877	NA	1	other	0.384665
YBR227C	P38323	57347.8	520	NA	19.9029	NA	1	other	0.384665
YBR230C	P38325	14374.4	134	NA	20.7472	NA	1	other	0.384665
YBR234C	P38328	41758.4	384	22.8099	21.8626	-0.947336	3	other	0.454927
YBR260C	P38339	73354.6	666	NA	18.5455	NA	1	other	0.384665
YBR262C	P38341	12218.2	106	18.3384	NA	NA	0	other	0.384665
YBR267W	P38344	45383.9	393	18.0365	NA	NA	0	other	0.384665
YBR269C	P38345	15348.9	138	NA	19.8615	NA	1	other	0.384665
YBR272C	P38348	54977.8	480	15.6692	17.1429	1.47373	1	other	0.925595
YBR273C	P38349	49374.5	436	NA	19.1333	NA	1	other	0.384665
YBR279W	P38351	51351.1	445	20.5032	23.3307	2.82748	3	other	0.217275
YBR280C	P38352	69393.8	637	17.9556	19.4149	1.45927	1	other	0.926755
YBR283C	P38353	52828.1	490	17.8747	20.4986	2.62383	2	other	0.799212
YMR261C	P38426	116791	1054	21.5428	22.1862	0.643417	3	other	0.122923
YML100W	P38427	120988	1098	23.0876	24.4796	1.39207	3	other	0.0633298
YPR041W	P38431	44783	405	22.6035	23.8834	1.27983	3	other	0.0766603
YOR123C	P38439	53262.2	464	22.4427	22.6242	0.181471	3	other	0.160663
YMR139W	P38615	42543	370	18.7691	20.2417	1.47252	1	other	0.657689
YER099C	P38620	34357.1	318	20.5783	21.5179	0.939648	2	other	0.597674
YJL001W	P38624	23258.9	215	24.2372	24.593	0.355783	3	other	0.0827848
YMR217W	P38625	58011.4	525	24.275	25.0565	0.781527	3	other	0.0680639
YIL043C	P38626	31215.7	284	21.0382	21.9116	0.873498	3	other	0.0665583
YEL058W	P38628	61321.6	557	20.692	20.1352	-0.556854	3	other	0.158789
YLR342W	P38631	212871	1876	18.8654	20.25	1.38457	3	other	0.0766603
YFR025C	P38635	38139.3	335	19.7644	20.6429	0.878504	1	other	0.944338
YER122C	P38682	54130.2	493	20.5051	19.4514	-1.05372	3	other	0.639426
YPL210C	P38688	72677.3	640	18.735	20.6472	1.91218	3	other	0.0620105
YHL011C	P38689	34715.7	320	20.0379	21.926	1.88805	3	other	0.0585397
YHR033W	P38690	46352.5	423	19.8889	NA	NA	0	other	0.164196
YHR102W	P38692	114796	1080	NA	17.5153	NA	1	other	0.384665
YHR039C	P38694	70425.4	644	19.142	20.7901	1.64805	3	other	0.0646722
YHR216W	P38697	55852	523	24.8074	25.32	0.512539	3	other	0.0850132
YHR201C	P38698	44445.3	397	NA	18.6615	NA	1	other	0.384665
YHL015W	P38701	13768.6	121	27.9992	28.9895	0.990316	3	other	0.0633298
YHR011W	P38705	49844.3	446	17.3031	18.0047	0.701635	2	other	0.606126
YHR019C	P38707	61589.8	554	24.292	25.002	0.710033	3	other	0.0704179
YHR020W	P38708	76567.6	688	23.5451	24.7607	1.21556	3	other	0.0620105
YHR046C	P38710	32416.3	295	NA	17.1646	NA	1	other	0.384665
YHR021C	P38711	8729.6	82	29.1972	29.2549	0.0576926	3	other	0.106632
YHR073W	P38713	111816	996	NA	16.8004	NA	1	other	0.384665
YHR104W	P38715	36789.3	327	24.4155	25.452	1.0365	3	other	0.0633298
YHR169W	P38719	47382.5	431	17.5155	NA	NA	0	other	0.384665
YHR183W	P38720	53011.4	489	26.9556	27.6219	0.666251	3	other	0.0646722
YHL009C	P38749	37433.5	330	15.4803	NA	NA	0	other	0.384665
YHL008C	P38750	69011.4	627	23.4191	NA	NA	0	other	7.10726e-05
YHL001W	P38754	15013.6	138	26.3328	26.4367	0.103826	3	other	0.19717
YHR001W	P38755	49291.7	437	20.7623	22.6567	1.89438	3	other	0.0946666
YHR003C	P38756	48274.3	429	17.7723	NA	NA	0	other	0.384665
YHR009C	P38758	56584.1	523	19.0828	19.4522	0.369387	3	other	0.124071
YHR027C	P38764	108206	993	23.2482	24.6732	1.42499	3	other	0.0612497
YHR029C	P38765	32252.7	294	22.0077	22.6857	0.677964	3	other	0.317799
YHR031C	P38766	80424.5	723	17.2248	18.3892	1.16434	1	other	0.647068
YHR038W	P38771	26116.5	230	19.0438	21.2342	2.19038	3	other	0.230368
YHR044C	P38774	26825.1	246	22.0789	21.976	-0.102888	3	other	0.158789
YHR052W	P38779	41909.7	376	21.8625	24.8752	3.01271	3	other	0.235988
YHR056C	P38781	99988.7	883	NA	16.6031	NA	1	other	0.384665
YHR060W	P38784	20822.7	181	NA	17.3272	NA	1	other	0.384665
YHR062C	P38786	31722.3	293	NA	19.173	NA	1	other	0.384665
YHR064C	P38788	57608.3	538	24.8332	25.5104	0.677261	3	other	0.0646722
YHR068W	P38791	42446.7	387	21.8523	23.3567	1.50443	3	other	0.0558411
YHR074W	P38795	79832	714	19.3999	19.9941	0.594159	3	other	0.306562
YHR075C	P38796	44234.2	400	NA	16.4528	NA	1	other	0.384665
YHR076W	P38797	37181.3	343	19.2501	21.71	2.45985	1	other	0.310304
YHR097C	P38809	40044.7	366	20.312	21.8564	1.54434	3	other	0.112132
YHR098C	P38810	102475	929	18.7177	20.2294	1.51166	3	other	0.0646722
YHR106W	P38816	36630	342	21.9954	21.4069	-0.588496	3	other	0.385776
YHR108W	P38817	63377.4	585	21.9424	22.9818	1.03946	3	other	0.0646722
YHR113W	P38821	53418.2	490	20.9308	21.7254	0.794638	3	other	0.14266
YHR114W	P38822	70229.9	633	14.8332	17.5699	2.73672	1	other	0.711118
YHR115C	P38823	45411.2	416	20.0389	20.6277	0.588844	1	other	0.937102
YHR117W	P38825	71089.9	639	NA	18.8465	NA	1	other	0.384665
YHR121W	P38828	21042.5	187	19.8811	21.3768	1.49563	3	other	0.101784
YHR132C	P38836	49315.6	430	20.3801	21.8995	1.51942	3	other	0.0934278
YHR137W	P38840	57736.6	513	21.7259	22.0355	0.309625	3	other	0.176697
YHR146W	P38845	50458.8	465	20.8528	21.7405	0.887644	3	other	0.0830058
YHR158C	P38853	129172	1164	16.6244	17.8886	1.26418	1	other	0.665424
YHR163W	P38858	27365.2	249	23.1103	21.9752	-1.13509	3	other	0.516708
YHR164C	P38859	169314	1522	NA	15.4491	NA	1	other	0.384665
YHR181W	P38869	25976.9	228	NA	20.5126	NA	1	other	0.384665
YHR188C	P38875	67829.8	610	NA	18.7609	NA	1	other	0.384665
YHR193C	P38879	18535.6	174	23.8082	25.1986	1.39041	3	other	0.0585397
YHR195W	P38881	35773.5	321	17.0842	NA	NA	0	other	0.384665
YHR196W	P38882	64333.4	575	18.0919	19.075	0.983092	3	other	0.0680639
YHR197W	P38883	85610.9	763	NA	19.7273	NA	1	other	0.384665
YHR200W	P38886	29406.9	268	23.4493	23.8933	0.444011	3	other	0.0934278
YHR202W	P38887	68248.8	602	18.9604	18.0071	-0.953287	2	other	0.501026
YHR208W	P38891	43278.7	393	26.057	26.6208	0.563784	3	other	0.0850389
YHR209W	P38892	33314	291	19.3248	NA	NA	0	other	0.384665
YOR014W	P38903	83632.3	757	18.21	20.5473	2.3373	3	other	0.220895
YML074C	P38911	46154.8	411	22.9409	23.8343	0.893397	3	other	0.0749124
YMR260C	P38912	17342.4	153	24.7029	22.469	-2.23394	3	other	0.870709
YNL004W	P38922	51468.5	454	17.9398	19.3863	1.4466	3	other	0.264243
YGL006W	P38929	129129	1173	NA	18.358	NA	1	other	0.384665
YOR039W	P38930	29500.9	258	19.8932	NA	NA	0	other	0.158789
YOR198C	P38934	54140.5	470	24.6635	24.7549	0.0914063	3	other	0.11718
YDL195W	P38968	136358	1273	23.4027	23.4465	0.0437713	3	other	0.110801
YOR266W	P38969	48357.2	423	21.9056	20.8261	-1.07944	1	other	0.982319
YGR061C	P38972	147034	1358	23.56	24.1967	0.636675	3	other	0.0647044
YFR031C	P38989	132452	1170	20.0061	NA	NA	0	other	0.384665
YDR297W	P38992	40529.8	349	19.5198	NA	NA	0	other	0.158789
YNR050C	P38999	48373.2	446	21.1307	21.6805	0.549823	3	other	0.0860183
YIL009W	P39002	77174.9	694	19.2598	NA	NA	0	other	0.384665
YNL169C	P39006	55853.1	500	NA	17.7097	NA	1	other	0.384665
YNR052C	P39008	49104.7	433	17.0905	19.7087	2.61821	2	other	0.789218
YNL084C	P39013	39742.7	349	19.1716	20.749	1.57737	3	other	0.250604
YLR150W	P39015	29655.4	273	26.6004	26.6077	0.00733206	3	other	0.111453
YGL178W	P39016	93664.9	859	NA	17.5737	NA	1	other	0.384665
YIL142W	P39076	56494.1	527	22.3725	23.4848	1.11231	3	other	0.0646722
YJL014W	P39077	58358.9	534	22.7082	23.7283	1.02012	3	other	0.0633298
YDL143W	P39078	56797.9	528	22.7574	23.7883	1.03094	3	other	0.0633298
YDR188W	P39079	59372.5	546	22.44	23.6341	1.19404	3	other	0.0726652
YDR228C	P39081	70971.7	626	NA	17.5386	NA	1	other	0.384665
YER048C	P39101	44472.8	391	20.6393	21.5044	0.865146	3	other	0.0889283
YNL267W	P39104	118119	1066	15.8645	17.5952	1.73071	1	other	0.906635
YER001W	P39106	87719.8	762	NA	17.429	NA	1	other	0.384665
YPL050C	P39107	45603.5	395	20.6059	20.8888	0.282919	3	other	0.141204
YDR142C	P39108	41718.3	375	NA	18.6574	NA	1	other	0.384665
YDR135C	P39109	169139	1515	14.4021	16.2085	1.8064	3	other	0.0953698
YJL191W	P39516	14494.8	138	28.1203	28.989	0.868637	3	other	0.103186
YER015W	P39518	82503.4	744	NA	17.3447	NA	1	other	0.384665
YJR016C	P39522	62082.9	585	25.1149	25.7188	0.603932	3	other	0.0762516
YMR124W	P39523	104007	943	17.2797	19.5352	2.25554	3	other	0.2143
YER061C	P39525	46803.5	442	NA	18.083	NA	1	other	0.384665
YJL200C	P39533	85647.2	789	19.3501	20.8448	1.49465	3	other	0.0786757
YJL196C	P39540	35935.9	310	NA	19.6433	NA	1	other	0.384665
YAR073W	P39567	43923.8	403	22.8047	23.5252	0.720486	3	other	0.0850389
YGR234W	P39676	44328.1	399	26.5152	27.1816	0.666404	3	other	0.0721554
YOR209C	P39683	48426	429	23.0507	22.8323	-0.218405	3	other	0.124569
YMR129W	P39685	149396	1337	15.1872	NA	NA	0	other	0.384665
YFR030W	P39692	113236	1035	18.2492	19.6187	1.36951	2	other	0.435778
YAR002W	P39705	57594.1	539	18.9176	18.0537	-0.863918	2	other	0.950343
YAL062W	P39708	48986.1	457	24.8986	26.0035	1.10485	3	other	0.0633589
YAL061W	P39713	45779.1	417	19.685	NA	NA	0	other	0.384665
YAL060W	P39714	41121.2	382	24.6661	25.8337	1.16756	3	other	0.0655349
YAL049C	P39721	26813.8	246	21.6793	22.5651	0.885807	3	other	0.0633298
YAL044C	P39726	18571.4	170	24.2692	25.2124	0.943199	3	other	0.0735472
YAL035W	P39730	111174	1002	22.7424	23.1127	0.370308	3	other	0.132741
YLR292C	P39742	21447.4	193	19.6287	NA	NA	0	other	0.158789
YDR388W	P39743	52307.6	482	22.0793	22.3099	0.230664	3	other	0.170203
YER017C	P39925	83673	761	18.7138	NA	NA	0	other	0.384665
YGR156W	P39927	46312.4	425	NA	22.839	NA	1	other	0.384665
YLR250W	P39931	27110.6	234	22.4074	21.6501	-0.757308	3	other	0.390363
YGR162W	P39935	105659	952	20.7936	22.3026	1.50898	3	other	0.078656
YGL189C	P39938	13350.3	119	26.2053	26.3248	0.119416	3	other	0.155147
YER131W	P39939	13292.3	119	26.2053	26.3169	0.111607	3	other	0.155369
YER125W	P39940	90734	809	21.5437	21.2683	-0.27535	3	other	0.197213
YER043C	P39954	48724.1	449	28.3358	28.6036	0.267832	3	other	0.105009
YER169W	P39956	88729.3	796	18.4041	NA	NA	0	other	0.158789
YER136W	P39958	50644.2	451	22.947	23.8373	0.890308	3	other	0.0757586
YER123W	P39962	59468.8	524	NA	19.4978	NA	1	other	0.384665
YER087W	P39965	65100.3	576	NA	17.1374	NA	1	other	0.384665
YER089C	P39966	49666.7	464	22.0048	23.1594	1.15465	3	other	0.0720527
YEL013W	P39968	62334.7	578	21.8585	22.8373	0.978736	3	other	0.0604383
YER114C	P39969	113232	1040	NA	18.1479	NA	1	other	0.384665
YEL071W	P39976	54628.3	496	22.9766	23.4369	0.460348	3	other	0.105631
YEL066W	P39979	20587.5	179	19.5973	20.3503	0.753038	1	other	0.939364
YEL056W	P39984	44454.3	401	19.5437	20.8394	1.29569	2	other	0.627365
YEL031W	P39986	133741	1215	17.8199	19.5223	1.70242	3	other	0.0946317
YEL030W	P39987	69303.9	644	25.0322	26.1188	1.0866	3	other	0.0633298
YEL017W	P39996	37569	337	NA	19.248	NA	1	other	0.384665
YEL015W	P39998	60452.4	551	19.3812	20.3258	0.944599	3	other	0.295697
YEL007W	P40002	71207.9	666	NA	17.8189	NA	1	other	0.384665
YER002W	P40007	26691.1	231	19.4208	22.0159	2.59514	2	other	0.410199
YER004W	P40008	24828.3	231	21.7316	21.4237	-0.307933	3	other	0.158789
YER010C	P40011	25257.4	234	19.6016	21.253	1.65136	3	other	0.0612497
YER014W	P40012	59039.3	539	NA	17.671	NA	1	other	0.384665
YER016W	P40013	37936	344	19.1664	18.2305	-0.935926	1	other	0.984412
YER021W	P40016	59520.9	523	21.6547	22.2122	0.557539	3	other	0.132439
YER029C	P40018	22139.3	196	NA	20.4852	NA	1	other	0.384665
YER030W	P40019	17226.2	153	NA	20.3879	NA	1	other	0.384665
YER036C	P40024	67644.8	610	23.9367	24.8528	0.916081	3	other	0.0707123
YER042W	P40029	20901.5	184	21.6655	23.0611	1.39567	3	other	0.100253
YER044C	P40030	16929.9	148	19.887	22.8968	3.00975	3	other	0.203933
YER049W	P40032	73129.6	644	18.3337	19.4768	1.14312	3	other	0.0735472
YER053C	P40035	33136.2	300	20.121	21.3244	1.20336	3	other	0.114065
YER054C	P40036	61510.4	548	17.353	NA	NA	0	other	0.384665
YER057C	P40037	13719.1	129	22.4462	21.3471	-1.0991	3	other	0.759161
YER059W	P40038	46112.3	420	NA	18.0942	NA	1	other	0.384665
YER063W	P40040	23753.4	218	21.6867	23.5426	1.85583	3	other	0.106355
YER067W	P40043	18879.4	161	23.9353	23.2712	-0.664142	3	other	0.463768
YER073W	P40047	56127.5	520	23.2607	24.3883	1.1276	3	other	0.0620105
YER078C	P40051	57199.5	511	NA	17.2827	NA	1	other	0.384665
YER079W	P40052	22589.4	210	20.2254	21.0079	0.782528	2	other	0.892686
YER080W	P40053	71838.8	627	20.9119	22.8167	1.90481	3	other	0.0442155
YER081W	P40054	50439.4	469	26.2579	27.2803	1.02243	3	other	0.0646722
YER083C	P40056	30991.9	285	19.6934	NA	NA	0	other	0.384665
YER105C	P40064	154230	1391	NA	17.4422	NA	1	other	0.384665
YER107C	P40066	39918.9	365	18.1842	20.0916	1.90745	3	other	0.100779
YER110C	P40069	121003	1113	22.4565	23.4617	1.00518	3	other	0.0668415
YER112W	P40070	20893.4	187	19.41	21.3893	1.97931	2	other	0.837003
YER120W	P40075	26619	244	24.0857	24.6316	0.545975	3	other	0.125074
YER126C	P40078	29414.2	261	NA	19.6779	NA	1	other	0.384665
YER128W	P40080	23200	203	NA	19.4479	NA	1	other	0.384665
YER141W	P40086	53933.5	486	18.4146	19.4904	1.07581	3	other	0.276074
YER143W	P40087	46970.5	428	20.0757	20.4589	0.383172	3	other	0.118774
YER156C	P40093	37636.6	338	21.6219	22.4945	0.872654	3	other	0.140625
YER182W	P40098	27518.7	244	20.0818	21.3972	1.31541	3	other	0.139528
YER183C	P40099	23801.2	211	NA	18.1283	NA	1	other	0.384665
YER190W	P40105	188157	1681	NA	20.4326	NA	1	other	0.384665
YER062C	P40106	27650.3	250	25.268	25.026	-0.242025	3	other	0.158789
YNL209W	P40150	65831.9	613	28.0926	28.7551	0.662502	3	other	0.0721554
YNL215W	P40154	35554.6	320	18.5519	17.7197	-0.832279	2	other	0.501679
YNL212W	P40157	87668.9	782	18.3474	19.572	1.22459	3	other	0.107471
YNL208W	P40159	19929.2	199	21.8203	23.6921	1.8718	3	other	0.0646722
YNL207W	P40160	48499.9	425	18.8012	NA	NA	0	other	0.158789
YNL200C	P40165	27261.4	246	21.3122	21.2827	-0.0294164	1	other	0.197074
YNL195C	P40168	27789.4	261	18.7627	20.8136	2.05088	1	other	0.915554
YIL051C	P40185	15672.3	145	24.4309	25.6817	1.25074	3	other	0.0648238
YMR134W	P40207	27709.5	237	19.0314	NA	NA	0	other	0.384665
YMR135C	P40208	50975.3	455	19.5207	21.36	1.83927	1	other	0.284045
YMR140W	P40210	55023.1	489	NA	17.7442	NA	1	other	0.384665
YMR142C	P40212	22397.4	199	25.5555	26.6949	1.13938	3	other	0.0837119
YMR146C	P40217	38217.3	347	23.05	24.1625	1.11251	3	other	0.0692169
YMR314W	P40302	25298.3	234	23.7998	24.77	0.970259	3	other	0.0633298
YOL038W	P40303	28035.8	254	23.2756	24.1416	0.866039	3	other	0.0633298
YNL111C	P40312	13110.6	120	22.099	23.469	1.37003	3	other	0.0612497
YDR006C	P40317	99322.1	901	NA	18.075	NA	1	other	0.384665
YLR372W	P40319	38942	345	20.6481	22.1039	1.45577	3	other	0.0633298
YDL007W	P40327	48331.6	437	22.5708	23.9237	1.35292	3	other	0.0585397
YJL053W	P40335	41670.7	379	19.4464	18.484	-0.962355	2	other	0.461054
YMR089C	P40341	92480.5	825	18.4183	18.0803	-0.338014	3	other	0.137358
YNR007C	P40344	35478.5	310	NA	NA	NA	0	other	1
YPR073C	P40347	18501.3	161	NA	19.9242	NA	1	other	0.384665
YJR068W	P40348	39266.8	353	NA	17.7248	NA	1	other	0.384665
YPL227C	P40350	37984.4	334	NA	20.2239	NA	1	other	0.384665
YJL068C	P40363	33590.8	299	21.8173	22.9272	1.10988	3	other	0.068333
YJL061W	P40368	80816.3	713	18.3328	19.0802	0.747429	1	other	0.932861
YJR064W	P40413	61249.2	562	21.6641	22.4761	0.811964	3	other	0.135802
YIL173W	P40438	172173	1549	15.4837	NA	NA	0	other	0.384665
YIL157C	P40452	21772.9	197	NA	20.5904	NA	1	other	0.384665
YIL145C	P40459	34672.2	309	14.9502	20.5823	5.63207	1	other	0.8048
YIL137C	P40462	106326	946	18.9999	19.6822	0.682342	3	other	0.300289
YIL124W	P40471	32471.1	297	21.4724	22.6656	1.19328	3	other	0.113636
YIL123W	P40472	46510.9	476	22.0184	NA	NA	0	other	0.384665
YIL115C	P40477	155450	1460	17.7288	17.5707	-0.158134	3	other	0.129337
YIL112W	P40480	121944	1083	14.4412	NA	NA	0	other	0.384674
YIL110W	P40481	41894.8	377	NA	17.3168	NA	1	other	0.384665
YIL109C	P40482	102367	926	21.4535	23.0329	1.57944	3	other	0.0633298
YIL108W	P40483	76739.3	696	19.9919	18.812	-1.17991	3	other	0.670607
YIL106W	P40484	35585.7	314	NA	18.7006	NA	1	other	0.384665
YIL105C	P40485	76697.7	686	NA	18.1593	NA	1	other	0.384665
YIL095W	P40494	89534.2	810	NA	20.4049	NA	1	other	0.384665
YIL094C	P40495	39642.2	371	22.5135	24.1789	1.66543	3	other	0.0495799
YIL093C	P40496	30204.5	264	20.0403	21.2231	1.18285	3	other	0.175537
YIL091C	P40498	82993.9	721	NA	19.439	NA	1	other	0.384665
YIL087C	P40502	16607	157	NA	18.4196	NA	1	other	0.384665
YIL076W	P40509	33566.1	296	16.7366	18.9264	2.18988	1	other	0.910517
YIL074C	P40510	50386.6	469	25.1509	26.3136	1.16263	3	other	0.0633298
YIL062C	P40518	16929.9	154	20.9976	22.0848	1.0872	3	other	0.0763681
YIL059C	P40520	12875.6	121	NA	22.5873	NA	1	other	0.384665
YIL055C	P40523	69695.7	627	NA	19.4058	NA	1	other	0.384665
YIL052C	P40525	13486.6	121	26.1116	26.3117	0.200118	3	other	0.169915
YIL048W	P40527	128454	1151	NA	18.9441	NA	1	other	0.384665
YIL044C	P40529	31816.7	298	NA	17.934	NA	1	other	0.384665
YIL041W	P40531	36133.5	326	23.0203	24.9563	1.93603	3	other	0.0602401
YIL039W	P40533	54379	473	NA	21.1242	NA	1	other	0.384665
YIL036W	P40535	64150.6	587	NA	20.0295	NA	1	other	0.384665
YIL031W	P40537	114457	1034	NA	16.6073	NA	1	other	0.384665
YIL010W	P40553	23766.9	215	20.3654	21.1953	0.829852	3	other	0.0823903
YIL008W	P40554	10923.6	99	NA	19.7587	NA	1	other	0.384665
YIL005W	P40557	80365.6	701	16.7565	17.657	0.900518	2	other	0.445562
YIR001C	P40561	28598.5	250	20.5624	21.5212	0.958707	3	other	0.294088
YIR003W	P40563	73388.2	679	18.9069	20.754	1.84708	3	other	0.0633298
YIR035C	P40579	27125.3	254	20.4692	21.0979	0.628691	3	other	0.150031
YIR036C	P40580	28432.1	263	22.36	23.3903	1.03027	3	other	0.112132
YIR038C	P40582	26423.9	234	21.9684	23.7187	1.75025	3	other	0.0680639
YOR335C	P40825	109125	983	24.0152	23.9094	-0.105817	3	other	0.11499
YNL085W	P40850	93137.5	830	21.2323	22.1056	0.873279	3	other	0.0837119
YJL219W	P40885	62047	567	17.3366	NA	NA	0	other	0.384665
YJL214W	P40886	62680.7	569	17.481	NA	NA	0	other	0.384665
YJL222W	P40890	172131	1549	15.4837	NA	NA	0	other	0.384665
YJL217W	P40893	21647.1	198	24.2932	23.6562	-0.636995	3	other	0.505724
YGL181W	P40956	43689.4	396	21.3744	21.7039	0.329463	3	other	0.126809
YMR004W	P40959	58977.5	511	NA	20.2083	NA	1	other	0.384665
YGR132C	P40961	30989.9	287	21.5171	22.2609	0.743814	3	other	0.100253
YDR062W	P40970	62412.5	561	NA	20.0448	NA	1	other	0.384665
YMR319C	P40988	62190	552	17.1004	NA	NA	0	other	0.384665
YNL061W	P40991	69191.2	618	19.5638	21.5396	1.97575	2	other	0.683761
YOR094W	P40994	20473	183	NA	19.0112	NA	1	other	0.384665
YOR234C	P41056	11998.6	107	26.7992	27.8076	1.00838	3	other	0.0695999
YLR388W	P41057	6574.31	56	25.8758	25.8304	-0.0454088	3	other	0.11769
YDL061C	P41058	6641.32	56	25.7969	25.3881	-0.408806	3	other	0.179214
YIL053W	P41277	27783.4	250	26.2491	26.3748	0.125742	3	other	0.0805281
YNL006W	P41318	33530.7	303	18.9235	NA	NA	0	other	0.384665
YPL028W	P41338	41252.8	398	25.239	26.3271	1.08812	3	other	0.0646722
YJL002C	P41543	53268.1	476	19.0549	19.6697	0.614821	3	other	0.296136
YGR188C	P41695	116465	1021	19.2553	NA	NA	0	other	0.384665
YOR113W	P41696	99314.9	914	NA	17.9151	NA	1	other	0.384665
YLR319C	P41697	87591.9	788	NA	16.6349	NA	1	other	0.384665
YLR459W	P41733	44070.4	394	21.9849	NA	NA	0	other	0.158789
YOR126C	P41734	27118.9	238	15.4842	17.31	1.8258	1	other	0.917891
YOR125C	P41735	25785.4	233	NA	19.2467	NA	1	other	0.384665
YLR075W	P41805	25135.4	221	26.7488	27.455	0.706233	3	other	0.123603
YPR036W	P41807	53756	478	22.146	23.3457	1.19969	3	other	0.0786757
YDR238C	P41810	107893	973	22.1154	23.3486	1.23311	3	other	0.0721554
YGL137W	P41811	98309.6	889	22.2183	22.944	0.725649	3	other	0.0891234
YPL171C	P41816	44538.5	400	24.9315	24.8644	-0.0671741	3	other	0.158789
YMR311C	P41818	26454.8	229	21.9774	23.1175	1.14012	3	other	0.0904352
YPL266W	P41819	35606	318	NA	17.3059	NA	1	other	0.384665
YNL271C	P41832	216079	1953	NA	17.2641	NA	1	other	0.384665
YPL214C	P41835	57347.8	540	18.555	NA	NA	0	other	0.384665
YGR186W	P41895	81246.4	735	18.9463	19.7074	0.761115	1	other	0.255047
YJR019C	P41903	39640.4	349	19.5539	21.8224	2.26851	3	other	0.234484
YDR005C	P41910	43695.9	395	NA	19.6733	NA	1	other	0.384665
YOL059W	P41911	49004.6	440	22.3303	23.6799	1.34959	3	other	0.0620105
YDR002W	P41920	22776.6	201	23.4688	24.8929	1.42415	3	other	0.0633298
YPL091W	P41921	52925.6	483	22.4451	23.7723	1.32717	3	other	0.0646722
YLR174W	P41939	46163.1	412	24.9082	26.1904	1.28217	3	other	0.0558411
YDL055C	P41940	39251.1	361	26.746	27.3159	0.569892	3	other	0.0935958
YDR195W	P42073	58835.9	533	NA	19.0577	NA	1	other	0.384665
YNL313C	P42842	101070	904	14.1947	17.4874	3.29267	2	other	0.384665
YNL306W	P42847	24209.9	217	19.0453	20.0585	1.01321	3	other	0.112878
YGR199W	P42934	87039.3	759	NA	19.228	NA	1	other	0.384665
YGR200C	P42935	88312.4	788	17.3458	18.0231	0.677326	3	other	0.113128
YGR203W	P42937	17043.6	148	21.437	20.6624	-0.7746	2	other	0.461287
YGR208W	P42941	33943.6	309	21.4175	NA	NA	0	other	0.384665
YGR210C	P42942	44847.8	411	18.4064	20.8496	2.44321	2	other	0.412548
YJL111W	P42943	59136	550	22.3253	23.2461	0.920807	3	other	0.0648238
YJL109C	P42945	196947	1769	NA	16.3079	NA	1	other	0.384665
YDL103C	P43123	52864.6	477	21.1339	21.6739	0.540048	3	other	0.082368
YFR009W	P43535	84013	752	18.3861	20.0071	1.62103	3	other	0.108436
YFL059W	P43545	31724.5	298	22.7019	23.4887	0.786748	3	other	0.100253
YFL049W	P43554	69446.6	623	NA	19.0713	NA	1	other	0.384665
YFL048C	P43555	49801	445	17.9842	20.2863	2.30209	3	other	0.232027
YFL030W	P43567	41254.8	385	24.0834	25.453	1.36955	3	other	0.0633298
YFL029C	P43568	41693.4	368	NA	18.4152	NA	1	other	0.384665
YFL028C	P43569	32747.3	289	18.8538	19.6994	0.845547	3	other	0.116705
YFL023W	P43573	90404.4	796	16.9828	18.487	1.50415	2	other	0.431644
YFL021W	P43574	55091	510	NA	20.7872	NA	1	other	0.384665
YFL017C	P43577	18025.2	159	NA	21.2249	NA	1	other	0.384665
YFL011W	P43581	59884.4	546	17.2054	NA	NA	0	other	0.384665
YFL010C	P43582	22367.3	211	22.5192	NA	NA	0	other	0.158789
YFL007W	P43583	243023	2143	NA	16.3173	NA	1	other	0.384665
YFL004W	P43585	94227.9	828	17.7478	18.4691	0.721272	3	other	0.114065
YFR004W	P43588	34022.4	306	22.9925	24.1143	1.12184	3	other	0.0633298
YFR006W	P43590	61232.2	535	18.3217	19.648	1.32627	3	other	0.158789
YFR010W	P43593	56433.2	499	21.8721	23.5357	1.66358	3	other	0.0715516
YFR017C	P43598	21367.5	195	NA	22.8568	NA	1	other	0.384665
YFR024C-A	P43603	48352.6	459	22.1469	23.189	1.04203	3	other	0.0786757
YFR040W	P43612	113458	1002	14.5926	16.6522	2.05962	1	other	0.909965
YFR044C	P43616	52116.1	481	23.4725	24.6116	1.13914	3	other	0.0633298
YFR051C	P43621	59548.6	546	23.1054	23.7479	0.642424	3	other	0.0721554
YPR129W	P45978	38620	349	22.7706	23.2628	0.492187	3	other	0.100253
YPL023C	P46151	73013.7	657	18.161	22.0665	3.9055	2	other	0.733928
YOR374W	P46367	56078.4	519	26.8144	28.0539	1.23951	3	other	0.0612497
YLR048W	P46654	27767.3	252	26.8788	28.0249	1.14615	3	other	0.0646722
YGL245W	P46655	80326	708	25.4091	26.2197	0.810537	3	other	0.0639856
YOR340C	P46669	35720	326	20.2213	21.6663	1.44506	3	other	0.0646722
YGL105W	P46672	41656	376	25.494	26.2712	0.777194	3	other	0.0680639
YLR045C	P46675	99413.8	888	NA	17.3354	NA	1	other	0.384665
YMR092C	P46680	66066.1	615	21.0856	22.1905	1.10487	3	other	0.0953698
YDL178W	P46681	58477.4	530	21.4947	22.0129	0.518269	3	other	0.0735472
YPL239W	P46683	22132	200	NA	19.3859	NA	1	other	0.384665
YMR230W	P46784	12648.5	105	25.3161	24.2136	-1.1025	3	other	0.512908
YGR195W	P46948	27141.6	246	NA	20.1418	NA	1	other	0.384665
YJL117W	P46956	34457.9	311	16.797	20.3936	3.59655	2	other	0.844081
YJR006W	P46957	54730.9	487	17.3268	NA	NA	0	other	0.384665
YJL146W	P46958	52285.4	469	18.9525	18.0074	-0.945103	1	other	0.184396
YJL125C	P46959	43378.3	383	18.2368	19.0945	0.857691	1	other	0.641574
YJL121C	P46969	25756.2	238	24.6212	21.0183	-3.60284	2	other	0.59222
YJL186W	P46982	66423.9	586	19.1657	18.7015	-0.464214	1	other	0.190035
YJL183W	P46985	47298.9	422	19.1758	19.977	0.801145	3	other	0.292775
YJL178C	P46989	29812.2	271	19.817	NA	NA	0	other	0.384665
YJL177W	P46990	20297.1	184	26.849	27.8724	1.0234	3	other	0.0757289
YJL160C	P46999	29682.8	287	22.2506	23.9705	1.71987	1	other	0.648352
YJL158C	P47001	22713.4	227	23.3881	25.108	1.71987	1	other	0.643326
YJL149W	P47005	76467.9	663	NA	19.5528	NA	1	other	0.384665
YJL148W	P47006	26441	233	22.1178	21.1923	-0.925496	3	other	0.15698
YJL145W	P47008	34188.6	294	17.8668	NA	NA	0	other	0.000149434
YJL123C	P47018	52691.4	478	22.0424	23.1331	1.09073	3	other	0.0633298
YJL112W	P47025	78893.5	714	NA	18.9889	NA	1	other	0.384665
YJL054W	P47045	53587.3	478	NA	17.4395	NA	1	other	0.384665
YJL050W	P47047	120904	1073	14.9374	NA	NA	0	other	0.000135952
YJL045W	P47052	68681.1	634	23.3852	23.1119	-0.273375	3	other	0.14266
YJL039C	P47054	188774	1683	16.8162	18.4244	1.60824	2	other	0.424511
YJL024C	P47064	21682.2	194	NA	21.0365	NA	1	other	0.384665
YJL020C	P47068	126473	1157	21.6247	22.4088	0.784147	3	other	0.108898
YJL016W	P47072	61900.6	561	17.2588	NA	NA	0	other	0.384665
YJL012C	P47075	82397.1	721	19.2097	20.3454	1.13573	3	other	0.281635
YJL008C	P47079	61157.3	568	22.8034	24.2089	1.40554	3	other	0.0620105
YJR025C	P47096	20108	177	24.6323	24.7859	0.15358	3	other	0.0855482
YJR027W	P47098	195680	1755	24.6478	24.7746	0.126753	3	other	0.100253
YJR028W	P47099	48200.1	440	26.9251	26.9016	-0.0235807	3	other	0.112132
YJR029W	P47100	195581	1755	24.5972	24.7347	0.137532	3	other	0.100051
YJR032W	P47103	44687.4	393	18.6802	20.2689	1.58869	1	other	0.66081
YJR041C	P47108	133270	1174	NA	16.7567	NA	1	other	0.384665
YJR043C	P47110	39754.7	350	NA	22.7518	NA	1	other	0.384665
YJR059W	P47116	89822.1	818	18.9293	20.1946	1.2653	3	other	0.270683
YJR065C	P47117	48853.1	449	23.7609	24.4642	0.70335	3	other	0.0633298
YJR069C	P47119	21917.2	197	21.0152	22.2509	1.23571	3	other	0.285697
YJR072C	P47122	42605.3	385	20.1093	22.309	2.19977	3	other	0.238388
YJR075W	P47124	45850.2	396	NA	19.488	NA	1	other	0.384665
YJR080C	P47127	43582.6	394	18.1028	NA	NA	0	other	0.384665
YJR085C	P47131	11096.8	105	NA	18.8253	NA	1	other	0.384665
YJR091C	P47135	118042	1091	NA	17.1641	NA	1	other	0.384665
YJR096W	P47137	32097.6	282	21.9039	22.5386	0.63475	3	other	0.210226
YJR102C	P47142	23172.8	202	23.2793	NA	NA	0	other	0.384665
YJR105W	P47143	35979.6	340	26.119	26.5455	0.42646	3	other	0.0871926
YJR111C	P47148	31865.9	283	NA	18.3294	NA	1	other	0.384665
YJR117W	P47154	51648.5	453	18.7427	19.4016	0.658871	3	other	0.118111
YJR125C	P47160	44261.9	408	22.9903	23.393	0.402645	3	other	0.0708849
YJR134C	P47166	79952.1	707	NA	17.8196	NA	1	other	0.384665
YJR142W	P47173	39327.3	342	18.8321	20.4133	1.58119	1	other	0.660787
YJR147W	P47175	40652.3	358	NA	20.6769	NA	1	other	0.384665
YJR148W	P47176	41292.4	376	23.8386	25.2903	1.45169	3	other	0.116418
YJR154W	P47181	38529.2	346	19.8441	16.5958	-3.24823	1	other	0.474974
YJR155W	P47182	32179.9	288	19.8969	NA	NA	0	other	0.384665
YOR321W	P47190	85305	753	17.9555	20.8162	2.8607	2	other	0.782787
YMR170C	P47771	54575.4	506	23.3888	24.8061	1.41732	3	other	0.0633298
YLR220W	P47818	33602.8	322	19.4011	NA	NA	0	other	0.000107596
YDR151C	P47976	36219.5	325	NA	20.0284	NA	1	other	0.384665
YDR019C	P48015	44039.2	400	23.238	24.2341	0.996095	3	other	0.0633298
YPR026W	P48016	135122	1211	NA	18.3395	NA	1	other	0.384665
YNL096C	P48164	21347	190	25.6346	26.1686	0.53403	3	other	0.0860061
YGR150C	P48237	100332	864	NA	16.6964	NA	1	other	0.384665
YGR187C	P48362	44537	394	17.7701	19.8558	2.0857	2	other	0.805812
YOR085W	P48439	38895.9	350	18.3133	NA	NA	0	other	0.384665
YMR276W	P48510	38790.8	373	21.0415	22.0668	1.02536	2	other	0.892686
YMR275C	P48524	107201	976	NA	16.592	NA	1	other	0.384665
YPL040C	P48526	114439	1002	NA	16.9497	NA	1	other	0.384665
YNL297C	P48563	184029	1636	NA	16.075	NA	1	other	0.384665
YDL182W	P48570	46667.5	428	24.2156	24.6676	0.451994	3	other	0.086781
YPL084W	P48582	95965.6	844	16.3254	NA	NA	0	other	0.00163299
YOR369C	P48589	15332.2	143	27.3407	28.9008	1.5601	3	other	0.0558411
YDR508C	P48813	72652.7	663	NA	16.116	NA	1	other	0.384665
YGR119C	P48837	56693.9	541	18.9869	21.2253	2.23839	1	other	0.679547
YML110C	P49017	34196.5	307	21.8142	19.6489	-2.16525	3	other	0.819958
YPR145W	P49089	63835.5	572	24.2917	25.0935	0.801814	3	other	0.068333
YGR124W	P49090	63958.4	572	24.1909	25.1609	0.970036	3	other	0.0633298
YMR189W	P49095	112985	1034	21.1504	20.4446	-0.70575	3	other	0.480763
YLR185W	P49166	9666.04	88	19.7356	21.8752	2.13955	1	other	0.914431
[truncated: 632 more rows]

## Sheet: S. pombe MS fold-change & FDR
Gene Name	Uniprot Accession	MW (Da)	Length (# amino acid residues)	Average S. pombe HTT-25Q Abundance	Average S. pombe HTT-103Q Abundance	log2R Fold Change	Representation in HTT-103Q Group	Subset Classification	FDR
SPBC26H8.16	C6Y4C4	11559.9	100	NA	20.8012	NA	3	expanded polyQ specific	3.62092e-07
SPCC5E4.03c	O13282	71277.2	643	NA	18.6633	NA	3	expanded polyQ specific	1.00442e-06
SPBP22H7.07	O13615	51695.7	473	NA	19.3449	NA	3	expanded polyQ specific	5.20274e-06
SPBC17A3.05c	O13633	45760.5	403	NA	19.387	NA	3	expanded polyQ specific	5.63899e-07
SPBC8D2.17	O13640	36317.2	328	NA	21.036	NA	3	expanded polyQ specific	1.24224e-05
SPBC27B12.06	O13663	103611	918	NA	19.625	NA	3	expanded polyQ specific	3.45772e-06
SPBC30B4.05	O13671	108277	967	NA	20.3663	NA	3	expanded polyQ specific	2.81435e-06
SPAC15A10.02	O13722	48428.3	450	NA	20.5304	NA	3	expanded polyQ specific	1.56356e-07
SPAC15A10.16	O13735	151032	1385	NA	17.382	NA	3	expanded polyQ specific	3.7958e-05
SPAC16E8.01	O13736	152374	1420	NA	18.6403	NA	3	expanded polyQ specific	6.02012e-06
SPAC17A2.03c	O13753	38880.6	343	NA	19.3014	NA	3	expanded polyQ specific	4.16098e-07
SPAC17G6.05c	O13783	85078.6	775	NA	18.1467	NA	3	expanded polyQ specific	1.15156e-05
SPAC17G6.10	O13788	58623.8	527	NA	19.8547	NA	3	expanded polyQ specific	4.63657e-05
SPAC17G6.15c	O13793	34974.9	322	NA	19.7416	NA	3	expanded polyQ specific	9.27448e-06
SPAC17H9.04c	O13801	65248.4	604	NA	20.6371	NA	3	expanded polyQ specific	1.84033e-05
SPAC17H9.07	O13804	13210.2	120	NA	20.5025	NA	3	expanded polyQ specific	3.70628e-06
SPAC17H9.13c	O13810	43281.2	402	NA	21.1414	NA	3	expanded polyQ specific	2.65276e-06
SPAC1A6.10	O13861	53591.3	485	NA	21.06	NA	3	expanded polyQ specific	3.94555e-05
SPAC1B3.13	O13878	87216.5	806	NA	17.8434	NA	3	expanded polyQ specific	2.02202e-05
SPAC22A12.12c	O13903	26418.9	240	NA	19.7724	NA	3	expanded polyQ specific	2.66307e-05
SPAC23C11.14	O13918	42352	387	NA	23.3173	NA	3	expanded polyQ specific	6.8509e-07
SPAC23C11.17	O13920	55031.5	485	NA	20.8088	NA	3	expanded polyQ specific	6.51693e-06
SPAC23C4.17	O13935	76970.4	685	NA	18.6991	NA	3	expanded polyQ specific	0.000106425
SPAC23H4.01c	O13944	104982	945	NA	17.5629	NA	3	expanded polyQ specific	7.95789e-07
SPAC23H4.15	O13956	89043.8	783	NA	19.6065	NA	3	expanded polyQ specific	9.19107e-05
SPAC24C9.07c	O13967	216944	1894	NA	18.2702	NA	3	expanded polyQ specific	8.63014e-06
SPAC29B12.07	O14029	214036	1995	NA	18.9703	NA	3	expanded polyQ specific	0.000203617
SPAC29B12.08	O14030	73918.9	689	NA	21.1708	NA	3	expanded polyQ specific	3.0721e-06
SPACUNK4.12c	O14077	110857	969	NA	19.2005	NA	3	expanded polyQ specific	1.13797e-06
SPAC2F3.03c	O14086	47602.8	425	NA	20.9668	NA	3	expanded polyQ specific	2.10111e-07
SPAC2F3.12c	O14095	31816.1	279	NA	19.6363	NA	3	expanded polyQ specific	1.99263e-06
SPAC3G6.05	O14142	23200.1	206	NA	21.8315	NA	3	expanded polyQ specific	1.10223e-06
SPAC10F6.17c	O14189	49004.2	444	NA	20.3149	NA	3	expanded polyQ specific	1.17871e-06
SPAC6F12.16c	O14232	124814	1117	NA	20.1935	NA	3	expanded polyQ specific	2.27619e-06
SPAC6F6.03c	O14236	59123.1	537	NA	19.5945	NA	3	expanded polyQ specific	1.50662e-05
SPBC16E9.10c	O14325	84972.1	779	NA	18.3239	NA	3	expanded polyQ specific	1.42651e-06
SPBC16E9.11c	O14326	88051.3	786	NA	17.8539	NA	3	expanded polyQ specific	0.000144365
SPBC30D10.07c	O14353	69881.4	631	NA	19.752	NA	3	expanded polyQ specific	0.000777436
SPAC4F10.09c	O36021	96649.9	860	NA	21.0067	NA	3	expanded polyQ specific	1.78328e-05
SPAC4F10.15c	O36027	58382.8	574	NA	18.4162	NA	3	expanded polyQ specific	2.65276e-06
SPAC19B12.01	O36033	93231	817	NA	18.956	NA	3	expanded polyQ specific	5.14464e-07
SPAC27D7.07c	O42661	12967.2	117	NA	22.1046	NA	3	expanded polyQ specific	5.63899e-07
SPAC27D7.14c	O42668	117763	1039	NA	18.56	NA	3	expanded polyQ specific	7.26795e-06
SPBC4F6.05c	O42707	41987.6	384	NA	20.7086	NA	3	expanded polyQ specific	7.803e-06
SPAC1687.11	O42832	90031.6	802	NA	20.4832	NA	3	expanded polyQ specific	2.58459e-06
SPAC23A1.14c	O42851	42663.7	398	NA	20.1865	NA	3	expanded polyQ specific	6.93981e-07
SPAC25A8.01c	O42861	103220	922	NA	19.842	NA	3	expanded polyQ specific	2.0843e-06
SPAC3G9.05	O42869	72465.1	659	NA	18.0456	NA	3	expanded polyQ specific	4.03161e-05
SPBC8E4.01c	O42885	63042.8	572	NA	20.8657	NA	3	expanded polyQ specific	2.64787e-06
SPBC119.09c	O42901	21195.2	186	NA	19.3788	NA	3	expanded polyQ specific	1.31446e-07
SPBC16A3.18	O42923	52339.3	490	NA	19.736	NA	3	expanded polyQ specific	6.84921e-07
SPBC19G7.16	O42964	48618.6	428	NA	18.7262	NA	3	expanded polyQ specific	2.63284e-06
SPBC354.04	O43018	18672.8	163	NA	19.9372	NA	3	expanded polyQ specific	1.45801e-06
SPBC3B9.03	O43032	60206.1	547	NA	19.1476	NA	3	expanded polyQ specific	5.29659e-05
SPBC3B9.18c	O43046	13496	120	NA	20.5204	NA	3	expanded polyQ specific	1.99016e-06
SPBC3F6.01c	O43049	52791	473	NA	21.4856	NA	3	expanded polyQ specific	9.98798e-07
SPBC4C3.06	O43059	88699.6	818	NA	17.205	NA	3	expanded polyQ specific	3.70628e-06
SPBC8D2.02c	O43073	18465.9	170	NA	20.2606	NA	3	expanded polyQ specific	1.82256e-06
SPBC29A3.01	O59666	96231.2	904	NA	18.4949	NA	3	expanded polyQ specific	1.82256e-06
SPBC29A3.09c	O59672	82812.3	736	NA	20.2295	NA	3	expanded polyQ specific	1.72207e-06
SPBC29A3.15c	O59677	52218.7	476	NA	19.8422	NA	3	expanded polyQ specific	8.35635e-06
SPBC36.03c	O59700	58441.7	538	NA	22.444	NA	3	expanded polyQ specific	1.89391e-06
SPBC36.07	O59704	139580	1253	NA	18.5372	NA	3	expanded polyQ specific	1.82256e-06
SPBC3B8.04c	O59712	95786.7	867	NA	18.8676	NA	3	expanded polyQ specific	4.41972e-06
SPBC530.03c	O59739	22972.2	206	NA	20.8377	NA	3	expanded polyQ specific	4.85669e-06
SPCC320.08	O59785	55894.2	505	NA	21.7425	NA	3	expanded polyQ specific	9.8389e-06
SPCC1494.04c	O60078	48264.6	431	NA	18.6321	NA	3	expanded polyQ specific	1.21119e-05
SPBC14C8.16c	O60096	35184.4	315	NA	18.5811	NA	3	expanded polyQ specific	1.28163e-06
SPBC19F5.03	O60162	67915.6	598	NA	21.6038	NA	3	expanded polyQ specific	2.15282e-05
SPBC28E12.05	O74362	38383	334	NA	18.8887	NA	3	expanded polyQ specific	5.63899e-07
SPBC4F6.07c	O74393	72497.7	648	NA	19.4885	NA	3	expanded polyQ specific	6.17244e-06
SPBC4F6.16c	O74401	53949.2	467	NA	21.6673	NA	3	expanded polyQ specific	1.8061e-06
SPBC4F6.17c	O74402	89281	803	NA	19.3987	NA	3	expanded polyQ specific	9.19503e-06
SPCC162.02c	O74419	108528	981	NA	21.5526	NA	3	expanded polyQ specific	2.37268e-06
SPCC162.11c	O74427	50875.3	454	NA	19.1608	NA	3	expanded polyQ specific	1.13797e-06
SPCC1682.10	O74440	35091.5	324	NA	23.749	NA	3	expanded polyQ specific	1.29608e-06
SPCC16C4.07	O74452	58899.1	561	NA	20.8189	NA	3	expanded polyQ specific	4.07669e-06
SPCC16C4.11	O74456	32442.1	288	NA	19.6694	NA	3	expanded polyQ specific	1.82256e-06
SPCC16C4.18c	O74462	49791.1	452	NA	19.9705	NA	3	expanded polyQ specific	1.28163e-06
SPCC1739.10	O74472	36457.5	336	NA	21.8398	NA	3	expanded polyQ specific	1.82256e-06
SPCC1840.02c	O74475	222753	1955	NA	20.3378	NA	3	expanded polyQ specific	7.73545e-08
SPCC285.12	O74499	12336.6	113	NA	20.8234	NA	3	expanded polyQ specific	1.81258e-06
SPCC594.01	O74504	87156.8	791	NA	19.2115	NA	3	expanded polyQ specific	5.04863e-07
SPCC663.13c	O74519	16118.7	144	NA	20.3719	NA	3	expanded polyQ specific	8.14691e-07
SPCC663.15c	O74521	76188.5	678	NA	20.6785	NA	3	expanded polyQ specific	1.00907e-05
SPCC74.03c	O74536	65295.8	576	NA	19.2701	NA	3	expanded polyQ specific	2.26172e-05
SPCC777.12c	O74551	26533.8	238	NA	21.2301	NA	3	expanded polyQ specific	1.49076e-06
SPCC162.03	O74628	32175.5	292	NA	22.4539	NA	3	expanded polyQ specific	1.00442e-06
SPBC1709.17	O74742	55640	505	NA	20.1077	NA	3	expanded polyQ specific	8.06372e-07
SPBC1709.18	O74743	27314.1	243	NA	20.8422	NA	3	expanded polyQ specific	3.70628e-06
SPBC26H8.08c	O74791	51600.5	470	NA	22.1355	NA	3	expanded polyQ specific	1.53615e-05
SPBC2D10.04	O74798	71389.5	658	NA	17.7802	NA	3	expanded polyQ specific	1.30091e-06
SPCC1183.04c	O74832	59936.5	524	NA	19.504	NA	3	expanded polyQ specific	5.63899e-07
SPCC1235.05c	O74842	141544	1284	NA	17.5957	NA	3	expanded polyQ specific	4.85669e-06
SPCC1235.11	O74847	15819.3	141	NA	20.4464	NA	3	expanded polyQ specific	1.27744e-06
SPCC18.06c	O74856	36995.8	335	NA	20.5972	NA	3	expanded polyQ specific	1.10223e-06
SPCC18.13	O74863	46857.9	421	NA	19.1239	NA	3	expanded polyQ specific	2.42125e-05
SPCC31H12.08c	O74874	75350.6	690	NA	20.1355	NA	3	expanded polyQ specific	7.33588e-06
SPCC330.08	O74878	52713.9	471	NA	18.5092	NA	3	expanded polyQ specific	4.22568e-06
SPCC330.13	O74883	27109.9	242	NA	19.5225	NA	3	expanded polyQ specific	1.10223e-06
SPCC576.14	O74898	31781.4	283	NA	19.3668	NA	3	expanded polyQ specific	2.17687e-05
SPCC613.03	O74903	22314.9	189	NA	19.014	NA	3	expanded polyQ specific	1.00882e-07
SPCC736.12c	O74958	53175.2	488	NA	19.9793	NA	3	expanded polyQ specific	3.57263e-06
SPBC4B4.09	O74970	70592	612	NA	19.1713	NA	3	expanded polyQ specific	3.70628e-06
SPBC2G5.03	O94282	37419.2	335	NA	19.3947	NA	3	expanded polyQ specific	2.59245e-05
SPBC725.02	O94321	31936.3	295	NA	20.0433	NA	3	expanded polyQ specific	1.07829e-07
SPBC1271.04c	O94337	38432.9	350	NA	21.3822	NA	3	expanded polyQ specific	4.07669e-06
SPBC1271.07c	O94340	18304.4	163	NA	22.2336	NA	3	expanded polyQ specific	1.01331e-05
SPCC61.03	O94347	35716.2	327	NA	19.3837	NA	3	expanded polyQ specific	9.50529e-06
SPBC428.19c	O94365	53260.2	494	NA	19.7192	NA	3	expanded polyQ specific	3.9449e-05
SPBC1604.12	O94378	90860.8	860	NA	18.2508	NA	3	expanded polyQ specific	1.92387e-05
SPAC2H10.02c	O94393	23634.5	213	NA	20.6089	NA	3	expanded polyQ specific	1.30091e-06
SPCC126.03	O94396	59580.5	534	NA	18.9626	NA	3	expanded polyQ specific	7.28745e-06
SPCC126.12	O94404	29397.4	278	NA	19.4969	NA	3	expanded polyQ specific	1.82998e-05
SPAC1687.03c	O94449	37260.7	342	NA	18.9632	NA	3	expanded polyQ specific	1.30467e-06
SPCC895.06	O94533	83804.8	760	NA	19.9001	NA	3	expanded polyQ specific	1.82256e-06
SPCC1322.08	O94547	65389.2	580	NA	18.5856	NA	3	expanded polyQ specific	1.62442e-06
SPBC1773.01	O94560	68489.5	612	NA	18.3982	NA	3	expanded polyQ specific	3.31436e-06
SPBC1289.06c	O94615	53896.7	481	NA	19.1249	NA	3	expanded polyQ specific	6.93981e-07
SPBC1289.09	O94618	25326.4	223	NA	20.5209	NA	3	expanded polyQ specific	2.76869e-06
SPBC1347.04	O94624	39424.7	347	NA	19.0356	NA	3	expanded polyQ specific	1.43918e-05
SPBC651.01c	O94659	72096.3	642	NA	22.5564	NA	3	expanded polyQ specific	1.89533e-07
SPBC651.02	O94660	30015.9	276	NA	20.3041	NA	3	expanded polyQ specific	1.10223e-06
SPBC651.09c	O94667	62695	560	NA	19.6005	NA	3	expanded polyQ specific	5.08773e-06
SPBC83.15	O94698	43258	387	NA	20.0378	NA	3	expanded polyQ specific	3.76274e-05
SPCC1393.13	O94725	49651.8	442	NA	21.3793	NA	3	expanded polyQ specific	3.25389e-07
SPBC19C7.03	P14605	187206	1692	NA	16.4988	NA	3	expanded polyQ specific	7.73545e-08
SPAC644.15	P17476	10988.5	109	NA	23.5603	NA	3	expanded polyQ specific	1.89533e-07
SPBC3B9.13c	P17477	11018.5	110	NA	23.5603	NA	3	expanded polyQ specific	1.89533e-07
SPCC1682.02c	P30666	96219.1	879	NA	19.8744	NA	3	expanded polyQ specific	7.98429e-07
SPAC4G9.10	P31317	35598.7	327	NA	22.2537	NA	3	expanded polyQ specific	1.47237e-06
SPBC28F2.12	P36594	190999	1752	NA	19.197	NA	3	expanded polyQ specific	3.00779e-06
SPAC8C9.03	P36600	46005.5	412	NA	20.051	NA	3	expanded polyQ specific	1.89264e-06
SPBC26H8.10	P37202	109027	970	NA	18.2865	NA	3	expanded polyQ specific	2.59563e-06
SPBC3H7.15	P40235	42053.9	365	NA	21.7467	NA	3	expanded polyQ specific	1.62442e-06
SPAC17A5.14	P40383	150907	1328	NA	19.026	NA	3	expanded polyQ specific	6.42218e-06
SPAC1B2.05	P41389	79055.8	720	NA	17.9029	NA	3	expanded polyQ specific	1.24859e-05
SPCC18B5.01c	P41820	169512	1530	NA	21.456	NA	3	expanded polyQ specific	7.73545e-08
SPAC4A8.14	P41831	44778.1	409	NA	21.4719	NA	3	expanded polyQ specific	1.72904e-06
SPBC29A3.06	P78750	57606.4	519	NA	19.9526	NA	3	expanded polyQ specific	2.60053e-06
SPBC16H5.11c	P78963	72141.5	645	NA	20.8563	NA	3	expanded polyQ specific	3.31436e-06
SPBC3B8.02	P79007	45890.5	415	NA	21.8839	NA	3	expanded polyQ specific	2.6434e-07
SPAC3C7.12	P79065	51820.9	461	NA	20.7361	NA	3	expanded polyQ specific	2.09589e-06
SPBC354.02c	P79088	52593.3	479	NA	22.3187	NA	3	expanded polyQ specific	1.24764e-06
SPAC57A10.11c	P87059	34442.6	313	NA	21.1425	NA	3	expanded polyQ specific	2.47022e-05
SPAC20G8.06	P87112	233912	2100	NA	19.0132	NA	3	expanded polyQ specific	1.30091e-06
SPAC167.05	P87132	64290.1	601	NA	19.1762	NA	3	expanded polyQ specific	3.28834e-05
SPAC57A7.06	P87137	103427	929	NA	18.5714	NA	3	expanded polyQ specific	3.70628e-06
SPBC3D6.12	P87177	101890	922	NA	19.1225	NA	3	expanded polyQ specific	8.06372e-07
SPCC4G3.13c	P87238	22916.1	215	NA	20.4435	NA	3	expanded polyQ specific	1.43792e-06
SPCC4G3.15c	P87240	33990.3	306	NA	19.1564	NA	3	expanded polyQ specific	1.77412e-05
SPAC1783.07c	Q01663	60308.3	552	NA	19.4163	NA	3	expanded polyQ specific	4.63592e-07
SPCC737.09c	Q02592	92941.1	830	NA	18.4983	NA	3	expanded polyQ specific	8.50372e-06
SPBC365.13c	Q09146	42276.9	399	NA	20.4073	NA	3	expanded polyQ specific	7.65681e-06
SPCC736.04c	Q09174	42176.4	375	NA	21.4157	NA	3	expanded polyQ specific	6.51693e-06
SPAC1687.01	Q09177	13534.8	125	NA	21.7247	NA	3	expanded polyQ specific	1.27744e-06
SPAC5H10.05c	Q09677	21992	196	NA	19.9225	NA	3	expanded polyQ specific	1.13797e-06
SPAC13A11.01c	Q09697	86727.5	777	NA	19.8499	NA	3	expanded polyQ specific	4.07669e-06
SPAC2F7.14c	Q09704	36118.7	329	NA	18.8133	NA	3	expanded polyQ specific	1.89391e-06
SPAC18B11.10	Q09715	66119.8	614	NA	19.9661	NA	3	expanded polyQ specific	0.000158504
SPAC31A2.02	Q09723	13920.2	126	NA	22.3946	NA	3	expanded polyQ specific	7.19773e-07
SPBC12C2.03c	Q09744	63230.7	571	NA	18.0127	NA	3	expanded polyQ specific	1.48188e-06
SPBC12C2.05c	Q09746	71033.9	642	NA	18.3024	NA	3	expanded polyQ specific	1.01331e-05
SPAC22F3.06c	Q09769	116999	1067	NA	19.3453	NA	3	expanded polyQ specific	1.89533e-07
SPAC1296.01c	Q09770	58141.6	542	NA	19.1667	NA	3	expanded polyQ specific	1.02561e-05
SPAC13G6.09	Q09787	30683.5	274	NA	20.1574	NA	3	expanded polyQ specific	2.65276e-06
SPAC22G7.09c	Q09793	44266.3	425	NA	20.3751	NA	3	expanded polyQ specific	4.63557e-06
SPAC22G7.05	Q09799	68728	598	NA	20.5073	NA	3	expanded polyQ specific	1.06976e-05
SPAC22G7.10	Q09801	36529.7	344	NA	19.6034	NA	3	expanded polyQ specific	7.06193e-07
SPAC16C9.03	Q09817	56176.7	498	NA	20.2651	NA	3	expanded polyQ specific	4.55728e-05
SPAC16C9.06c	Q09820	103021	925	NA	17.1349	NA	3	expanded polyQ specific	3.31049e-06
SPAC4G8.07c	Q09833	58885.9	527	NA	18.8162	NA	3	expanded polyQ specific	1.01331e-05
SPAC23D3.06c	Q09847	142982	1325	NA	18.3976	NA	3	expanded polyQ specific	5.94313e-05
SPAC23D3.08	Q09848	35695.2	337	NA	20.2602	NA	3	expanded polyQ specific	4.5905e-06
SPAC23D3.12	Q09852	61650.2	559	NA	21.6304	NA	3	expanded polyQ specific	1.38089e-06
SPAC1527.01	Q09854	267978	2397	NA	17.4703	NA	3	expanded polyQ specific	1.30091e-06
SPAC12G12.02	Q09867	21580.5	183	NA	21.5536	NA	3	expanded polyQ specific	2.25268e-06
SPAC12G12.03	Q09868	60733.5	576	NA	20.9509	NA	3	expanded polyQ specific	2.31089e-05
SPAC12G12.06c	Q09870	39018.5	363	NA	20.166	NA	3	expanded polyQ specific	1.17457e-05
SPAC24B11.08c	Q09895	43245.8	390	NA	19.0217	NA	3	expanded polyQ specific	1.00442e-06
SPAC24B11.09	Q09896	13397.2	118	NA	19.6389	NA	3	expanded polyQ specific	1.43792e-06
SPAC24B11.11c	Q09898	69549.4	607	NA	19.072	NA	3	expanded polyQ specific	6.28605e-06
SPAC30D11.03	Q09903	84453.8	754	NA	19.1444	NA	3	expanded polyQ specific	2.28342e-05
SPAC30D11.04c	Q09904	121179	1159	NA	18.7698	NA	3	expanded polyQ specific	3.00779e-06
SPAC3H1.05	Q10071	53308.6	474	NA	20.4394	NA	3	expanded polyQ specific	7.28745e-06
SPAC15F9.02	Q10099	38089.7	339	NA	20.275	NA	3	expanded polyQ specific	1.19646e-06
SPAC3H8.02	Q10138	50863	444	NA	19.7447	NA	3	expanded polyQ specific	7.06193e-07
SPAC3H8.07c	Q10143	19271	169	NA	20.1627	NA	3	expanded polyQ specific	7.33588e-06
SPAC1F3.01	Q10146	88366.6	777	NA	18.1536	NA	3	expanded polyQ specific	2.26172e-05
SPAC26A3.06	Q10162	29694.5	268	NA	20.8821	NA	3	expanded polyQ specific	3.62388e-07
SPAC3F10.11c	Q10185	164638	1478	NA	18.0848	NA	3	expanded polyQ specific	1.77409e-05
SPAC3F10.17	Q10191	43907	386	NA	20.5013	NA	3	expanded polyQ specific	8.78365e-06
SPBC17D1.03c	Q10205	29560.6	270	NA	19.7715	NA	3	expanded polyQ specific	7.31991e-06
SPBC17D1.02	Q10206	54702.7	503	NA	18.0669	NA	3	expanded polyQ specific	1.05645e-06
SPAC4H3.01	Q10209	44419.1	392	NA	18.092	NA	3	expanded polyQ specific	1.30091e-06
SPAC4G9.15	Q10245	36801.7	341	NA	20.799	NA	3	expanded polyQ specific	6.93981e-07
SPAC13G7.13c	Q10277	57926.8	533	NA	20.9658	NA	3	expanded polyQ specific	3.62092e-07
SPCC1902.01	Q10280	89286.7	855	NA	18.672	NA	3	expanded polyQ specific	4.85669e-06
SPBC19G7.05c	Q10287	197459	1729	NA	18.6814	NA	3	expanded polyQ specific	4.5905e-06
SPBC646.04	Q10295	63602.5	566	NA	20.4939	NA	3	expanded polyQ specific	1.25974e-05
SPAC17G8.04c	Q10316	16721.8	152	NA	22.0304	NA	3	expanded polyQ specific	2.59563e-06
SPBC106.14c	Q10342	80286.2	719	NA	18.8516	NA	3	expanded polyQ specific	3.0316e-05
SPAC22E12.10c	Q10361	67546.4	616	NA	19.7492	NA	3	expanded polyQ specific	1.72904e-06
SPAC1F3.09	Q10414	62390	561	NA	19.9744	NA	3	expanded polyQ specific	1.00332e-06
SPAC25G10.01	Q10422	33014.2	297	NA	21.0883	NA	3	expanded polyQ specific	1.16893e-06
SPAC12B10.02c	Q10436	26691.2	235	NA	20.6803	NA	3	expanded polyQ specific	1.7523e-05
SPAC12B10.16c	Q10449	56443.1	509	NA	19.4954	NA	3	expanded polyQ specific	2.25284e-05
SPAC17C9.06	Q10478	50816.7	475	NA	19.2906	NA	3	expanded polyQ specific	3.65554e-06
SPAC26F1.12c	Q10498	41024.2	356	NA	20.0743	NA	3	expanded polyQ specific	4.49894e-06
SPBC3H7.01	Q10659	44551	395	NA	20.5199	NA	3	expanded polyQ specific	1.89533e-07
SPBC6B1.06c	Q11119	85717.9	775	NA	18.9529	NA	3	expanded polyQ specific	8.18763e-06
SPBC16D10.01c	Q1MTN8	37762.1	336	NA	19.3196	NA	3	expanded polyQ specific	2.27619e-06
SPCC1795.10c	Q1MTR8	25302.6	227	NA	20.3673	NA	3	expanded polyQ specific	4.84818e-08
SPBC1734.03	Q4LB35	80880	733	NA	18.9892	NA	3	expanded polyQ specific	2.81486e-06
SPCC1223.01	Q76PD2	81510.6	732	NA	18.5238	NA	3	expanded polyQ specific	2.81435e-06
SPBPB8B6.05c	Q8TFF8	37535.1	356	NA	21.2783	NA	3	expanded polyQ specific	1.21119e-05
SPAC1F8.06	Q92344	39613.7	385	NA	20.3886	NA	3	expanded polyQ specific	3.62092e-07
SPAC6G9.02c	Q92347	74607	655	NA	18.9804	NA	3	expanded polyQ specific	2.37302e-05
SPBC660.13c	Q92372	67384.5	609	NA	21.6847	NA	3	expanded polyQ specific	3.56299e-06
SPCPB16A4.04c	Q96WV1	31376.1	273	NA	20.0595	NA	3	expanded polyQ specific	6.84921e-07
SPBC11B10.01	Q96WW6	56504.5	506	NA	19.7102	NA	3	expanded polyQ specific	1.42651e-06
SPCPB1C11.03	Q9C0U9	63645.4	570	NA	22.5333	NA	3	expanded polyQ specific	1.27744e-06
SPBPB7E8.02	Q9C0V4	80111.6	749	NA	18.5242	NA	3	expanded polyQ specific	1.62442e-06
SPBPB7E8.01	Q9C0V5	60318.8	569	NA	22.4955	NA	3	expanded polyQ specific	2.3076e-06
SPAPB8E5.07c	Q9C0X8	128815	1163	NA	19.2959	NA	3	expanded polyQ specific	4.11468e-05
SPAPB2C8.01	Q9C0Y2	122042	1220	NA	21.0537	NA	3	expanded polyQ specific	6.70353e-06
SPAP32A8.02	Q9C1X5	31394	283	NA	19.068	NA	3	expanded polyQ specific	4.53309e-05
SPAPB2B4.05	Q9HDW6	43451.7	394	NA	19.4443	NA	3	expanded polyQ specific	8.18763e-06
SPAC589.12	Q9HDZ2	108618	971	NA	20.3299	NA	3	expanded polyQ specific	7.28745e-06
SPAC20H4.01	Q9HE11	72418.3	666	NA	18.1338	NA	3	expanded polyQ specific	7.65681e-06
SPBC800.06	Q9HGL6	33572.6	295	NA	21.6573	NA	3	expanded polyQ specific	9.71734e-08
SPBC13A2.03	Q9P381	49357.9	439	NA	20.2623	NA	3	expanded polyQ specific	7.26795e-06
SPAC1565.05	Q9P3A9	85184.2	773	NA	18.0802	NA	3	expanded polyQ specific	5.18781e-05
SPAC959.03c	Q9P4X3	59191.3	520	NA	19.496	NA	3	expanded polyQ specific	4.85669e-06
SPBC1683.01	Q9P6J9	63700.1	573	NA	19.6435	NA	3	expanded polyQ specific	2.52171e-07
SPAC688.07c	Q9P6L9	111086	1038	NA	17.3503	NA	3	expanded polyQ specific	6.1841e-06
SPAC644.08	Q9P6Q2	24070.6	216	NA	20.0119	NA	3	expanded polyQ specific	1.94105e-05
SPBC1711.05	Q9P785	44647.2	451	NA	20.6211	NA	3	expanded polyQ specific	7.98971e-07
SPBP35G2.14	Q9P789	111246	1065	NA	20.9413	NA	3	expanded polyQ specific	1.89533e-07
SPBP4H10.12	Q9P7D6	19862.2	179	NA	22.0589	NA	3	expanded polyQ specific	2.63284e-06
SPAC1142.04	Q9P7G0	79988.6	707	NA	19.6665	NA	3	expanded polyQ specific	1.00882e-07
SPBC21C3.11	Q9P7L2	45658.8	425	NA	19.85	NA	3	expanded polyQ specific	2.65276e-06
SPAP27G11.13c	Q9P7M5	7555.07	64	NA	20.5674	NA	3	expanded polyQ specific	4.24086e-07
SPAC23G3.12c	Q9P7S1	109265	996	NA	21.2333	NA	3	expanded polyQ specific	1.72904e-06
SPAC23G3.10c	Q9P7S3	49134.4	425	NA	19.8629	NA	3	expanded polyQ specific	1.62442e-06
SPAC30.04c	Q9P7V2	162347	1469	NA	20.6572	NA	3	expanded polyQ specific	1.00442e-06
SPAC30.01c	Q9P7V5	203692	1822	NA	17.5327	NA	3	expanded polyQ specific	2.81435e-06
SPBC1703.03c	Q9P7W7	73658.4	664	NA	19.9988	NA	3	expanded polyQ specific	3.31436e-06
SPBC25D12.05	Q9P804	59345.7	548	NA	19.8532	NA	3	expanded polyQ specific	7.1475e-06
SPAC144.04c	Q9UQW9	47235.2	432	NA	19.6764	NA	3	expanded polyQ specific	3.13223e-06
SPAC890.06	Q9URX8	145265	1315	NA	18.8151	NA	3	expanded polyQ specific	7.41685e-06
SPCC825.01	Q9USH9	91735	822	NA	22.9706	NA	3	expanded polyQ specific	0.000154405
SPCC4B3.03c	Q9USJ3	73105.7	679	NA	20.9727	NA	3	expanded polyQ specific	3.56377e-06
SPCC16A11.13	Q9USM4	30595.5	264	NA	18.651	NA	3	expanded polyQ specific	1.62442e-06
SPCC132.04c	Q9USN5	124224	1106	NA	17.4999	NA	3	expanded polyQ specific	4.85669e-06
SPBC577.15c	Q9USQ4	43106.9	396	NA	18.8111	NA	3	expanded polyQ specific	3.57263e-06
SPBC557.04	Q9USS2	94192.9	872	NA	18.5315	NA	3	expanded polyQ specific	1.61249e-05
SPBC4.03c	Q9USS7	96805.3	891	NA	19.7566	NA	3	expanded polyQ specific	3.62388e-07
SPBC28F2.09	Q9USU9	39309.4	369	NA	19.0757	NA	3	expanded polyQ specific	1.8061e-06
SPBC1306.01c	Q9USZ1	85404.5	770	NA	19.5515	NA	3	expanded polyQ specific	3.25872e-06
SPAC9.10	Q9UT18	64034.6	591	NA	20.6637	NA	3	expanded polyQ specific	0.000180415
SPAC9.03c	Q9UT24	246044	2176	NA	17.47	NA	3	expanded polyQ specific	6.29926e-05
SPAC9.02c	Q9UT25	18521.7	165	NA	22.7659	NA	3	expanded polyQ specific	7.73545e-08
SPAC8F11.09c	Q9UT28	28213.6	255	NA	19.8196	NA	3	expanded polyQ specific	4.37114e-07
SPAC8F11.04	Q9UT32	40642.6	373	NA	21.753	NA	3	expanded polyQ specific	3.65549e-07
SPAC806.04c	Q9UT55	49397.4	438	NA	21.1665	NA	3	expanded polyQ specific	5.67714e-06
SPAC343.14c	Q9UT76	42520.5	393	NA	21.2615	NA	3	expanded polyQ specific	4.16098e-07
SPAC343.02	Q9UT87	21101.8	182	NA	19.4055	NA	3	expanded polyQ specific	3.2746e-06
SPAC343.01c	Q9UT88	46762.3	426	NA	18.8242	NA	3	expanded polyQ specific	2.3076e-06
SPAC222.14c	Q9UTE0	86429.5	762	NA	17.9558	NA	3	expanded polyQ specific	3.42169e-05
SPAC1B2.02c	Q9UTF8	46126.5	421	NA	19.5876	NA	3	expanded polyQ specific	2.82051e-06
SPAC15E1.08	Q9UTI3	20082.2	177	NA	21.3053	NA	3	expanded polyQ specific	2.3362e-06
SPAC15E1.04	Q9UTI7	69127.2	625	NA	19.6636	NA	3	expanded polyQ specific	1.3506e-05
SPAC1486.09	Q9UTK0	43317.3	388	NA	20.1881	NA	3	expanded polyQ specific	1.3986e-05
SPAC139.02c	Q9UTN1	35218.7	320	NA	23.2036	NA	3	expanded polyQ specific	1.49076e-06
SPAC139.01c	Q9UTN2	88750.4	802	NA	19.3576	NA	3	expanded polyQ specific	1.70406e-06
SPAC1071.02	Q9UTR1	113060	1018	NA	17.7793	NA	3	expanded polyQ specific	1.69459e-05
SPAC977.12	Q9UTS7	37593.1	356	NA	21.3571	NA	3	expanded polyQ specific	1.71106e-05
SPCP1E11.11	Q9UU76	71707.3	642	NA	19.656	NA	3	expanded polyQ specific	7.65681e-06
SPCP1E11.08	Q9UU79	29477	260	NA	22.9961	NA	3	expanded polyQ specific	1.43792e-06
SPBC17G9.08c	Q9UUE2	97674.4	870	NA	19.545	NA	3	expanded polyQ specific	6.36355e-06
SPAC630.14c	Q9UUG8	64430.3	598	NA	18.6408	NA	3	expanded polyQ specific	7.62214e-06
SPAC630.09c	Q9UUH3	31467.3	277	NA	21.1853	NA	3	expanded polyQ specific	8.89384e-06
SPAC22F8.04	Q9UUI8	41909	383	NA	18.9244	NA	3	expanded polyQ specific	2.63113e-06
SPAC1952.09c	Q9UUJ9	57397.8	521	NA	20.2472	NA	3	expanded polyQ specific	1.69398e-05
SPBC32H8.13c	Q9UUL4	263017	2352	NA	17.4973	NA	3	expanded polyQ specific	1.30091e-06
SPBC725.04	Q9Y7M1	61144.1	568	NA	20.1248	NA	3	expanded polyQ specific	1.68455e-06
SPCC1450.14c	Q9Y7P1	64464.1	567	NA	19.8003	NA	3	expanded polyQ specific	4.07669e-06
SPCC1450.15	Q9Y7P2	54869.8	494	NA	20.333	NA	3	expanded polyQ specific	4.40179e-06
SPCC63.12c	Q9Y7T8	22404.2	204	NA	24.3046	NA	3	expanded polyQ specific	6.94556e-07
SPCC645.10	Q9Y7U9	53918.7	484	NA	18.5839	NA	3	expanded polyQ specific	5.14464e-07
SPBC365.16	Q9Y7X4	29921.2	277	NA	22.2005	NA	3	expanded polyQ specific	2.05182e-07
SPBC1215.02c	Q9Y809	91117.7	811	NA	19.7951	NA	3	expanded polyQ specific	7.33588e-06
SPAC1002.09c	O00087	54070.5	511	22.379	25.5383	3.15928	3	expanded polyQ enriched	0.0651756
SPBP22H7.02c	O13620	92513.6	833	22.103	24.2715	2.1685	3	expanded polyQ enriched	0.00879753
SPBC8D2.20c	O13637	130032	1224	20.1333	23.7233	3.59003	3	expanded polyQ enriched	0.07533
SPBC8D2.06	O13651	121812	1064	22.4295	25.0145	2.58499	3	expanded polyQ enriched	0.0191536
SPBC27B12.13	O13656	36934.9	344	21.02	23.6691	2.64914	3	expanded polyQ enriched	0.02063
SPAC15A10.04c	O13724	50846.4	459	19.5406	23.3491	3.80855	3	expanded polyQ enriched	0.0331651
SPAC17A5.15c	O13775	79913.3	716	22.461	24.5645	2.10355	3	expanded polyQ enriched	0.00460798
SPAC17G6.06	O13784	15378.4	134	24.7663	27.2141	2.44778	3	expanded polyQ enriched	0.0178722
SPAC17H9.05	O13802	37378	333	19.1473	21.1618	2.01447	3	expanded polyQ enriched	0.157162
SPAC19A8.04	O13820	61668.4	543	20.3201	23.8328	3.51271	3	expanded polyQ enriched	0.0715164
SPAC19A8.15	O13831	74794.8	697	22.6084	25.1494	2.54102	3	expanded polyQ enriched	0.0220262
SPAC19G12.05	O13844	31120.2	291	18.2436	22.1018	3.85819	3	expanded polyQ enriched	0.124774
SPAC1B1.03c	O13864	93724.9	863	17.6994	21.5853	3.88582	3	expanded polyQ enriched	0.121493
SPAC22A12.08c	O13899	63181.5	570	17.1956	20.2995	3.10395	3	expanded polyQ enriched	0.132649
SPAC22A12.11	O13902	61683.4	580	22.024	24.1897	2.16569	3	expanded polyQ enriched	0.0316871
SPAC22A12.16	O13907	53491.1	492	24.4007	26.9104	2.50968	3	expanded polyQ enriched	0.0248311
SPAC23C11.09	O13914	106348	959	22.002	24.3393	2.33738	3	expanded polyQ enriched	0.0334807
SPAC23C11.13c	O13917	23427.1	206	22.0691	24.1045	2.03544	3	expanded polyQ enriched	0.148554
SPAC23C4.02	O13923	66108.1	601	21.3811	23.7072	2.32606	3	expanded polyQ enriched	0.0910549
SPAC23H3.09c	O13940	40874.3	376	20.4819	24.4527	3.97084	3	expanded polyQ enriched	0.0421551
SPAC24C9.03	O13963	42166.8	393	21.823	24.1901	2.36709	3	expanded polyQ enriched	0.0752007
SPAC29A4.04c	O14007	52563	474	20.1747	22.9924	2.81763	3	expanded polyQ enriched	0.145213
SPAC29A4.15	O14018	51176.1	450	23.0802	25.3448	2.26453	3	expanded polyQ enriched	0.0211613
SPAC29B12.04	O14027	31077.3	296	25.4464	27.8871	2.44073	3	expanded polyQ enriched	0.0121533
SPAC2C4.16c	O14049	22273.1	200	26.1774	28.2059	2.02848	3	expanded polyQ enriched	0.0268299
SPCC1672.05c	O14055	44129.3	401	22.2964	25.2822	2.98585	3	expanded polyQ enriched	0.0220055
SPCC1672.03c	O14057	57208.2	527	20.2339	23.679	3.44515	3	expanded polyQ enriched	0.000260308
SPACUNK4.17	O14082	45229.1	406	19.6659	22.9446	3.2787	3	expanded polyQ enriched	0.131735
SPAC2F3.09	O14092	60295.3	558	21.8248	23.9055	2.08073	3	expanded polyQ enriched	0.10332
SPAC31G5.05c	O14105	25026.9	228	20.984	23.8668	2.88284	3	expanded polyQ enriched	0.0264962
SPAC3A11.07	O14121	60914.2	551	21.8518	24.6362	2.78432	3	expanded polyQ enriched	0.0427767
SPAC3A11.12c	O14126	48355.2	438	21.603	23.8741	2.27112	3	expanded polyQ enriched	0.0252519
SPAC3C7.08c	O14134	115362	1057	19.3865	22.7471	3.36062	3	expanded polyQ enriched	0.0311978
SPAC4A8.02c	O14155	15660.3	142	19.5563	22.0322	2.47596	3	expanded polyQ enriched	0.149361
SPAC56E4.03	O14192	52379	474	23.2224	25.6419	2.41952	3	expanded polyQ enriched	0.0316916
SPAC5D6.13	O14205	37788.9	337	18.247	21.3146	3.06765	3	expanded polyQ enriched	0.131336
SPAC6F12.06	O14224	22727.5	205	19.2414	21.2499	2.00849	3	expanded polyQ enriched	0.148288
SPAC6F12.10c	O14228	142853	1323	20.646	23.8727	3.22662	3	expanded polyQ enriched	0.0725713
SPAC6F6.10c	O14241	36661	317	20.9689	24.1412	3.17235	3	expanded polyQ enriched	0.0268447
SPAC6G10.04c	O14250	29706.5	272	22.1842	24.416	2.23173	3	expanded polyQ enriched	0.0646967
SPAC6G10.08	O14254	48997.3	439	23.7414	26.1783	2.43692	3	expanded polyQ enriched	0.0334807
SPAC6G10.09	O14255	91917	808	21.0108	23.3432	2.33236	3	expanded polyQ enriched	0.0916167
SPAC8C9.04	O14273	65778.7	647	22.0281	24.6776	2.64951	3	expanded polyQ enriched	0.154018
SPAC8C9.08	O14277	21952.9	203	25.9957	28.2704	2.27477	3	expanded polyQ enriched	0.0337255
SPAC9E9.03	O14289	81944.8	758	23.121	25.5426	2.42164	3	expanded polyQ enriched	0.019234
SPAC9E9.11	O14295	36341.2	333	23.0283	25.0583	2.02999	3	expanded polyQ enriched	0.0225712
SPAC9G1.05	O14301	64215.5	595	19.6392	22.3599	2.72071	3	expanded polyQ enriched	0.134569
SPBC16E9.02c	O14319	62709.9	569	18.0679	20.865	2.79704	3	expanded polyQ enriched	0.135308
SPBC16E9.05	O14321	42486.4	378	22.8553	25.1012	2.24594	3	expanded polyQ enriched	0.0440865
SPBC2F12.05c	O14340	146287	1310	16.0676	18.2748	2.20716	3	expanded polyQ enriched	0.14764
SPBC2F12.14c	O14344	56444.6	524	23.4895	25.5616	2.07207	3	expanded polyQ enriched	0.0473691
SPBC30D10.17c	O14362	54722.5	504	19.4846	22.3181	2.83353	3	expanded polyQ enriched	0.00973939
SPBC30D10.18c	O14363	23563.1	216	25.4755	27.4824	2.00687	3	expanded polyQ enriched	0.0178722
SPBC18H10.04c	O14369	41814.4	388	23.71	25.7179	2.0078	3	expanded polyQ enriched	0.0315274
SPBC428.02c	O14370	47358.4	427	22.7989	25.3801	2.58124	3	expanded polyQ enriched	0.0107135
SPBC685.07c	O14388	15249.6	136	26.021	28.0821	2.06113	3	expanded polyQ enriched	0.0271328
SPCP31B10.07	O14460	92273.8	842	26.8794	29.0285	2.14906	3	expanded polyQ enriched	0.00934309
SPAC513.01c	O14460	92273.8	842	26.8794	29.0285	2.14906	3	expanded polyQ enriched	0.00934309
SPAC31G5.16c	O14466	26429.1	236	19.6497	23.3593	3.70959	3	expanded polyQ enriched	0.0419782
SPAC4F10.02	O36014	50874.1	467	17.6257	20.6483	3.02261	3	expanded polyQ enriched	0.131111
SPAC4F10.11	O36023	53190.2	469	17.9529	21.3378	3.38485	3	expanded polyQ enriched	0.126191
SPAC10F6.03c	O42644	66103.3	600	21.9713	24.2741	2.30278	3	expanded polyQ enriched	0.0290801
SPAC10F6.13c	O42652	45581.2	409	22.6025	24.8762	2.27363	3	expanded polyQ enriched	0.0458792
SPCC1682.14	O42699	22609.6	193	24.8636	27.0196	2.15594	3	expanded polyQ enriched	0.0496918
SPAC959.08	O42706	18227.7	160	26.5108	28.584	2.07315	3	expanded polyQ enriched	0.0214366
SPAC23A1.11	O42848	21765.2	197	25.0364	28.0193	2.9829	3	expanded polyQ enriched	0.0236878
SPAC23A1.12c	O42849	66228.8	589	21.2553	24.2275	2.97223	3	expanded polyQ enriched	0.00726053
SPAC3G9.06	O42870	55733	499	21.9887	24.122	2.13333	3	expanded polyQ enriched	0.0679247
SPBC660.07	O42893	83796.8	735	16.9906	20.5608	3.57029	3	expanded polyQ enriched	0.118659
SPBC16A3.08c	O42914	30561.1	284	25.837	27.9844	2.14737	3	expanded polyQ enriched	0.0300979
SPBC16C6.07c	O42931	48644.1	438	20.3511	23.1404	2.78931	3	expanded polyQ enriched	0.0581333
SPBC16H5.04	O42940	21676	194	19.8493	22.0014	2.15217	3	expanded polyQ enriched	0.150693
SPBC16H5.10c	O42945	83076.9	735	17.505	19.6572	2.15224	3	expanded polyQ enriched	0.145263
SPBC16H5.12c	O42947	81459.8	737	19.9721	22.5042	2.53214	3	expanded polyQ enriched	0.149361
SPBC19G7.10c	O42958	82863.1	754	17.5188	20.5413	3.02246	3	expanded polyQ enriched	0.131111
SPBC839.05c	O42984	15406.4	131	26.8298	28.9299	2.10002	3	expanded polyQ enriched	0.0152781
SPBC839.13c	O42991	21962.3	197	24.8755	27.8011	2.92568	3	expanded polyQ enriched	0.0237149
SPBC2G2.05	O43004	22113.5	197	23.7201	26.0546	2.33451	3	expanded polyQ enriched	0.0378085
SPBC2G2.08	O43007	104680	972	16.6136	21.143	4.52935	3	expanded polyQ enriched	0.10548
SPBC2G2.12	O43011	62591.1	563	21.7921	24.228	2.43595	3	expanded polyQ enriched	0.0271328
SPBC2G2.16	O43014	45143.5	412	20.4191	23.4697	3.05059	3	expanded polyQ enriched	0.0341196
SPBC354.07c	O43021	44380.7	397	21.3958	23.5368	2.14096	3	expanded polyQ enriched	0.0491171
SPBC354.10	O43024	97639.8	963	20.6771	25.4487	4.77162	3	expanded polyQ enriched	0.0449856
SPBC3F6.02c	O43050	38051.5	340	21.9617	24.0723	2.11057	3	expanded polyQ enriched	0.15386
SPBC4C3.03	O43056	36150.9	338	21.4562	24.1102	2.65398	3	expanded polyQ enriched	0.0643543
SPBC4C3.07	O43060	32716.3	302	22.261	24.3755	2.11459	3	expanded polyQ enriched	0.010187
SPBC4C3.10c	O43063	24322.2	226	21.0176	23.4519	2.43427	3	expanded polyQ enriched	0.17797
SPBC947.02	O43079	75815	683	17.6141	21.3197	3.70559	3	expanded polyQ enriched	0.124638
SPBC947.15c	O43090	60180.2	551	17.7556	20.3399	2.58428	3	expanded polyQ enriched	0.144756
SPBC29A3.02c	O59667	45623.9	417	18.4414	22.4946	4.05328	3	expanded polyQ enriched	0.00104694
SPBC29A3.12	O59675	22053.3	192	23.904	27.4651	3.56108	3	expanded polyQ enriched	0.00753231
SPBC29A3.18	O59680	33964.4	307	20.4372	23.98	3.5428	3	expanded polyQ enriched	0.00215056
SPBC18E5.02c	O59682	56823.1	509	18.8822	21.3246	2.44232	3	expanded polyQ enriched	0.0726378
SPBC36.04	O59701	37427.5	351	21.3372	23.6155	2.27832	3	expanded polyQ enriched	0.143842
SPBC3E7.10	O59730	41742.1	379	18.4926	20.9248	2.4322	3	expanded polyQ enriched	0.139368
SPBC3E7.16c	O59736	63247.9	584	22.2324	24.7519	2.51948	3	expanded polyQ enriched	0.0201871
SPBC530.07c	O59743	27610.9	242	21.466	25.2368	3.77071	3	expanded polyQ enriched	0.0257924
SPCC1795.05c	O59771	21540	191	20.5243	22.8419	2.31765	3	expanded polyQ enriched	0.0236878
SPCC364.06	O59797	43790.7	393	23.5084	25.5239	2.01544	3	expanded polyQ enriched	0.114243
SPCC550.06c	O59804	11113.3	104	25.6918	27.9464	2.25464	3	expanded polyQ enriched	0.0127933
SPCC550.11	O59809	115047	1029	19.2203	22.5521	3.33183	3	expanded polyQ enriched	0.00488782
SPCC550.14	O59810	140508	1291	20.1744	23.6464	3.47201	3	expanded polyQ enriched	0.0570382
SPCC794.07	O59816	51466	483	21.8762	25.1682	3.29198	3	expanded polyQ enriched	0.0750663
SPCC965.03	O59823	31877.6	285	18.4942	21.9916	3.49745	3	expanded polyQ enriched	0.130829
SPBC32F12.03c	O59858	17887.2	158	20.9208	22.9559	2.03511	3	expanded polyQ enriched	0.0808764
SPBC17G9.07	O59865	15399.4	134	25.6496	27.6772	2.02766	3	expanded polyQ enriched	0.0218683
SPCC338.15	O59866	48194.1	437	21.5921	24.3118	2.71969	3	expanded polyQ enriched	0.130829
SPBC1778.06c	O59945	67964.8	614	22.6919	24.7507	2.0588	3	expanded polyQ enriched	0.0379143
SPBC56F2.08c	O60059	71526.9	661	18.925	20.993	2.06805	3	expanded polyQ enriched	0.156249
SPBC13G1.02	O60064	45456.9	414	21.738	24.8246	3.08655	3	expanded polyQ enriched	0.00424975
SPBC13G1.11	O60073	22299.5	197	20.16	22.9092	2.74916	3	expanded polyQ enriched	0.0237821
SPBC14C8.02	O60084	47766	427	19.2845	22.2394	2.95491	3	expanded polyQ enriched	0.0726378
SPBC14C8.03	O60085	46887.9	426	22.152	24.3805	2.22849	3	expanded polyQ enriched	0.0248311
SPBC14C8.04	O60086	31460.6	289	22.5548	25.4502	2.89537	3	expanded polyQ enriched	0.00370476
SPBC14F5.06	O60102	65953.6	593	20.8414	23.9748	3.13334	3	expanded polyQ enriched	0.0538675
SPBC14F5.09c	O60105	53791.2	482	22.8225	25.079	2.25652	3	expanded polyQ enriched	0.041796
SPBC16G5.14c	O60128	27325.7	249	26.5925	28.8251	2.23256	3	expanded polyQ enriched	0.0213549
SPBC18H10.02	O60135	75211.4	676	22.5868	24.9011	2.31433	3	expanded polyQ enriched	0.0118099
SPBC19C7.06	O60155	78071.7	716	23.0638	25.372	2.30823	3	expanded polyQ enriched	0.0343452
SPBC19F5.04	O60163	56198.7	519	20.3266	22.9152	2.58851	3	expanded polyQ enriched	0.0587981
SPBC19F5.05c	O60164	68408.6	607	18.1181	21.4693	3.35118	3	expanded polyQ enriched	0.131734
SPBC244.02c	O60188	54871.9	488	17.7975	20.0316	2.23409	3	expanded polyQ enriched	0.14973
SPAC1805.05	O74135	49637.7	439	18.785	21.2595	2.47452	3	expanded polyQ enriched	0.14341
SPBC1347.02	O74191	38763.9	361	23.3987	25.6162	2.21753	3	expanded polyQ enriched	0.0989367
SPBC11C11.09c	O74306	33175.2	294	25.5862	27.707	2.12088	3	expanded polyQ enriched	0.0191536
SPBC1685.10	O74330	9035.6	83	26.9976	29.2983	2.30068	3	expanded polyQ enriched	0.0549787
SPBC1A4.08c	O74341	58009.6	528	22.1464	24.5859	2.43952	3	expanded polyQ enriched	0.0148288
SPBC32F12.10	O74374	60014.9	554	22.2164	24.4755	2.25907	3	expanded polyQ enriched	0.0354748
SPBC3H7.07c	O74382	32052.9	298	20.0578	22.6628	2.60502	3	expanded polyQ enriched	0.0719809
SPBC4F6.04	O74391	15611.9	141	25.879	28.1392	2.26026	3	expanded polyQ enriched	0.0483289
SPCC1223.07c	O74407	65971.2	580	23.2538	25.3792	2.12539	3	expanded polyQ enriched	0.0207096
SPCC1223.14	O74413	41784.3	395	22.4233	24.748	2.32471	3	expanded polyQ enriched	0.0237149
SPCC14G10.04	O74417	51374.5	497	19.9367	21.995	2.05832	3	expanded polyQ enriched	0.0701169
SPCC1682.05c	O74436	67015.7	597	17.7607	20.0205	2.25974	3	expanded polyQ enriched	0.149361
SPCC1682.16	O74445	43227.1	388	21.0019	23.4373	2.43541	3	expanded polyQ enriched	0.0547119
SPCC1840.03	O74476	120350	1095	18.4495	21.9858	3.53636	3	expanded polyQ enriched	0.130043
SPCC1840.05c	O74478	64875.4	587	19.1784	22.0551	2.87671	3	expanded polyQ enriched	0.0189202
SPCC70.03c	O74524	55246.6	492	20.9773	23.0955	2.11822	3	expanded polyQ enriched	0.0587981
SPCC74.01	O74534	70609.9	639	17.949	20.6997	2.75069	3	expanded polyQ enriched	0.135308
SPCC74.05	O74538	15149.5	136	25.5279	27.8688	2.34094	3	expanded polyQ enriched	0.0237149
SPCC777.09c	O74548	46886	441	22.4402	24.8534	2.41323	3	expanded polyQ enriched	0.0406175
SPCC970.03	O74557	33396.1	301	20.7835	24.8608	4.07732	3	expanded polyQ enriched	0.00638447
SPCC584.04	O74718	71693.2	662	21.0083	24.2077	3.19944	3	expanded polyQ enriched	0.0184025
SPBC1734.11	O74752	44550.6	407	23.911	26.027	2.11597	3	expanded polyQ enriched	0.0220253
SPBC17D11.05	O74760	105915	932	21.7963	23.9821	2.18583	3	expanded polyQ enriched	0.0132675
SPBC17D11.07c	O74762	105975	965	19.9989	23.2803	3.28142	3	expanded polyQ enriched	0.0156813
SPBC24C6.04	O74766	59603	548	24.9752	27.1662	2.19097	3	expanded polyQ enriched	0.0315385
SPBC24C6.05	O74767	31272.8	288	20.4619	23.8517	3.38984	3	expanded polyQ enriched	0.138315
SPBC25B2.09c	O74781	69955.6	618	23.0349	25.2799	2.24501	3	expanded polyQ enriched	0.011377
SPBC2D10.09	O74802	47181.8	429	17.768	21.5139	3.74591	3	expanded polyQ enriched	0.118903
SPCC1183.07	O74835	184926	1690	18.6758	21.1782	2.50235	3	expanded polyQ enriched	0.147208
SPCC18.14c	O74864	33190.2	312	26.5748	28.5918	2.017	3	expanded polyQ enriched	0.0229226
SPCC330.14c	O74884	16691.5	149	24.7367	27.5174	2.78068	3	expanded polyQ enriched	0.0220253
SPCC576.08c	O74892	27441.9	253	25.5215	28.7643	3.24276	3	expanded polyQ enriched	0.0114183
SPCC576.09	O74893	13389.5	118	26.7359	29.233	2.49713	3	expanded polyQ enriched	0.0213879
SPCC576.11	O74895	23565.8	201	24.3544	27.7416	3.38713	3	expanded polyQ enriched	0.0279351
SPCC613.06	O74905	21190.6	189	24.4658	27.2254	2.75963	3	expanded polyQ enriched	0.0316916
SPCC757.09c	O74919	42772.4	398	20.8405	24.0654	3.22494	3	expanded polyQ enriched	0.0284803
SPCPB16A4.03c	O74928	63441.1	585	23.9641	25.9998	2.0357	3	expanded polyQ enriched	0.0800247
SPCC1827.02c	O74975	41259.2	362	17.9685	21.0484	3.07993	3	expanded polyQ enriched	0.131109
SPCC1827.05c	O74978	30966.8	276	20.132	22.756	2.62403	3	expanded polyQ enriched	0.148288
SPBC1709.02c	O75005	110333	980	22.6714	24.7251	2.05365	3	expanded polyQ enriched	0.0464631
SPAC637.07	O94236	61795.6	567	22.3244	24.4112	2.08678	3	expanded polyQ enriched	0.0331651
SPBP8B7.18c	O94266	60593.1	551	20.8355	25.0741	4.23859	3	expanded polyQ enriched	0.0158618
SPBC418.01c	O94303	58816.1	541	21.0649	23.3409	2.27602	3	expanded polyQ enriched	0.0583259
SPCC5E4.05c	O94305	41100	378	19.6946	23.8022	4.10757	3	expanded polyQ enriched	0.0661932
SPBC215.08c	O94313	125782	1160	23.531	25.5572	2.02619	3	expanded polyQ enriched	0.0227032
SPBC215.15	O94319	32098	297	21.1016	23.3545	2.25292	3	expanded polyQ enriched	0.0311978
SPBC725.01	O94320	47650.8	437	22.0249	24.0855	2.0606	3	expanded polyQ enriched	0.0581834
SPBC725.15	O94331	23475.5	215	21.2945	23.4273	2.13277	3	expanded polyQ enriched	0.0895434
SPBC428.05c	O94354	45701.4	410	23.702	26.4486	2.74657	3	expanded polyQ enriched	0.0473894
SPBC428.15	O94362	44064.2	409	18.1929	20.9308	2.73791	3	expanded polyQ enriched	0.143149
SPBC1604.08c	O94374	59109.3	539	20.6988	22.9248	2.22601	3	expanded polyQ enriched	0.0311978
SPCC126.06	O94399	35988.1	328	18.1358	21.9288	3.793	3	expanded polyQ enriched	0.118973
SPCC1620.06c	O94413	34371.4	321	21.4537	24.3073	2.85357	3	expanded polyQ enriched	0.0195307
SPBC660.15	O94432	52239.2	474	18.5499	21.3765	2.82654	3	expanded polyQ enriched	0.141773
SPAC22H12.04c	O94438	28213.7	252	26.0151	28.5696	2.55453	3	expanded polyQ enriched	0.00951716
SPAC637.04	O94441	96915.8	862	16.9078	20.3125	3.40473	3	expanded polyQ enriched	0.12676
SPAC637.13c	O94447	55395.3	498	18.8749	21.3544	2.47952	3	expanded polyQ enriched	0.143774
SPCC1919.09	O94476	25894.4	244	21.8698	24.4752	2.60535	3	expanded polyQ enriched	0.0374787
SPBC18E5.07	O94497	63880.7	615	19.4291	21.4992	2.07016	3	expanded polyQ enriched	0.148826
SPBC12D12.03	O94501	59191.8	556	21.583	24.0429	2.45994	3	expanded polyQ enriched	0.0295286
SPCC1753.04	O94505	38369.5	353	20.9054	23.5684	2.66305	3	expanded polyQ enriched	0.0456163
SPBC646.09c	O94513	56436.6	501	20.8447	23.7137	2.86901	3	expanded polyQ enriched	0.0929722
SPBC646.10c	O94514	54680.2	497	19.5175	23.0771	3.55964	3	expanded polyQ enriched	0.0525945
SPBC646.11	O94515	57949.8	535	21.0642	23.1926	2.12843	3	expanded polyQ enriched	0.0406175
SPBC646.16	O94517	26216.6	244	22.0249	24.5187	2.49379	3	expanded polyQ enriched	0.0487449
SPCC1281.06c	O94523	54033.6	479	22.2737	24.7396	2.46591	3	expanded polyQ enriched	0.0412898
SPCC1322.16	O94550	32076.4	288	19.3456	21.3563	2.01073	3	expanded polyQ enriched	0.157764
SPBC1773.04	O94563	37508.5	336	21.3769	23.8019	2.42504	3	expanded polyQ enriched	0.0184025
SPBC1773.10c	O94567	63363.6	568	23.1423	25.1474	2.00503	3	expanded polyQ enriched	0.0214913
SPCC1442.09	O94582	54411.1	489	21.2209	23.4888	2.2679	3	expanded polyQ enriched	0.0858468
SPBC1604.21c	O94609	111627	1012	20.7796	23.8626	3.08295	3	expanded polyQ enriched	0.0745759
SPBC1289.07c	O94616	38696.3	348	20.6432	23.5803	2.9371	3	expanded polyQ enriched	0.107929
SPBC1677.03c	O94634	65844.1	600	20.0323	23.4392	3.40683	3	expanded polyQ enriched	0.10237
SPBC16D10.06	O94639	44809	408	20.3492	23.6513	3.30212	3	expanded polyQ enriched	0.115492
SPBC16D10.08c	O94641	99515.8	905	18.8879	22.9363	4.04842	3	expanded polyQ enriched	0.055058
SPBC405.04c	O94655	22721.5	205	18.3169	21.3176	3.00068	3	expanded polyQ enriched	0.132029
SPBC405.07	O94658	11121.5	99	25.7684	28.4055	2.6371	3	expanded polyQ enriched	0.0158715
SPBC776.04	O94672	84109.5	765	17.5416	19.8788	2.33727	3	expanded polyQ enriched	0.143149
SPBC776.15c	O94681	48307.4	452	19.7226	22.4324	2.70977	3	expanded polyQ enriched	0.0757542
SPBC83.02c	O94686	10259.5	94	21.4955	25.9762	4.48075	3	expanded polyQ enriched	0.000435941
SPBC83.08	O94692	50839.7	465	20.8572	23.0434	2.18618	3	expanded polyQ enriched	0.171846
SPCC1259.09c	O94709	49890.4	456	18.7188	21.7491	3.03035	3	expanded polyQ enriched	0.037681
SPBC16A3.15c	P04688	50573.8	455	22.8517	25.1071	2.25537	3	expanded polyQ enriched	0.0228132
SPBC800.05c	P04689	49989.7	449	22.3416	25.0288	2.68714	3	expanded polyQ enriched	0.00726624
SPCC622.09	P04913	13552.4	126	23.3706	25.5675	2.19695	3	expanded polyQ enriched	0.0220253
SPCC1223.05c	P05733	9918.16	91	24.905	28.1331	3.22803	3	expanded polyQ enriched	0.091307
SPBC56F2.02	P05734	22579.6	193	24.8636	27.0958	2.23216	3	expanded polyQ enriched	0.0473015
SPAC13G6.07c	P05752	27352.2	239	25.7882	28.7888	3.00064	3	expanded polyQ enriched	0.0180753
SPBC18E5.06	P05764	9496.77	87	24.4187	26.5393	2.12065	3	expanded polyQ enriched	0.0105143
SPAC1071.10c	P09627	99066.7	919	24.528	26.7042	2.17626	3	expanded polyQ enriched	0.0362258
SPBC1703.10	P11620	22448.5	203	23.6176	25.7775	2.15993	3	expanded polyQ enriched	0.0211553
SPAC1805.17	P14068	122574	1078	16.8565	19.7283	2.87183	3	expanded polyQ enriched	0.137133
SPBC4C3.05c	P15398	186710	1689	16.8889	20.9097	4.02076	3	expanded polyQ enriched	0.00490134
SPCC1322.13	P15567	59381.1	552	21.8288	24.6764	2.84763	3	expanded polyQ enriched	0.0172204
SPBC405.01	P20772	84359.8	788	21.9791	24.2933	2.31422	3	expanded polyQ enriched	0.0311978
SPBC215.05	P21696	41630.4	385	24.202	26.3034	2.10143	3	expanded polyQ enriched	0.0126642
SPAC222.12c	P22068	56262.9	525	23.8308	26.1553	2.32449	3	expanded polyQ enriched	0.0382964
SPAC3H5.07	P25457	28221.6	250	24.4342	26.5077	2.07357	3	expanded polyQ enriched	0.0189202
SPAC6F6.07c	P28189	16700.3	151	26.7106	28.9475	2.23695	3	expanded polyQ enriched	0.0175266
SPAC4A8.13c	P30655	29550.1	272	21.3929	23.4139	2.02096	3	expanded polyQ enriched	0.0781461
SPAC343.05	P31406	67976.8	619	22.5067	25.0372	2.53051	3	expanded polyQ enriched	0.00911877
SPAC630.03	P32390	46605.8	427	21.2302	23.81	2.5798	3	expanded polyQ enriched	0.035973
SPAC57A10.12c	P32747	47671.9	443	20.4772	22.9134	2.43614	3	expanded polyQ enriched	0.0779688
SPBC2D10.10c	P35551	31762.9	305	23.5835	25.7829	2.19939	3	expanded polyQ enriched	0.0509244
SPBP8B7.03c	P35679	39340.8	363	25.5488	28.4387	2.88991	3	expanded polyQ enriched	0.0232459
SPAC3C7.11c	P36581	62880.2	560	23.1722	25.3716	2.19942	3	expanded polyQ enriched	0.0878652
SPAPB8E5.06c	P36584	43467.4	388	25.9304	28.3944	2.46405	3	expanded polyQ enriched	0.036988
SPCC5E4.07	P36585	16545.1	148	25.8496	28.0344	2.18482	3	expanded polyQ enriched	0.0236878
SPBC29A10.01	P36587	76083.9	678	17.4312	21.6932	4.26202	3	expanded polyQ enriched	0.108737
SPCC1223.08c	P36591	50944.1	461	23.6309	26.0125	2.38166	3	expanded polyQ enriched	0.0287255
SPBC646.05c	P36596	52821.4	460	18.6392	21.6772	3.03801	3	expanded polyQ enriched	0.0909374
SPCC1223.02	P36597	38650.6	346	25.7315	29.2024	3.47089	3	expanded polyQ enriched	0.0262376
SPAC1F7.05	P36602	91186.4	811	21.8911	24.2937	2.40266	3	expanded polyQ enriched	0.00319619
SPCC1739.12	P36614	34946.6	305	19.0893	21.1177	2.02846	3	expanded polyQ enriched	0.178621
SPBP35G2.07	P36620	72361.6	669	22.4091	25.1028	2.69364	3	expanded polyQ enriched	0.0596876
SPCC306.09c	P36621	59195.9	551	21.1712	23.9926	2.82149	3	expanded polyQ enriched	0.0246843
SPAC4A8.15c	P39825	13241	127	21.7367	24.0061	2.26938	3	expanded polyQ enriched	0.152423
SPAC23C11.11	P40231	39244.3	332	19.3698	22.0666	2.69672	3	expanded polyQ enriched	0.0781461
SPBC1347.06c	P40233	49815.6	446	18.9914	21.6753	2.68388	3	expanded polyQ enriched	0.13994
SPBP35G2.05c	P40234	49008.9	435	18.9914	21.188	2.19658	3	expanded polyQ enriched	0.148288
SPCC4F11.02	P40371	38250.2	347	18.3067	20.4916	2.1849	3	expanded polyQ enriched	0.148288
SPAC17A5.03	P40372	43453.4	388	25.9304	28.3944	2.46405	3	expanded polyQ enriched	0.036988
SPAC25G10.05c	P40373	33606.3	310	22.8253	24.9592	2.1339	3	expanded polyQ enriched	0.0121906
SPBC21H7.07c	P40374	23199.1	216	20.319	23.6062	3.2872	3	expanded polyQ enriched	0.00179084
SPAC23H4.10c	P40386	55001.2	518	21.4977	24.742	3.24425	3	expanded polyQ enriched	0.00469471
SPAC328.03	P40387	57814.8	513	20.9204	23.3856	2.46518	3	expanded polyQ enriched	0.133946
SPAC29A4.02c	P40921	45451.5	409	25.8825	27.9713	2.08876	3	expanded polyQ enriched	0.0166652
SPAP7G5.04c	P40976	155051	1419	21.8561	24.2338	2.37767	3	expanded polyQ enriched	0.0107135
SPBC26H8.01	P40998	34914.1	328	26.1243	30.1286	4.00427	3	expanded polyQ enriched	0.0108872
SPAC4D7.08c	P41390	59312.2	533	19.6401	23.423	3.7829	3	expanded polyQ enriched	0.131336
SPBC23G7.12c	P41836	44607.1	403	20.9738	23.2417	2.26794	3	expanded polyQ enriched	0.125399
SPAC31G5.13	P41878	34163.5	308	21.6502	23.8649	2.2147	3	expanded polyQ enriched	0.0260206
SPBC16A3.01	P48008	46134	412	18.341	20.6292	2.28817	3	expanded polyQ enriched	0.150612
SPBC1539.03c	P50514	50913.4	460	20.8022	23.4468	2.6446	3	expanded polyQ enriched	0.172245
SPBC106.04	P50998	94785.2	831	16.6294	20.468	3.83861	3	expanded polyQ enriched	0.120466
SPAC3H5.12c	P52822	33149.2	294	25.5862	27.707	2.12088	3	expanded polyQ enriched	0.0191536
SPBC31A8.01c	P53694	32932.3	308	22.8629	24.9502	2.08729	3	expanded polyQ enriched	0.055088
SPAC3G9.09c	P56286	34182.1	306	23.296	25.4379	2.14192	3	expanded polyQ enriched	0.0516966
SPAC8C9.15c	P56287	75268.3	678	18.3169	21.6932	3.37635	3	expanded polyQ enriched	0.131735
SPAC4D7.09	P56288	49724.3	458	19.0018	21.7809	2.77905	3	expanded polyQ enriched	0.00726053
SPAC32A11.04c	P56329	35344.4	321	23.293	25.4894	2.19645	3	expanded polyQ enriched	0.0707432
SPBC776.11	P57728	16577.1	148	25.439	27.6286	2.18965	3	expanded polyQ enriched	0.0213549
SPAPB17E12.05	P59289	9808.08	89	24.4483	27.4198	2.97155	3	expanded polyQ enriched	0.0647538
SPBC119.10	P78753	62591.1	557	23.6692	25.9762	2.307	3	expanded polyQ enriched	0.0042021
SPCC613.10	P78761	44709.2	426	21.5079	23.9345	2.42654	3	expanded polyQ enriched	0.131336
SPCC191.02c	P78773	72331.5	662	23.4862	25.5897	2.10352	3	expanded polyQ enriched	0.0182834
SPCC1827.06c	P78780	38044	357	24.8598	26.8995	2.03964	3	expanded polyQ enriched	0.0139562
SPCC1919.03c	P78789	32499.4	298	19.5612	21.764	2.20275	3	expanded polyQ enriched	0.154452
SPBC18H10.03	P78795	31121.1	282	21.7557	24.1883	2.43263	3	expanded polyQ enriched	0.0461327
SPCC622.12c	P78804	48196.8	451	23.8257	25.9496	2.12385	3	expanded polyQ enriched	0.0583805
SPCC1322.04	P78811	55912.5	506	23.6636	25.8122	2.1486	3	expanded polyQ enriched	0.0819647
SPBC660.16	P78812	53227.4	492	25.723	27.7264	2.0034	3	expanded polyQ enriched	0.019234
SPAC1A6.04c	P78854	66050.7	613	22.996	26.3009	3.30488	3	expanded polyQ enriched	0.00973939
SPBC1539.07c	P78870	40016.3	378	20.0408	22.1599	2.11909	3	expanded polyQ enriched	0.00998211
SPAC19G12.15c	P78875	92664.9	817	19.7583	21.8944	2.13605	3	expanded polyQ enriched	0.135308
SPBC2D10.11c	P78920	42814.3	379	20.8701	23.184	2.3139	3	expanded polyQ enriched	0.0303269
SPBC337.05c	P78921	59468.3	546	22.5336	24.6515	2.11796	3	expanded polyQ enriched	0.0433284
SPAC16E8.15	P78954	24684.6	218	20.58	23.2533	2.67332	3	expanded polyQ enriched	0.0896134
SPAC1805.06c	P78974	35727.5	329	19.5326	22.3632	2.83058	3	expanded polyQ enriched	0.139247
SPAC3H5.10	P79015	14318.9	127	24.5646	26.8942	2.32958	3	expanded polyQ enriched	0.0279472
SPAC1834.01	P79063	48226.6	433	21.4851	24.2021	2.71697	3	expanded polyQ enriched	0.00950256
SPAC57A10.10c	P87058	34192.6	298	22.2305	24.2942	2.06374	3	expanded polyQ enriched	0.0247709
SPAC20G8.09c	P87115	114997	1033	16.615	20.6139	3.99888	3	expanded polyQ enriched	0.114829
SPAC57A7.10c	P87140	99447.5	905	18.4434	23.1021	4.65876	3	expanded polyQ enriched	0.0376039
SPAC57A7.12	P87142	60526.6	566	23.8419	26.0739	2.23194	3	expanded polyQ enriched	0.0394267
SPBC25H2.02	P87144	79285.6	703	22.959	25.1692	2.21018	3	expanded polyQ enriched	0.0080281
SPBC25H2.12c	P87153	60134.5	558	21.3507	23.8879	2.53717	3	expanded polyQ enriched	0.0491171
SPBC25H2.16c	P87157	58546.8	533	20.0685	22.6149	2.54641	3	expanded polyQ enriched	0.131835
SPBC19F8.08	P87158	29476.3	262	26.3058	28.3257	2.0199	3	expanded polyQ enriched	0.037681
SPBC3D6.13c	P87178	80001	726	18.891	21.7858	2.89478	3	expanded polyQ enriched	0.0834882
SPBC15D4.15	Q00472	32402.9	298	23.0412	25.0791	2.03787	3	expanded polyQ enriched	0.0323478
SPBC428.03c	Q01682	51348.2	463	21.4902	24.0969	2.60678	3	expanded polyQ enriched	0.0730774
SPAC23G3.01	Q02061	136464	1210	17.1154	20.4645	3.3491	3	expanded polyQ enriched	0.123726
SPBC16D10.09	Q03392	28612.7	260	21.2996	23.5484	2.24881	3	expanded polyQ enriched	0.0554833
SPAC3G6.04	Q09100	41581.7	369	18.0636	20.9882	2.92457	3	expanded polyQ enriched	0.130472
SPAC821.06	Q09116	37703.7	331	18.3993	22.0937	3.69445	3	expanded polyQ enriched	0.12676
SPBC30D10.13c	Q09171	39116.6	366	20.8741	24.4963	3.62218	3	expanded polyQ enriched	0.126112
SPAC2G11.07c	Q09173	44282.7	414	22.0546	24.1061	2.05154	3	expanded polyQ enriched	0.0298536
SPAC23H4.09	Q09184	41025.8	381	21.3299	24.5116	3.1817	3	expanded polyQ enriched	0.0053863
SPBC530.10c	Q09188	34612.2	322	23.5376	26.1549	2.61734	3	expanded polyQ enriched	0.018911
SPAC5H10.10	Q09671	44632.5	392	20.4243	23.5664	3.14206	3	expanded polyQ enriched	0.0718587
SPAC13C5.01c	Q09682	27570	248	22.2818	24.7401	2.45829	3	expanded polyQ enriched	0.0121906
SPAC2F7.13c	Q09692	44399.8	395	21.5922	23.8174	2.22522	3	expanded polyQ enriched	0.0648543
SPAC227.18	Q09694	41044.6	368	23.6713	26.0364	2.36512	3	expanded polyQ enriched	0.0114183
SPBC1773.07c	Q09717	23893.1	215	23.1252	25.4631	2.33794	3	expanded polyQ enriched	0.0503036
SPAC31A2.04c	Q09720	21695.2	194	19.601	22.2531	2.65205	3	expanded polyQ enriched	0.147549
SPAC1751.03	Q09722	44447.3	402	21.1551	23.9512	2.79611	3	expanded polyQ enriched	0.00186747
SPAC13A11.05	Q09735	55437.7	513	21.16	24.0616	2.90159	3	expanded polyQ enriched	0.0331651
SPAC13A11.02c	Q09736	55861	495	21.5842	24.6194	3.03526	3	expanded polyQ enriched	0.0466489
SPBC12C2.04	Q09745	42570.7	384	20.381	24.3225	3.94145	3	expanded polyQ enriched	0.00520532
SPBC12C2.06	Q09747	55724	503	20.5551	22.9001	2.34505	3	expanded polyQ enriched	0.070827
SPAC24H6.07	Q09757	21985.2	191	23.9088	27.5568	3.64801	3	expanded polyQ enriched	0.00667109
SPAC13G6.11c	Q09780	42625.7	404	19.8573	22.6514	2.79414	3	expanded polyQ enriched	0.145263
SPAC13G6.02c	Q09781	28164.5	252	25.8353	28.3786	2.54337	3	expanded polyQ enriched	0.0174392
SPAC13G6.06c	Q09785	112879	1031	21.1021	23.1537	2.05161	3	expanded polyQ enriched	0.161889
SPAC22G7.06c	Q09794	244951	2244	21.5334	24.0439	2.51056	3	expanded polyQ enriched	0.0125961
SPAC22G7.01c	Q09795	65932.6	598	20.6517	23.7372	3.08548	3	expanded polyQ enriched	0.0566117
SPAC16C9.02c	Q09816	33440.3	307	20.0327	23.2228	3.19003	3	expanded polyQ enriched	0.01194
SPAC20G8.05c	Q09822	99671	927	16.7648	19.8737	3.10895	3	expanded polyQ enriched	0.131336
SPBC646.13	Q09826	43411.1	408	20.8177	24.1079	3.29021	3	expanded polyQ enriched	0.0320497
SPAC23D3.04c	Q09845	40494.1	373	20.6368	22.8929	2.2561	3	expanded polyQ enriched	0.124774
SPAC29E6.06c	Q09860	84571.4	754	19.2665	21.698	2.43153	3	expanded polyQ enriched	0.144756
SPCC584.01c	Q09878	109794	1006	22.1687	24.5604	2.39165	3	expanded polyQ enriched	0.0196542
SPAC24B11.06c	Q09892	39874.5	349	18.5311	21.9714	3.44023	3	expanded polyQ enriched	0.131336
SPAC1F7.01c	Q09915	155687	1365	16.8373	19.2628	2.42552	3	expanded polyQ enriched	0.139443
SPAC1F7.02c	Q09916	64531.3	578	17.4574	22.4546	4.99718	3	expanded polyQ enriched	0.10133
SPAC11D3.02c	Q10081	17224.9	150	22.1512	24.5167	2.36548	3	expanded polyQ enriched	0.0516966
SPAC18G6.04c	Q10104	53399	488	22.5778	24.5873	2.00946	3	expanded polyQ enriched	0.0694035
SPAC18G6.05c	Q10105	292687	2670	15.2124	20.0456	4.83322	3	expanded polyQ enriched	0.0930954
SPAC3H8.10	Q10137	32403.4	286	20.8636	23.1635	2.29992	3	expanded polyQ enriched	0.00576485
SPAC1D4.04	Q10147	56047.7	527	21.8567	23.9618	2.10508	3	expanded polyQ enriched	0.026124
SPAC27F1.07	Q10176	51137.5	450	18.8445	22.055	3.21043	3	expanded polyQ enriched	0.131553
SPAC3F10.16c	Q10190	68830.2	616	17.3495	21.2064	3.85688	3	expanded polyQ enriched	0.116044
SPBC11C11.07	Q10192	20902.9	187	23.333	27.5204	4.18738	3	expanded polyQ enriched	0.00201554
SPAC4G9.16c	Q10232	21321.5	190	25.561	28.0793	2.51836	3	expanded polyQ enriched	0.0201276
SPAC4G9.12	Q10242	21408	193	21.4634	23.6346	2.17116	3	expanded polyQ enriched	0.0429689
SPAC56F8.05c	Q10253	31374.4	286	19.7994	22.1537	2.35428	3	expanded polyQ enriched	0.0623257
SPCC162.09c	Q10283	113106	1053	17.1378	20.6762	3.53835	3	expanded polyQ enriched	0.125503
SPAC4A8.11c	Q10289	199770	1842	23.7064	25.7224	2.01597	3	expanded polyQ enriched	0.0620552
SPAC6C3.04	Q10306	53469.1	483	22.6282	24.9069	2.27867	3	expanded polyQ enriched	0.0831982
SPAC17G8.06c	Q10318	63163.7	598	24.3409	26.5415	2.20054	3	expanded polyQ enriched	0.0324277
SPBC106.18	Q10330	15679.9	141	26.1728	28.3748	2.20209	3	expanded polyQ enriched	0.0471084
SPBC582.09	Q10333	26027.9	238	19.4055	21.4499	2.04443	3	expanded polyQ enriched	0.148288
SPBC582.08	Q10334	55981.6	505	19.1477	21.6386	2.49097	3	expanded polyQ enriched	0.144144
SPAC22E12.03c	Q10356	20854.9	191	21.1261	23.4115	2.28541	3	expanded polyQ enriched	0.0843256
SPAC25G10.08	Q10425	83164.9	725	22.1962	24.4165	2.22029	3	expanded polyQ enriched	0.0315933
SPAC1687.15	Q10452	43671	387	19.0411	21.2317	2.19058	3	expanded polyQ enriched	0.148288
SPAC17C9.03	Q10475	150980	1403	20.4585	23.7144	3.25587	3	expanded polyQ enriched	0.0725719
SPAC26F1.03	Q10489	44723	409	20.8708	24.8849	4.0141	3	expanded polyQ enriched	0.0722653
SPAC26F1.13c	Q10490	125297	1111	22.2878	24.7056	2.4178	3	expanded polyQ enriched	0.019234
SPAC1B3.03c	Q11004	39830.4	356	21.8425	24.206	2.36352	3	expanded polyQ enriched	0.0312953
SPAC227.07c	Q12702	52040.3	463	18.4812	22.676	4.19474	3	expanded polyQ enriched	0.114243
SPAC9E9.06c	Q42598	56906.5	514	23.1568	25.5301	2.37326	3	expanded polyQ enriched	0.0808764
SPAC20G4.01	Q7Z991	30871.4	280	18.688	21.5464	2.85844	3	expanded polyQ enriched	0.141779
SPBPB21E7.07	Q8NIL3	31678.4	296	20.889	23.9059	3.01687	3	expanded polyQ enriched	0.0698508
SPAPB17E12.13	Q8TFH1	20913	187	23.5831	27.7061	4.12298	3	expanded polyQ enriched	0.000637776
SPAPB17E12.11	Q8TFH3	34542.8	309	19.5366	22.3859	2.84936	3	expanded polyQ enriched	0.143955
SPBC839.16	Q8WZJ7	100289	937	21.5334	24.2169	2.68347	3	expanded polyQ enriched	0.0648543
SPAC6G9.09c	Q92354	16616.4	149	24.7367	27.5174	2.78068	3	expanded polyQ enriched	0.0220253
SPCC970.05	Q92365	11110.5	99	25.7684	28.4055	2.6371	3	expanded polyQ enriched	0.0158715
SPBC1539.09c	Q92370	81850.5	759	20.9113	23.5003	2.58906	3	expanded polyQ enriched	0.0378715
SPAC11G7.02	Q92462	86156.1	767	16.9452	20.6884	3.74322	3	expanded polyQ enriched	0.120742
SPBPJ4664.04	Q96WV5	134746	1207	19.1457	22.6491	3.5034	3	expanded polyQ enriched	0.0483807
SPAPB8E5.09	Q9C0X6	49571.2	456	20.2246	23.186	2.9614	3	expanded polyQ enriched	0.0127933
SPAPB1E7.12	Q9C0Z7	27328.1	239	25.7882	28.7888	3.00064	3	expanded polyQ enriched	0.0180753
SPAPB1E7.07	Q9C102	230652	2111	21.2445	24.1252	2.88073	3	expanded polyQ enriched	0.0393973
SPBC660.11	Q9HEQ9	37434.4	349	22.51	25.4704	2.96042	3	expanded polyQ enriched	0.00859592
SPBP16F5.08c	Q9HFE4	49312	447	21.2999	23.5836	2.28363	3	expanded polyQ enriched	0.0471004
SPBC800.10c	Q9HGL2	117970	1116	19.3461	21.6284	2.28225	3	expanded polyQ enriched	0.099472
SPBC800.04c	Q9HGL8	10333.5	94	21.6901	25.6342	3.94414	3	expanded polyQ enriched	0.0043327
SPBC543.09	Q9HGM3	84337.8	773	17.0725	20.345	3.27252	3	expanded polyQ enriched	0.124807
SPBC543.02c	Q9HGM9	52822.1	476	19.8468	23.5325	3.68566	3	expanded polyQ enriched	0.0373122
SPAC328.10c	Q9P3T6	22117.1	203	26.1108	28.3355	2.2247	3	expanded polyQ enriched	0.0392529
SPAC959.07	Q9P4W9	29462.3	262	26.3058	28.321	2.01515	3	expanded polyQ enriched	0.037681
SPAC1635.01	Q9P544	29249.4	282	22.9584	26.2255	3.26713	3	expanded polyQ enriched	0.037681
SPBC1198.08	Q9P6I2	52260.9	476	22.4129	24.9791	2.56627	3	expanded polyQ enriched	0.0894344
SPBC1198.05	Q9P6I5	22122.9	202	21.7309	23.8526	2.12168	3	expanded polyQ enriched	0.0145155
SPAC1527.03	Q9P6K0	52062.7	475	18.7024	22.1459	3.44346	3	expanded polyQ enriched	0.131336
SPAC30C2.04	Q9P6K7	49948.5	450	22.9345	25.0718	2.13724	3	expanded polyQ enriched	0.0241712
SPBC13E7.04	Q9P6R6	18108.6	167	20.7384	23.5777	2.83927	3	expanded polyQ enriched	0.0218683
SPAP7G5.02c	Q9P772	59444.6	539	22.7819	25.2675	2.48557	3	expanded polyQ enriched	0.0256868
SPBC1711.13	Q9P777	46978.1	439	22.4257	24.7679	2.34215	3	expanded polyQ enriched	0.0312953
SPBC1711.08	Q9P782	36866.8	336	22.9462	25.1856	2.23939	3	expanded polyQ enriched	0.0377022
SPBC1711.07	Q9P783	52983.2	480	18.5458	21.7553	3.20954	3	expanded polyQ enriched	0.134569
SPBC1711.06	Q9P784	39467.9	363	25.2275	28.189	2.96141	3	expanded polyQ enriched	0.020321
SPAC521.05	Q9P7B2	22260.1	200	26.1774	28.2059	2.02848	3	expanded polyQ enriched	0.0268299
SPBP4H10.20	Q9P7C9	34810.5	304	18.5875	20.7953	2.20783	3	expanded polyQ enriched	0.144155
SPBP4H10.15	Q9P7D4	98780.4	918	20.0241	23.2769	3.25276	3	expanded polyQ enriched	0.00134095
SPBP4H10.11c	Q9P7D7	74877.2	689	19.2131	22.0145	2.8014	3	expanded polyQ enriched	0.0612439
SPAPJ760.02c	Q9P7E8	89640.3	857	18.5019	20.7925	2.2906	3	expanded polyQ enriched	0.145263
SPCC24B10.09	Q9P7J6	15410.4	132	26.158	28.5871	2.42911	3	expanded polyQ enriched	0.00856293
SPBC21C3.15c	Q9P7K9	56956.4	522	17.9601	21.4872	3.5271	3	expanded polyQ enriched	0.129306
SPBC21C3.14c	Q9P7L0	92384.8	841	17.7597	20.4529	2.69313	3	expanded polyQ enriched	0.144064
SPBC21C3.08c	Q9P7L5	47814.8	438	25.1159	27.1767	2.06077	3	expanded polyQ enriched	0.0236878
SPAC1834.02	Q9P7R0	171766	1573	20.9433	24.1974	3.25406	3	expanded polyQ enriched	0.0184025
SPAC23G3.11	Q9P7S2	46669.8	421	20.3161	22.5656	2.24951	3	expanded polyQ enriched	0.105376
SPAC23G3.06	Q9P7S7	54858.8	508	19.5481	23.3971	3.84906	3	expanded polyQ enriched	0.0448024
SPAC694.02	Q9P7T8	192998	1717	18.7631	22.4795	3.71633	3	expanded polyQ enriched	0.028942
SPBC1703.13c	Q9P7V8	33515.6	311	20.9372	24.6164	3.6792	3	expanded polyQ enriched	0.0455156
SPBC1703.07	Q9P7W3	66503	615	23.0975	25.4402	2.34274	3	expanded polyQ enriched	0.00665403
SPBP23A10.07	Q9P7X8	130289	1174	17.9851	22.1727	4.18753	3	expanded polyQ enriched	0.0257649
SPAPYUG7.05	Q9P7Y7	29517.3	282	19.9422	23.2634	3.32121	3	expanded polyQ enriched	0.131864
SPAC1486.01	Q9UQX0	24073.7	218	21.6196	23.7123	2.09267	3	expanded polyQ enriched	0.0736918
SPAC22F8.06	Q9UQY2	24856.7	225	21.1305	23.8575	2.72701	3	expanded polyQ enriched	0.0814301
SPAC890.07c	Q9URX7	38639.6	340	20.132	22.4511	2.31904	3	expanded polyQ enriched	0.0113378
SPAC890.04c	Q9URY0	47326.7	440	17.5999	20.9157	3.31585	3	expanded polyQ enriched	0.131336
SPAC1783.08c	Q9US22	23581.8	201	23.7292	27.6071	3.87787	3	expanded polyQ enriched	0.0311978
SPCC825.02	Q9USH8	56237.3	506	17.3266	20.2381	2.91152	3	expanded polyQ enriched	0.131336
SPCC1281.01	Q9USK8	268349	2410	16.9026	20.9893	4.08667	3	expanded polyQ enriched	0.0588068
SPBC902.05c	Q9USP8	40776.4	379	19.5465	22.7003	3.15386	3	expanded polyQ enriched	0.0369119
SPBC577.10	Q9USQ9	28879.8	262	20.1123	23.1729	3.06062	3	expanded polyQ enriched	0.0196453
SPBC577.08c	Q9USR1	31355.4	290	20.627	23.2524	2.62544	3	expanded polyQ enriched	0.0849649
SPBC28F2.11	Q9USU7	33180.5	310	19.5569	22.4451	2.88826	3	expanded polyQ enriched	0.143811
SPBC1921.05	Q9USX1	98165.8	882	21.5446	23.5782	2.0336	3	expanded polyQ enriched	0.0587981
SPAPYUK71.03c	Q9UT00	134094	1225	18.1282	20.9192	2.79099	3	expanded polyQ enriched	0.0227129
SPAP8A3.12c	Q9UT05	141283	1274	16.6339	20.3891	3.75525	3	expanded polyQ enriched	0.114243
SPAP8A3.09c	Q9UT08	65996.9	590	17.9088	20.7708	2.86199	3	expanded polyQ enriched	0.00216426
SPAC821.11	Q9UT44	47954.6	451	20.9805	23.2173	2.2368	3	expanded polyQ enriched	0.0401556
SPAC821.05	Q9UT48	39082.2	357	22.3068	24.3554	2.04864	3	expanded polyQ enriched	0.126591
SPAC806.03c	Q9UT56	13753.5	120	23.9008	27.2847	3.38395	3	expanded polyQ enriched	0.0102622
SPAC222.11	Q9UTE2	36059.2	312	20.9641	23.7065	2.74247	3	expanded polyQ enriched	0.129306
SPAC222.08c	Q9UTE4	25595.4	234	20.7295	23.5197	2.79027	3	expanded polyQ enriched	0.0245553
SPAC1805.16c	Q9UTG1	33910.6	315	19.7099	22.6968	2.98686	3	expanded polyQ enriched	0.0181243
SPAC1805.11c	Q9UTG4	13723.5	119	24.6673	27.4006	2.73333	3	expanded polyQ enriched	0.019234
SPAC15E1.03	Q9UTI8	12131.7	106	24.7002	27.3868	2.68661	3	expanded polyQ enriched	0.0230604
SPAC1556.02c	Q9UTJ7	69908	641	22.2852	24.6727	2.38754	3	expanded polyQ enriched	0.0102787
SPAC144.12	Q9UTL3	29068.5	274	21.4472	24.1327	2.68551	3	expanded polyQ enriched	0.0101239
SPAC1420.02c	Q9UTM4	58842.3	546	19.771	23.1592	3.38822	3	expanded polyQ enriched	0.0479291
SPAC1093.02	Q9UTQ1	26643.9	231	20.5718	23.2461	2.67427	3	expanded polyQ enriched	0.0351511
SPBC713.02c	Q9UTT1	129533	1129	17.7374	21.3925	3.65512	3	expanded polyQ enriched	0.120563
SPCP1E11.06	Q9UU81	94348.6	865	16.6403	19.3563	2.71592	3	expanded polyQ enriched	0.138107
SPCC23B6.01c	Q9UUA1	54019.9	479	21.6312	24.6049	2.97368	3	expanded polyQ enriched	0.112202
SPBC365.03c	Q9UUC1	18254.8	160	26.405	28.585	2.18	3	expanded polyQ enriched	0.0155786
SPBC17G9.11c	Q9UUE1	129672	1185	23.4669	25.5826	2.11565	3	expanded polyQ enriched	0.0196438
SPBC17G9.06c	Q9UUE3	39331.9	334	21.0524	23.106	2.05352	3	expanded polyQ enriched	0.046485
SPBC17G9.03c	Q9UUE6	67065.1	591	23.8756	25.9314	2.05575	3	expanded polyQ enriched	0.00708752
SPBC17A3.04c	Q9UUF2	87975	782	22.5517	24.6768	2.12509	3	expanded polyQ enriched	0.0142511
SPBC146.14c	Q9UUF7	103208	940	19.668	22.5052	2.8372	3	expanded polyQ enriched	0.000677027
SPAC926.09c	Q9UUG0	227887	2073	23.4455	25.8311	2.38561	3	expanded polyQ enriched	0.0209264
SPAC630.08c	Q9UUH4	35553.1	300	20.3884	22.9788	2.59046	3	expanded polyQ enriched	0.0420957
SPAC11H11.06	Q9UUJ1	43880.8	390	21.1791	24.191	3.01189	3	expanded polyQ enriched	0.0461327
SPCC569.08c	Q9UUK7	22060.1	207	20.1766	22.8071	2.63046	3	expanded polyQ enriched	0.0191536
SPBC1778.01c	Q9Y7I8	49680.8	442	23.2776	25.4398	2.1622	3	expanded polyQ enriched	0.0376383
SPCC306.08c	Q9Y7R8	35363	341	21.7154	24.1795	2.46407	3	expanded polyQ enriched	0.0587981
SPCC645.08c	Q9Y7U7	96754.6	878	19.4483	22.4359	2.9876	3	expanded polyQ enriched	0.135308
SPBC365.14c	Q9Y7X5	38871.1	355	21.8585	23.9671	2.10866	3	expanded polyQ enriched	0.0458307
SPBC146.13c	Q9Y7Z8	134088	1217	17.7767	19.9442	2.1675	3	expanded polyQ enriched	0.145263
SPBC1105.02c	Q9Y823	45829.5	418	25.1865	27.3776	2.19101	3	expanded polyQ enriched	0.012558
SPBC14C8.19	G2TRQ9	18761.1	168	20.9933	21.5048	0.511539	3	expanded polyQ non-enriched	0.436524
SPAC17A5.09c	O13771	34379	310	19.6445	19.5072	-0.137298	2	expanded polyQ non-enriched	1
SPAC17A5.13	O13774	26217.8	235	18.9994	18.8245	-0.174911	1	expanded polyQ non-enriched	1
SPAC19G12.10c	O13849	113442	1002	19.9093	19.7989	-0.110342	2	expanded polyQ non-enriched	0.45698
SPAC2C4.04c	O14037	14475.6	125	20.0464	20.5596	0.513167	2	expanded polyQ non-enriched	0.499226
SPAC1786.01c	O14115	71706.4	630	17.5018	17.9984	0.496693	2	expanded polyQ non-enriched	0.57346
SPAC3G6.01	O14139	157118	1388	17.0627	17.083	0.0203524	1	expanded polyQ non-enriched	1
SPAC3G6.03c	O14141	26555.5	241	19.7176	19.7955	0.0779267	2	expanded polyQ non-enriched	0.589375
SPAC6F12.17	O14233	82815.9	733	17.4542	17.7363	0.282152	2	expanded polyQ non-enriched	0.581347
SPAC4F10.20	O36032	11107.7	101	25.7996	26.1158	0.31619	3	expanded polyQ non-enriched	0.243707
SPBC19G7.14c	O42962	46734.7	411	18.6226	18.6316	0.00894581	1	expanded polyQ non-enriched	1
SPBC839.17c	O42993	11905.2	112	27.0117	26.7588	-0.252901	3	expanded polyQ non-enriched	1
SPBC947.01	O43078	70150.6	660	18.1851	18.1037	-0.0813094	2	expanded polyQ non-enriched	0.610448
SPCC965.07c	O59827	26664.7	230	20.0937	20.4525	0.358829	2	expanded polyQ non-enriched	0.48622
SPBC3D6.15	O74172	9683.48	88	24.0858	24.5601	0.474211	3	expanded polyQ non-enriched	0.440502
SPBC32F12.12c	O74375	17652.6	164	21.05	21.4873	0.437286	2	expanded polyQ non-enriched	0.584625
SPCC1223.09	O74409	33250.8	296	21.6983	21.2176	-0.480624	3	expanded polyQ non-enriched	0.95324
SPCC16C4.03	O74448	19407	175	20.7049	20.2849	-0.420008	1	expanded polyQ non-enriched	1
SPBC1709.09	O74734	27316.9	244	19.3241	19.5229	0.198806	2	expanded polyQ non-enriched	0.474937
SPBP8B7.05c	O94255	36520.6	328	24.1336	24.4431	0.309416	3	expanded polyQ non-enriched	0.436524
SPBC428.16c	O94363	20196.6	185	21.2358	21.6127	0.376854	3	expanded polyQ non-enriched	0.581426
SPBC12D12.07c	O94504	14859.9	133	22.1637	22.4649	0.30112	3	expanded polyQ non-enriched	0.714166
SPBC1773.02c	O94561	20893.2	195	20.6362	20.811	0.1748	2	expanded polyQ non-enriched	0.592442
SPBC83.17	O94700	15791.5	148	24.1156	24.2878	0.172144	3	expanded polyQ non-enriched	0.71526
SPBC11B10.09	P04551	34030.9	297	18.4856	19.0394	0.553829	2	expanded polyQ non-enriched	0.581297
SPBC1734.14c	P08463	13323.8	113	21.9275	22.1378	0.210292	1	expanded polyQ non-enriched	0.614201
SPAC17H9.09c	P08647	24412.5	219	20.0346	19.7997	-0.234868	2	expanded polyQ non-enriched	1
SPAC6G10.11c	P0C016	17117.3	150	28.9261	29.4108	0.484739	3	expanded polyQ non-enriched	0.412532
SPAC589.10c	P0C8R3	17074.3	150	28.9261	29.4108	0.484739	3	expanded polyQ non-enriched	0.412532
SPBC337.08c	P0CG72	42528.1	382	27.3631	27.7813	0.418224	3	expanded polyQ non-enriched	0.436524
SPAC11G7.04	P0CH06	14455.9	128	29.3224	29.7406	0.418224	3	expanded polyQ non-enriched	0.436524
SPAC1805.12c	P0CH06	14455.9	128	29.3224	29.7406	0.418224	3	expanded polyQ non-enriched	0.436524
SPAC1805.12c	P0CH07	14455.9	128	29.3224	29.7406	0.418224	3	expanded polyQ non-enriched	0.436524
SPAC11G7.04	P0CH07	14455.9	128	29.3224	29.7406	0.418224	3	expanded polyQ non-enriched	0.436524
SPBC1105.11c	P10651	15257.6	136	25.0694	25.6151	0.545656	2	expanded polyQ non-enriched	0.579961
SPAC1834.04	P10651	15257.6	136	25.0694	25.6151	0.545656	2	expanded polyQ non-enriched	0.579961
SPBC8D2.04	P10651	15257.6	136	25.0694	25.6151	0.545656	2	expanded polyQ non-enriched	0.579961
SPAC20G4.07c	P36209	52156.6	453	20.1511	20.5488	0.397633	2	expanded polyQ non-enriched	0.588079
SPAC4A8.04	P40903	48470.3	467	20.5502	20.5747	0.024451	2	expanded polyQ non-enriched	1
SPAC20H4.03c	P49373	32296	293	20.0031	20.033	0.0298803	3	expanded polyQ non-enriched	0.436524
SPAC806.07	P49740	16823.8	151	21.4548	21.8693	0.414566	3	expanded polyQ non-enriched	0.436524
SPAC20G4.06c	P78929	15400	137	25.049	25.0507	0.00169314	3	expanded polyQ non-enriched	0.763861
SPAC694.05c	P79009	9838.58	89	23.8634	24.4458	0.582388	3	expanded polyQ non-enriched	0.436524
SPBC31F10.12	P87313	20090.9	181	19.9664	19.6817	-0.284756	2	expanded polyQ non-enriched	1
SPBC16H5.06	Q09154	24290.6	228	22.0025	22.4338	0.431245	3	expanded polyQ non-enriched	0.628517
SPAC23C4.15	Q09191	23674.5	210	21.1578	20.9919	-0.165881	2	expanded polyQ non-enriched	0.606739
SPBC1D7.04	Q09330	21391.7	199	23.7449	24.0883	0.343393	3	expanded polyQ non-enriched	0.40769
SPAC29E6.05c	Q09859	19310.7	170	20.1875	20.5788	0.391297	1	expanded polyQ non-enriched	1
SPCC584.11c	Q09885	42404.3	380	20.0209	20.3584	0.337502	3	expanded polyQ non-enriched	0.564021
SPAC1F7.12	Q09923	37396.1	340	21.0277	21.2824	0.254708	3	expanded polyQ non-enriched	0.436524
SPAC11D3.04c	Q10083	14410.6	130	19.1699	19.6183	0.448383	2	expanded polyQ non-enriched	0.577892
SPAC18G6.06	Q10106	29518.8	249	19.7092	19.5481	-0.161078	1	expanded polyQ non-enriched	1
SPAC4H3.07c	Q10215	15853.3	142	25.3808	25.5878	0.206988	3	expanded polyQ non-enriched	0.384952
SPAC4G9.11c	Q10241	26078	223	19.2354	19.2437	0.0082684	1	expanded polyQ non-enriched	1
SPAC22H10.03c	Q10297	110336	993	19.8122	19.7895	-0.022705	3	expanded polyQ non-enriched	0.436524
SPAC4F10.14c	Q92371	16030.4	151	22.76	23.0642	0.304228	3	expanded polyQ non-enriched	0.436524
SPBC800.09	Q9HGL3	45586.7	426	24.6941	24.8466	0.152472	3	expanded polyQ non-enriched	0.274055
SPBC1683.06c	Q9P6J4	33435.5	310	20.0934	19.7031	-0.390269	1	expanded polyQ non-enriched	1
SPBC13E7.07	Q9P6R3	30509.5	273	18.6729	19.0319	0.358935	2	expanded polyQ non-enriched	0.573495
SPAC1782.11	Q9P7G9	22428.7	202	22.9977	23.2555	0.25781	3	expanded polyQ non-enriched	0.965108
SPBP23A10.16	Q9P7X0	17570.4	159	22.0198	22.0189	-0.000928829	1	expanded polyQ non-enriched	0.60328
SPAC1002.13c	Q9UR09	40699	417	20.72	21.0727	0.35268	2	expanded polyQ non-enriched	0.576737
SPAC922.04	Q9URX2	12599.1	117	22.8112	23.2086	0.397356	2	expanded polyQ non-enriched	0.582026
SPAC1783.05	Q9US25	156721	1373	18.7333	18.9757	0.24236	3	expanded polyQ non-enriched	0.436524
SPAC1039.02	Q9US39	67269.5	601	21.4763	21.3588	-0.117507	2	expanded polyQ non-enriched	0.441192
SPAC1002.18	Q9US42	43573.5	399	21.5438	21.5769	0.0331052	3	expanded polyQ non-enriched	1
SPAC1002.17c	Q9US43	21683.7	204	23.4123	23.5279	0.115581	3	expanded polyQ non-enriched	1
SPCC4B3.05c	Q9USJ5	39845.8	355	19.0113	19.3246	0.313251	2	expanded polyQ non-enriched	0.588898
SPBC1861.04c	Q9USY2	116557	1014	17.4935	17.188	-0.305471	1	expanded polyQ non-enriched	1
SPAC25B8.10	Q9UTA8	29148	256	19.8287	19.8484	0.0196349	2	expanded polyQ non-enriched	0.599203
SPAC23H3.02c	Q9UTB8	13112.2	117	20.5128	20.0076	-0.505249	1	expanded polyQ non-enriched	1
SPAC1420.03	Q9UTM3	51168.1	443	19.7568	20.0193	0.262525	3	expanded polyQ non-enriched	0.436524
SPAPB8E5.02c	Q9UTM3	51168.1	443	19.7568	20.0193	0.262525	3	expanded polyQ non-enriched	0.436524
SPBC409.06	Q9UUB6	33820.2	300	20.2181	20.1915	-0.0266843	3	expanded polyQ non-enriched	0.436524
SPBC2A9.08c	Q9Y7L0	24580.9	215	19.2437	19.4154	0.171747	2	expanded polyQ non-enriched	1
SPBC460.01c	B5BP45	61958.6	572	19.1879	NA	NA	0	other	0.436524
SPBC460.02c	B5BP46	25570.4	220	21.8661	23.8135	1.94737	3	other	0.152423
SPAC23D3.17	C6Y4A9	8872.45	78	20.9035	NA	NA	0	other	0.436524
SPCC1442.19	C6Y4D2	15009	135	NA	NA	NA	0	other	1
SPAC3F10.19	G2TRL7	11712.9	102	NA	19.3676	NA	1	other	0.436524
SPAC750.01	G2TRN6	36934.2	325	18.5126	20.3603	1.84769	3	other	0.379172
SPBC2F12.17	G2TRP5	6647.56	59	NA	NA	NA	0	other	1
SPBC17D1.17	G2TRQ6	6848.46	62	NA	NA	NA	0	other	1
SPBC1711.18	G2TRQ8	9634.28	86	NA	NA	NA	0	other	1
SPCC330.20	G2TRT3	8034.51	70	NA	21.3012	NA	1	other	0.436524
SPCC663.17	G2TRU7	27776.4	255	NA	25.7662	NA	1	other	0.436524
SPAC1952.11c	O00084	90017.9	835	18.8441	20.4485	1.60434	3	other	0.397265
SPAC3A12.18	O00091	56590.3	500	23.0261	24.8598	1.83364	3	other	0.0565834
SPCC1259.15c	O00103	19265.7	176	21.691	NA	NA	0	other	0.17797
SPBC428.11	O13326	46009.7	429	24.1681	25.548	1.37989	3	other	0.055058
SPCC1795.11	O13370	68818.1	636	24.5315	26.358	1.82646	3	other	0.14512
SPBP22H7.08	O13614	16334.6	147	26.1961	27.4655	1.26935	3	other	0.041796
SPBC691.04	O13622	58418.7	535	NA	NA	NA	0	other	1
SPBC17A3.01c	O13636	52009.4	452	NA	18.3238	NA	2	other	0.17797
SPBC8D2.18c	O13639	46999.3	433	27.2976	28.9162	1.61863	3	other	0.0949532
SPBC8D2.15	O13642	41293.7	370	NA	18.6473	NA	1	other	0.436524
SPBC8D2.14c	O13644	34338.8	309	NA	NA	NA	0	other	1
SPBC8D2.10c	O13648	61063.5	543	17.1538	19.9459	2.79209	2	other	0.519622
SPBC27B12.12c	O13657	87435.3	803	NA	NA	NA	0	other	1
SPBC27B12.03c	O13666	38668.5	329	NA	19.7928	NA	2	other	0.17797
SPBC30B4.06c	O13670	73413.5	666	NA	20.0871	NA	1	other	0.436524
SPBC29A3.04	O13672	28379	259	26.2693	27.9884	1.71907	3	other	0.0520321
SPCC737.05	O13679	30164.2	264	NA	NA	NA	0	other	1
SPAC11E3.04c	O13685	16762.8	148	20.5546	22.206	1.65145	3	other	0.161889
SPAC11E3.05	O13686	146327	1323	NA	NA	NA	0	other	1
SPAC11E3.07	O13687	25499.6	227	20.5941	22.0807	1.48661	3	other	0.194076
SPAC11E3.13c	O13692	52169.7	510	18.5549	19.9978	1.44293	2	other	0.556681
SPAC11E3.14	O13693	66342	588	18.5692	NA	NA	0	other	0.436524
SPAC11G7.03	O13696	38316.2	356	21.3035	23.8982	2.59468	3	other	0.355827
SPAC13F5.02c	O13701	44570.7	393	NA	19.4339	NA	1	other	0.436524
SPAC14C4.02c	O13710	122790	1076	NA	20.1356	NA	1	other	0.436524
SPAC14C4.04	O13711	29289	267	NA	19.965	NA	2	other	0.17797
SPAC14C4.11	O13718	84414.1	734	19.7373	22.7202	2.98296	3	other	0.328438
SPAC15A10.07	O13727	17849.3	162	NA	19.9121	NA	1	other	0.436524
SPAC15A10.11	O13731	230933	2052	NA	18.5661	NA	1	other	0.436524
SPAC15A10.13	O13733	70466.7	637	NA	17.0986	NA	1	other	0.436524
SPAC16E8.04c	O13739	28790.1	251	NA	NA	NA	0	other	1
SPAC16E8.06c	O13741	48772.9	438	21.8262	21.8964	0.0701986	3	other	0.17797
SPAC16E8.07c	O13742	93056.8	831	18.8835	21.9359	3.05235	3	other	0.319035
SPAC16E8.16	O13749	36101.8	340	NA	NA	NA	0	other	1
SPAC16E8.17c	O13750	34298.3	331	19.4471	21.8334	2.38635	3	other	0.356033
SPAC17A2.02c	O13752	32635.5	290	21.9102	21.6729	-0.237323	3	other	0.17797
SPAC17A2.04c	O13754	40119.6	358	NA	18.9946	NA	2	other	0.17797
SPAC17A2.05	O13755	54663.3	513	19.5244	21.8712	2.34681	3	other	0.357004
SPAC17A5.01	O13764	105029	948	19.247	20.7691	1.52217	3	other	0.0292138
SPAC17A5.02c	O13765	53888.9	478	NA	17.863	NA	1	other	0.436524
SPAC17A5.06	O13768	90181.8	804	NA	NA	NA	0	other	1
SPAC17A5.08	O13770	23800.3	210	19.8024	NA	NA	0	other	0.436524
SPAC17A5.12	O13773	78233.5	697	NA	NA	NA	0	other	1
SPAC1610.01	O13777	24609.2	217	NA	NA	NA	0	other	1
SPAC17A2.14	O13779	70191.8	617	NA	NA	NA	0	other	1
SPAC17G6.08	O13786	61704.7	536	NA	NA	NA	0	other	1
SPAC17G6.09	O13787	31195.2	273	NA	20.322	NA	2	other	0.17844
SPAC17G6.13	O13791	48385.4	433	NA	19.0785	NA	1	other	0.436524
SPAC17G6.14c	O13792	48734.3	434	23.2694	25.1097	1.8403	3	other	0.0688283
SPAC1142.01	O13796	73991.1	656	NA	NA	NA	0	other	1
SPAC1142.02c	O13797	33594.7	317	21.2845	21.6007	0.316204	3	other	0.17797
SPAC17H9.11	O13808	16029.2	141	22.2509	21.1138	-1.13719	3	other	0.204372
SPAC17H9.12c	O13809	29018.5	266	19.4785	21.9101	2.43152	3	other	0.353196
SPAC17H9.14c	O13811	40248.2	359	22.3291	24.3062	1.97704	3	other	0.0266083
SPAC17H9.16	O13813	15740	144	21.1756	22.3501	1.17454	2	other	0.546557
SPAC19A8.05c	O13821	66934.8	610	NA	17.4819	NA	1	other	0.436524
SPAC19A8.06	O13822	44811.7	397	NA	18.6619	NA	1	other	0.436524
SPAC19A8.07c	O13823	33116.6	289	18.4927	20.674	2.1813	1	other	1
SPAC19A8.12	O13828	81596.4	741	NA	18.624	NA	1	other	0.436524
SPAC19A8.13	O13829	29826	261	NA	NA	NA	0	other	1
SPAC19A8.14	O13830	21077.1	205	NA	20.2309	NA	1	other	0.436524
SPAC19D5.04	O13834	359349	3227	NA	NA	NA	0	other	1
SPAC19D5.07	O13837	52493.8	474	19.5543	NA	NA	0	other	0.436524
SPAC19E9.01c	O13838	39156.3	371	NA	18.5793	NA	1	other	0.436524
SPAC19E9.02	O13839	81547.6	722	21.5948	NA	NA	0	other	0.436524
SPAC19G12.03	O13842	35861.8	320	NA	18.727	NA	2	other	0.17797
SPAC19G12.08	O13846	39945.6	347	22.111	23.4125	1.3015	3	other	0.436524
SPAC19G12.09	O13848	31259.6	284	19.3369	21.7196	2.3827	3	other	0.355417
SPAC19G12.11	O13850	27600.8	250	NA	NA	NA	0	other	1
SPAC1A6.03c	O13857	72481.7	666	NA	NA	NA	0	other	1
SPAC1A6.07	O13858	68021.3	636	NA	NA	NA	0	other	1
SPAC1B1.01	O13862	50788.4	478	NA	NA	NA	0	other	1
SPAC1B1.02c	O13863	59500.8	537	NA	NA	NA	0	other	1
SPAC1B3.01c	O13867	24272.7	219	19.9261	23.0725	3.14639	3	other	0.316469
SPAC1B3.05	O13870	71561.2	640	17.3708	19.044	1.67318	3	other	0.382426
SPAC1B3.06c	O13871	31479	278	18.2774	NA	NA	0	other	0.436524
SPAC1B3.09c	O13874	59802.8	528	NA	18.56	NA	2	other	0.17797
SPAC1B3.12c	O13877	8220.25	71	NA	NA	NA	0	other	1
SPAC1B3.16c	O13880	61915.4	568	NA	20.5565	NA	2	other	0.17797
SPAC20G4.03c	O13889	77604.3	704	22.1682	19.4813	-2.68683	1	other	1
SPAC20G4.08	O13892	116789	1076	18.367	20.7108	2.34379	3	other	0.347075
SPAC22A12.06c	O13897	47542.9	429	17.6645	NA	NA	0	other	0.436524
SPAC22A12.07c	O13898	100037	893	17.9553	20.1709	2.21563	3	other	0.355047
SPAC22A12.10	O13901	43556.8	386	19.6053	21.8365	2.23115	3	other	0.358868
SPAC22A12.14c	O13905	38715.5	347	NA	NA	NA	0	other	1
SPAC23C11.03	O13910	66800.2	598	NA	19.5517	NA	2	other	0.17797
SPAC13F5.01c	O13921	105440	941	NA	19.1899	NA	1	other	0.436524
SPAC23C4.06c	O13926	37223.2	327	NA	NA	NA	0	other	1
SPAC23C4.08	O13928	22213.4	205	20.3719	21.6238	1.25198	3	other	0.424347
SPAC23C4.09c	O13929	14854.8	131	20.2754	21.9443	1.66888	3	other	0.158814
SPAC23C4.19	O13936	107762	990	18.3923	19.0504	0.658151	3	other	0.17797
SPAC23H3.06	O13939	82457.3	745	NA	18.5497	NA	1	other	0.436524
SPAC23H3.14	O13943	52280.1	469	20.1812	21.4126	1.23139	1	other	1
SPAC23H4.03c	O13946	24179.7	216	19.7274	20.5593	0.831831	3	other	0.353474
SPAC23H4.08	O13951	31146.3	277	NA	NA	NA	0	other	1
SPAC23H4.12	O13953	38711.9	337	17.8595	19.1182	1.25864	3	other	0.412532
SPAC1705.03c	O13960	42213.6	421	22.9202	24.8375	1.91724	3	other	0.393323
SPAC1786.03	O13961	68236.6	601	NA	NA	NA	0	other	1
SPAC24C9.05c	O13965	77891.2	730	NA	18.9986	NA	2	other	0.17797
SPAC24C9.06c	O13966	85352.9	789	23.9158	25.6802	1.76439	3	other	0.083564
SPAC24C9.08	O13968	65827	596	20.5161	22.223	1.70687	3	other	0.157764
SPAC24C9.11	O13971	86599.2	775	NA	NA	NA	0	other	1
SPAC24C9.12c	O13972	51298.4	467	27.078	28.1946	1.11655	3	other	0.12676
SPAC25H1.07	O13981	99532	885	NA	NA	NA	0	other	1
SPAC25H1.08c	O13982	42889.8	399	NA	20.105	NA	1	other	0.436524
SPAC26H5.05	O13987	125217	1151	NA	17.0278	NA	1	other	0.436524
SPAC26H5.07c	O13989	56084.1	505	20.686	22.5898	1.9038	3	other	0.156876
SPAC26H5.09c	O13991	40940.4	369	21.2663	22.9192	1.65288	3	other	0.364255
SPAC25B8.01	O13995	18636.4	166	NA	19.7752	NA	2	other	0.17797
SPAC27E2.02	O13997	31047.7	280	NA	19.2759	NA	1	other	0.436524
SPAC27E2.03c	O13998	44047.1	392	23.7195	25.2225	1.503	3	other	0.0392869
SPAC27E2.10c	O14003	38012.9	342	NA	NA	NA	0	other	1
SPAC29A4.03c	O14006	30752.8	271	NA	19.2636	NA	1	other	0.436524
SPAC29A4.05	O14008	15998	143	19.2567	20.2333	0.976672	2	other	0.569729
SPAC29A4.06c	O14009	40405.9	355	20.389	NA	NA	0	other	0.436524
SPAC29A4.08c	O14011	53132	488	19.2057	20.9592	1.75347	3	other	0.389614
SPAC29A4.09	O14012	24027.8	203	NA	NA	NA	0	other	1
SPAC29A4.10	O14013	63024.2	556	NA	NA	NA	0	other	1
SPAC29A4.11	O14014	106499	969	NA	18.4516	NA	1	other	0.436524
SPAC29A4.16	O14019	67821.8	636	18.2316	19.5243	1.2927	3	other	0.415035
SPAC29A4.18	O14021	47675.7	431	18.8789	20.3117	1.43284	3	other	0.161097
SPAC29A4.20	O14023	61280.7	544	NA	17.2127	NA	1	other	0.436524
SPAC29B12.11c	O14032	19449.6	174	NA	20.1757	NA	2	other	0.17797
SPAC2C4.03c	O14036	12941	115	NA	22.2351	NA	2	other	0.17797
SPAC2C4.11c	O14044	26183.1	241	19.2945	20.2337	0.939164	3	other	0.17797
SPAC2C4.14c	O14047	34794	312	NA	19.8739	NA	2	other	0.17797
SPAC2C4.15c	O14048	46403.5	427	NA	19.2985	NA	1	other	0.436524
SPCC1672.07	O14053	99001.1	902	NA	17.4907	NA	2	other	0.17797
SPCC1672.01	O14059	34690.6	306	18.5535	NA	NA	0	other	0.436524
SPCC962.04	O14062	15443.8	145	24.5846	26.335	1.75037	3	other	0.0582526
SPCC962.03c	O14063	59745.9	542	18.5319	20.3461	1.81421	3	other	0.157638
SPCC962.01	O14065	153246	1429	17.7042	21.2419	3.53771	3	other	0.279683
SPAC1687.06c	O14069	14536.1	134	27.354	29.3401	1.9861	3	other	0.0220592
SPACUNK4.07c	O14072	134715	1211	17.8062	21.0124	3.20622	3	other	0.300245
SPACUNK4.10	O14075	36467.9	334	23.1777	24.4094	1.23168	3	other	0.123213
SPACUNK4.11c	O14076	21186.2	188	NA	NA	NA	0	other	1
SPACUNK4.15	O14080	23333.9	208	20.0095	20.6244	0.614861	3	other	0.17797
SPACUNK4.16c	O14081	105213	944	19.7273	22.8367	3.10937	3	other	0.320563
SPAC2F3.04c	O14087	16854.6	150	19.844	21.1121	1.26818	2	other	0.56224
SPAC2F3.06c	O14089	100612	910	NA	19.2161	NA	2	other	0.17797
SPAC2F3.11	O14094	42659.7	384	NA	NA	NA	0	other	1
SPAC2F3.16	O14099	49325.2	425	NA	17.9365	NA	1	other	0.436524
SPAC31G5.04	O14104	38813.6	362	23.6972	25.567	1.86981	3	other	0.0648543
SPAC31G5.14	O14110	41756	387	21.656	23.6994	2.04346	3	other	0.284887
SPAC31G5.17c	O14112	16151.5	144	25.5941	27.2866	1.69258	3	other	0.0298536
SPAC328.01c	O14116	138266	1234	NA	16.2583	NA	1	other	0.436524
SPAC3A11.10c	O14124	45568.7	409	18.5139	21.045	2.53107	3	other	0.34329
SPAC3A11.11c	O14125	36324.7	334	NA	19.1597	NA	1	other	0.436524
SPAC3G6.09c	O14145	94759.3	849	NA	16.6375	NA	1	other	0.436524
SPAC29B12.01	O14148	180438	1604	NA	16.0695	NA	2	other	0.17797
SPAC4A8.03c	O14156	42980.1	383	NA	NA	NA	0	other	1
SPAC4A8.07c	O14159	50534	458	NA	18.9701	NA	2	other	0.17797
SPAC4A8.10	O14162	84959.5	785	NA	NA	NA	0	other	1
SPAC4A8.16c	O14164	102781	918	22.5426	24.5073	1.96474	3	other	0.0337255
SPAC4C5.01	O14165	27043.2	249	21.3319	21.9637	0.631818	3	other	0.436524
SPAC4D7.02c	O14169	35272.2	311	NA	NA	NA	0	other	1
SPAC4D7.04c	O14171	30249.8	264	NA	NA	NA	0	other	1
SPAC4D7.13	O14176	80966.5	695	NA	18.7255	NA	1	other	0.436524
SPAC4F8.02c	O14178	31515.2	279	NA	NA	NA	0	other	1
SPAC4F8.03	O14179	27783.7	246	21.0655	22.6854	1.61989	3	other	0.143302
SPAC4F8.04	O14180	35538.6	306	NA	NA	NA	0	other	1
SPAC4F8.10c	O14185	19902.2	174	NA	NA	NA	0	other	1
SPAC4F8.12c	O14187	271949	2363	NA	17.0107	NA	2	other	0.17797
SPAC4F8.13c	O14188	169360	1489	NA	16.6005	NA	2	other	0.17797
SPAC56E4.06c	O14194	66884.6	611	NA	18.8702	NA	1	other	0.436524
SPAC56E4.07	O14195	26874.6	235	NA	19.0582	NA	2	other	0.17797
SPAC1B9.03c	O14206	43720.6	389	NA	18.4605	NA	2	other	0.17797
SPAC6B12.04c	O14209	47137.4	421	19.2112	21.1471	1.93593	3	other	0.15345
SPAC6B12.05c	O14210	33033.6	295	NA	19.6451	NA	1	other	0.436524
SPAC6B12.09	O14214	35078.5	304	NA	18.7615	NA	2	other	0.17797
SPAC6B12.10c	O14215	51414.5	454	NA	NA	NA	0	other	1
SPAC6B12.12	O14217	68543.5	625	20.5526	22.0919	1.53935	3	other	0.10636
SPAC6F12.07	O14225	17356.3	152	20.8661	22.7341	1.86803	3	other	0.393672
SPAC6F12.11c	O14229	52245.8	456	NA	NA	NA	0	other	1
SPAC6F12.13c	O14230	39137.2	347	23.252	24.8182	1.56612	3	other	0.0303269
SPAC6G10.02c	O14248	125291	1125	NA	NA	NA	0	other	1
SPAC6G10.03c	O14249	48063.2	428	NA	18.297	NA	1	other	0.436524
SPAC6G10.07	O14253	88868.3	780	NA	19.6732	NA	2	other	0.17797
SPAC7D4.10	O14265	50746.4	450	19.0971	21.0226	1.92557	3	other	0.157764
SPAC1142.08	O14270	79701.1	743	NA	NA	NA	0	other	1
SPAC8C9.07	O14276	17016.5	144	NA	20.2937	NA	1	other	0.436524
SPAC8C9.10c	O14279	17604.1	154	NA	19.1699	NA	1	other	0.436524
SPAC8C9.11	O14280	9439.9	84	23.8413	22.6962	-1.14506	3	other	0.201025
SPAC8C9.12c	O14281	32037.8	303	NA	NA	NA	0	other	1
SPAC8C9.14	O14283	59142.3	539	NA	NA	NA	0	other	1
SPAC9E9.04	O14290	21014.5	188	21.3624	19.4246	-1.93787	1	other	1
SPAC9E9.09c	O14293	54251.7	503	25.5604	27.3808	1.82041	3	other	0.0412898
SPAC9E9.15	O14297	24764.4	219	NA	18.4688	NA	2	other	0.17797
SPAC9G1.02	O14299	158324	1401	NA	NA	NA	0	other	1
SPAC9G1.13c	O14308	49567.3	437	NA	NA	NA	0	other	1
SPCC330.06c	O14313	16438.6	156	27.2459	28.703	1.45715	3	other	0.0565834
SPAC1071.08	O14317	10945.5	110	NA	NA	NA	0	other	1
SPBC16E9.09c	O14324	24539.8	215	19.4048	21.8619	2.45712	3	other	0.353196
SPBC16E9.12c	O14327	18255.2	166	23.0293	23.8634	0.834088	3	other	0.0980007
SPBC1D7.02c	O14335	57946.8	565	NA	NA	NA	0	other	1
SPBC2F12.02c	O14337	31978.1	287	NA	19.3026	NA	2	other	0.17797
SPBC2F12.03c	O14338	96264.6	891	NA	NA	NA	0	other	1
SPBC2F12.04	O14339	20623.2	187	26.6178	28.0726	1.45476	3	other	0.0658768
SPBC2F12.10	O14341	35105.8	308	NA	18.2007	NA	1	other	0.436524
SPBC30D10.02	O14348	18137.3	161	NA	NA	NA	0	other	1
SPBC30D10.03c	O14349	45326.8	405	19.1554	21.9436	2.78824	3	other	0.334689
SPBC30D10.05c	O14351	26322.2	247	23.3321	24.9291	1.59695	3	other	0.0790622
SPBC30D10.06	O14352	13882.1	121	22.7212	23.5205	0.799303	3	other	0.17797
SPBC30D10.08	O14354	30789.1	270	NA	18.5823	NA	1	other	0.436524
SPBC30D10.14	O14359	27058.5	249	18.6479	22.1464	3.49843	3	other	0.293299
SPBC30D10.16	O14361	29370.5	272	NA	19.6321	NA	2	other	0.17797
SPBC3E7.02c	O14368	15700.3	143	22.0051	23.3393	1.33418	3	other	0.333951
SPAC3A11.13	O14450	12675.8	114	19.7455	NA	NA	0	other	0.436524
SPAC7D4.07c	O14463	11127.7	103	26.6799	26.8547	0.17477	3	other	0.17797
SPAC4F10.10c	O36022	37854.8	337	19.1344	21.118	1.98353	2	other	0.544686
SPAC4F10.13c	O36025	103340	992	19.0277	21.828	2.80031	3	other	0.331629
SPAC4F10.16c	O36028	151846	1367	NA	NA	NA	0	other	1
SPAC10F6.02c	O42643	129776	1168	16.92	17.598	0.677994	2	other	0.567931
SPAC10F6.09c	O42649	134957	1194	NA	NA	NA	0	other	1
SPAC10F6.10	O42650	56805.1	497	NA	NA	NA	0	other	1
SPCC1020.06c	O42700	34830.6	322	26.352	27.601	1.24908	3	other	0.116603
SPAC23A1.03	O42842	20635	188	23.0267	24.779	1.7523	3	other	0.0096169
SPAC23A1.08c	O42846	12764.2	112	25.6788	27.4524	1.77355	3	other	0.0957659
SPAC23A1.17	O42854	166822	1611	18.3454	20.1702	1.82478	3	other	0.154018
SPAC23H3.08c	O42860	35187.3	320	NA	20.6918	NA	1	other	0.436524
SPAC3G9.04	O42868	22387.4	197	NA	NA	NA	0	other	1
SPAC3G9.13c	O42875	39122.8	361	NA	NA	NA	0	other	1
SPAC8E11.04c	O42881	24056.6	224	NA	19.6323	NA	2	other	0.17797
SPAC8E11.05c	O42882	37471	338	NA	NA	NA	0	other	1
SPBC8E4.03	O42887	45263.2	413	NA	19.0491	NA	1	other	0.436524
SPBC8E4.04	O42888	36316.1	325	20.1676	21.4592	1.29161	3	other	0.353196
SPBC115.01c	O42894	24636.9	226	NA	NA	NA	0	other	1
SPBC115.03	O42896	40779.3	368	NA	19.6537	NA	1	other	0.436524
SPBC119.01	O42897	56732.2	497	19.599	20.6154	1.01638	3	other	0.549457
SPBC119.03	O42898	30101.6	266	NA	18.7338	NA	2	other	0.17797
SPBC119.15	O42906	41149.5	367	NA	19.587	NA	2	other	0.17797
SPBC16A3.02c	O42909	37776.6	347	21.4274	23.2535	1.82608	3	other	0.158778
SPBC16A3.04	O42911	25688.9	220	NA	NA	NA	0	other	1
SPBC16A3.09c	O42915	37800.2	342	18.7787	19.251	0.472323	3	other	0.17797
SPBC16A3.11	O42917	97325.8	872	NA	19.9901	NA	1	other	0.436524
SPBC16C6.02c	O42926	348186	3131	NA	15.865	NA	1	other	0.436524
SPBC16C6.08c	O42932	24114.4	214	21.1213	22.8953	1.77399	3	other	0.118311
SPBC16C6.09	O42933	89151.4	778	NA	18.7388	NA	1	other	0.436524
SPBC16C6.11	O42935	14289.9	127	25.0086	26.9112	1.90257	3	other	0.0265592
SPBC16C6.12c	O42936	53550.9	470	NA	NA	NA	0	other	1
SPBC16C6.13c	O42937	88672.8	796	19.9716	22.4629	2.4913	3	other	0.353196
SPBC16H5.02	O42938	101353	942	25.7744	27.6916	1.91722	3	other	0.0344646
SPBC16H5.03c	O42939	69784.4	628	NA	18.0868	NA	1	other	0.436524
SPBC16H5.08c	O42943	68304	618	23.2014	25.1554	1.95403	3	other	0.0260959
SPBC19G7.02	O42951	25941.6	231	NA	18.4315	NA	2	other	0.17797
SPBC19G7.09	O42957	63763.2	568	NA	NA	NA	0	other	1
SPBC19G7.15	O42963	43831	403	NA	19.8852	NA	1	other	0.436524
SPBC19G7.17	O42965	51714.5	475	NA	21.4794	NA	2	other	0.17797
SPBC20F10.03	O42973	49210.4	446	NA	NA	NA	0	other	1
SPBC20F10.05	O42975	111606	972	17.8785	19.1748	1.29632	2	other	1
SPBC20F10.07	O42976	83716.6	764	NA	NA	NA	0	other	1
SPBC27B12.08	O42998	214176	1919	NA	NA	NA	0	other	1
SPBC2G2.02	O43001	120032	1076	NA	17.5098	NA	1	other	0.436524
SPBC2G2.04c	O43003	17306.4	162	25.6336	27.3396	1.70595	3	other	0.047635
SPBC2G2.11	O43010	53068.6	466	17.8207	21.3268	3.50619	3	other	0.28302
SPBC354.05c	O43019	84683.2	793	NA	17.8303	NA	2	other	0.17797
SPBC354.12	O43026	35202.4	335	30.1773	31.1601	0.982886	3	other	0.108434
SPBC354.13	O43027	79029.5	733	NA	17.7763	NA	2	other	0.17797
SPBC354.14c	O43028	59329.2	550	NA	18.2933	NA	2	other	0.17797
SPBC354.15	O43029	45872.5	412	17.6041	19.4022	1.79804	2	other	0.536983
SPBC3B9.01	O43030	32386.1	287	19.573	21.6353	2.06229	3	other	0.361383
SPBC3B9.07c	O43036	19131.2	173	NA	20.1258	NA	1	other	0.436524
SPBC3B9.11c	O43040	39232	363	NA	NA	NA	0	other	1
SPBC3B9.14c	O43042	36657.8	326	NA	NA	NA	0	other	1
SPBC3B9.16c	O43044	127651	1136	NA	NA	NA	0	other	1
SPBC3B9.17	O43045	22918.1	205	19.1703	19.8602	0.689914	1	other	1
SPBC3B9.19	O43047	25076.2	223	20.8393	23.3639	2.52465	3	other	0.355827
SPBC3F6.04c	O43051	93876.1	827	NA	19.2657	NA	2	other	0.17797
SPBC3F6.05	O43052	128582	1150	NA	NA	NA	0	other	1
SPBC4C3.09	O43062	43713.1	376	NA	22.8779	NA	1	other	0.436524
SPBC1826.01c	O43065	214517	1953	17.3036	16.2606	-1.04299	1	other	1
SPBC6B1.10	O43071	62179.2	558	NA	17.5303	NA	2	other	0.17797
SPBC8D2.12c	O43075	32456.1	293	NA	20.4029	NA	1	other	0.436524
SPBC8D2.13	O43076	51942.3	451	19.0446	NA	NA	0	other	0.436524
SPBC947.14c	O43089	12288.9	103	NA	NA	NA	0	other	1
SPBP4H10.03	O43092	44545.6	409	NA	18.5707	NA	2	other	0.17797
SPBC29A3.16	O59678	18790.3	166	20.5388	21.0479	0.509049	3	other	0.17797
SPBC18E5.01	O59681	37762.2	342	20.3478	21.7826	1.43481	3	other	0.00866612
SPBC1271.15c	O59683	74634.4	686	NA	18.3524	NA	1	other	0.436524
SPBC36.05c	O59702	45760.4	405	18.4383	20.6682	2.22991	2	other	0.53575
SPBC36.09	O59706	56657.7	492	NA	17.5015	NA	1	other	0.436524
SPBC36.12c	O59709	42308.9	379	NA	NA	NA	0	other	1
SPBC3B8.03	O59711	49472.5	450	24.9538	26.6996	1.7458	3	other	0.0489955
SPBC11C11.10	O59721	44656.3	407	NA	17.1219	NA	1	other	0.436524
SPBC3E7.05c	O59725	62294.3	550	NA	18.001	NA	1	other	0.436524
SPBC3E7.06c	O59726	61801.7	577	NA	18.1284	NA	1	other	0.436524
SPBC3E7.07c	O59727	17295.7	147	21.1736	21.813	0.639484	3	other	0.436524
SPBC3E7.09	O59729	72472.6	659	22.4438	NA	NA	0	other	0.436524
SPBC3E7.11c	O59731	40151.9	355	NA	NA	NA	0	other	1
SPBC3E7.15c	O59735	44936.6	384	19.3834	20.8744	1.491	1	other	1
SPBC530.06c	O59742	130372	1173	NA	NA	NA	0	other	1
SPBC530.12c	O59747	70284.4	622	NA	19.3243	NA	2	other	0.17797
SPBC1685.15c	O59751	86316.4	784	NA	18.7197	NA	2	other	0.17797
SPCC1020.02	O59757	150794	1364	NA	17.7862	NA	2	other	0.17797
SPCC1020.07	O59760	26189.7	236	20.2049	21.3416	1.13669	3	other	0.167843
SPCC1795.01c	O59767	35598.2	310	NA	NA	NA	0	other	1
SPCC1795.02c	O59768	44533.5	412	NA	22.2413	NA	2	other	0.17797
SPCC1795.04c	O59770	27772	253	22.5094	23.2019	0.692573	3	other	0.436524
SPCC1795.08c	O59773	112002	994	19.7708	NA	NA	0	other	0.17797
SPCC1235.02	O59778	40191	363	21.474	23.0268	1.55277	3	other	0.17797
SPCC1235.01	O59779	68432.9	658	NA	21.6464	NA	2	other	0.17797
SPCC320.05	O59782	72394.4	667	NA	NA	NA	0	other	1
SPCC320.10	O59787	62312.2	561	18.2206	21.2198	2.99923	3	other	0.315024
SPCC320.13c	O59790	40009.6	355	NA	18.203	NA	1	other	0.436524
SPCC364.03	O59794	20652.1	187	26.4398	27.8614	1.42162	3	other	0.0722653
SPCC364.04c	O59795	71160.4	633	NA	16.7867	NA	2	other	0.17797
SPCC550.02c	O59800	39085.4	354	NA	17.7841	NA	1	other	0.436524
SPCC550.09	O59807	59202.8	535	NA	18.5174	NA	1	other	0.436524
SPCC550.15c	O59811	51176.6	463	19.6289	21.257	1.62815	3	other	0.403639
SPCC794.03	O59813	59824.7	554	NA	22.6294	NA	2	other	0.17797
SPCC794.08	O59817	88723.7	798	NA	NA	NA	0	other	1
SPCC794.10	O59819	56078.2	499	NA	20.8356	NA	2	other	0.17797
SPCC1840.11	O59821	19667.3	181	NA	19.2778	NA	1	other	0.436524
SPCC965.06	O59826	38053	344	20.4614	19.3942	-1.06718	2	other	1
SPAC110.04c	O59838	79539.7	720	25.4834	27.3164	1.833	3	other	0.0284803
SPCC1739.13	O59855	69531.9	647	28.0719	29.4267	1.35487	3	other	0.0681147
SPBC31E1.02c	O59868	97062.5	899	NA	16.9248	NA	1	other	0.436524
SPBC56F2.04	O60055	281094	2493	NA	15.6902	NA	2	other	0.17797
SPBC56F2.06	O60057	45340.1	411	NA	NA	NA	0	other	1
SPBC56F2.07c	O60058	87295.2	809	19.2773	20.7995	1.52217	3	other	0.0292138
SPBC56F2.09c	O60060	45151.1	415	23.038	24.5703	1.53239	3	other	0.0466835
SPBC56F2.11	O60062	53267.2	489	NA	18.8633	NA	1	other	0.436524
SPBC13G1.03c	O60065	32343.6	286	NA	18.6074	NA	1	other	0.436524
SPBC13G1.07	O60069	40924.5	356	NA	19.6557	NA	1	other	0.436524
SPBC13G1.08c	O60070	73259.6	652	NA	NA	NA	0	other	1
SPBC13G1.09	O60071	50691.9	449	19.529	20.8575	1.32854	3	other	0.169752
SPCC1494.05c	O60079	110216	979	17.3424	19.1836	1.84112	3	other	0.151263
SPCC1494.06c	O60080	66655.1	595	NA	18.0567	NA	1	other	0.436524
SPBC14C8.13	O60093	28861.8	251	NA	NA	NA	0	other	1
SPBC14C8.14c	O60094	108225	959	NA	16.7293	NA	2	other	0.17797
SPBC14C8.17c	O60097	57403.9	526	NA	NA	NA	0	other	1
SPBC14F5.03c	O60100	116509	1067	19.8666	22.6563	2.78972	3	other	0.337755
SPBC14F5.04c	O60101	43502.2	414	29.2766	31.1129	1.83628	3	other	0.0520607
SPBC14F5.07	O60103	140945	1242	NA	NA	NA	0	other	1
SPBC14F5.11c	O60107	66062.3	586	NA	NA	NA	0	other	1
SPBC14F5.13c	O60109	57827.9	532	19.1483	20.1188	0.970489	3	other	0.436524
SPBC15C4.04c	O60113	58933.7	542	NA	20.2012	NA	1	other	0.436524
SPBC15C4.05	O60114	159021	1428	NA	NA	NA	0	other	1
SPBC16G5.02c	O60116	32795	318	19.9093	20.8458	0.936513	2	other	0.564402
SPBC16G5.04	O60118	17563.2	157	NA	19.5734	NA	1	other	0.436524
SPBC16G5.05c	O60119	40423.7	383	22.8977	24.873	1.97536	3	other	0.0814052
SPBC16G5.08	O60122	36986.7	354	18.876	22.0568	3.18075	3	other	0.311611
SPBC16G5.09	O60123	56885.4	510	NA	NA	NA	0	other	1
SPBC16G5.10	O60124	31399.9	299	19.59	21.3675	1.77748	3	other	0.160727
SPBC16G5.11c	O60125	21917.9	195	NA	18.8694	NA	2	other	0.17797
SPBC18H10.06c	O60137	39050.1	357	NA	NA	NA	0	other	1
SPBC18H10.12c	O60143	28502.7	251	25.7473	27.1703	1.42297	3	other	0.055058
SPBC18H10.17c	O60147	20345.1	175	NA	18.1901	NA	1	other	0.436524
SPBC19C7.10	O60158	47027.7	432	18.2192	19.3589	1.13973	3	other	0.166647
SPBC19C7.12c	O60160	46034.6	390	18.2926	18.9904	0.697841	3	other	0.177647
SPBC19F5.02c	O60161	77821.3	710	NA	NA	NA	0	other	1
SPBC19F8.01c	O60165	48561.9	428	NA	NA	NA	0	other	1
SPBC19F8.02	O60166	19220.9	166	21.8338	23.643	1.80919	3	other	0.0158618
SPBC19F8.03c	O60167	71994.3	649	NA	18.1659	NA	1	other	0.436524
SPBC21H7.02	O60171	23109.5	215	NA	19.556	NA	1	other	0.436524
SPBC23E6.01c	O60176	50806.5	473	27.0197	27.8662	0.846531	3	other	0.254803
SPBC23E6.04c	O60179	183525	1649	NA	18.5414	NA	1	other	0.436524
SPBC23E6.05	O60180	44842.4	417	21.6007	20.984	-0.616632	3	other	0.187297
SPBC23E6.06c	O60181	22371.3	204	21.4642	22.6894	1.22517	3	other	0.157764
SPBC23E6.07c	O60182	101711	934	NA	17.1613	NA	1	other	0.436524
SPBC23E6.09	O60184	119585	1102	NA	20.6294	NA	2	other	0.17797
SPBC23E6.10c	O60185	38953.6	359	18.6278	19.5885	0.960751	3	other	0.169258
SPBC14F5.05c	O60198	41323.5	382	27.7351	28.8942	1.15918	3	other	0.126112
SPCC1450.04	O74173	23259.8	214	26.7494	28.7228	1.97341	3	other	0.0141713
SPBC1289.05c	O74174	11929.3	108	20.8606	21.7173	0.856705	3	other	0.175489
SPAC664.05	O74175	23384.8	208	26.9566	28.3565	1.39996	3	other	0.0456129
SPBC1271.12	O74178	43986.5	388	20.1724	21.9667	1.7943	3	other	0.17797
SPBC21B10.05c	O74184	34564.2	314	NA	NA	NA	0	other	1
SPBC15D4.05	O74310	45723.2	411	NA	NA	NA	0	other	1
SPBC15D4.09c	O74314	67995.3	610	18.8173	18.8939	0.0765864	3	other	0.17797
SPBC15D4.14	O74319	71100.5	642	NA	NA	NA	0	other	1
SPBC1685.02c	O74322	15651	148	24.8476	26.5645	1.71682	3	other	0.0584105
SPBC1685.04	O74324	36449.4	325	19.1845	NA	NA	0	other	0.436524
SPBC1685.09	O74329	6571.44	56	25.552	26.0988	0.546794	3	other	0.055058
SPBC1A4.07c	O74340	49273.7	436	NA	17.8832	NA	2	other	0.17797
SPBC1A4.09	O74343	75317.5	680	NA	17.5132	NA	2	other	0.17797
SPBC21D10.05c	O74345	64090.9	601	NA	19.6257	NA	1	other	0.436524
SPBC21D10.09c	O74349	181437	1610	NA	16.4535	NA	2	other	0.17797
SPBC21D10.11c	O74351	54706.4	501	19.5588	21.489	1.9302	3	other	0.0436149
SPBC21D10.12	O74352	50829.9	466	20.4538	19.3967	-1.05707	3	other	0.518391
SPBC25D12.02c	O74354	64240.8	599	17.5558	17.8401	0.284269	3	other	0.17797
SPBC30B4.02c	O74363	77834.4	695	NA	NA	NA	0	other	1
SPBC3H7.03c	O74378	112859	1009	19.0836	21.9312	2.84758	3	other	0.328967
SPBC3H7.10	O74385	27768.6	249	NA	18.6023	NA	2	other	0.17797
SPBC4F6.09	O74395	67166.7	612	18.6497	NA	NA	0	other	0.436524
SPBC4F6.10	O74396	64439.7	572	NA	NA	NA	0	other	1
SPBC4F6.13c	O74399	81436	740	NA	19.626	NA	2	other	0.17797
SPCC162.01c	O74418	29025.3	244	NA	NA	NA	0	other	1
SPCC162.05	O74421	30404.9	274	NA	18.5415	NA	1	other	0.436524
SPCC162.07	O74423	79387	706	19.1222	19.7864	0.664162	3	other	0.17797
SPCC162.08c	O74424	208114	1837	NA	17.0838	NA	2	other	0.17797
SPCC1672.06c	O74429	104604	920	16.8623	20.0355	3.17319	3	other	0.290651
SPCC1672.11c	O74431	146722	1315	NA	16.5635	NA	1	other	0.436524
SPCC1672.12c	O74432	33976.6	303	18.9155	21.4225	2.50703	3	other	0.341079
SPCC1682.09c	O74439	32672.8	300	NA	19.835	NA	2	other	0.17797
SPCC1682.12c	O74442	50603.2	457	NA	17.5324	NA	1	other	0.436524
SPCC16C4.08c	O74453	37044.4	341	NA	19.9157	NA	2	other	0.17797
SPCC16C4.09	O74454	115497	1066	NA	19.4109	NA	2	other	0.17797
SPCC16C4.10	O74455	27995.9	257	23.0041	24.6978	1.69369	3	other	0.0303144
SPCC16C4.12	O74457	20218.1	180	NA	NA	NA	0	other	1
SPCC1739.01	O74463	56293.1	547	NA	18.5131	NA	2	other	0.178378
SPCC1739.02c	O74464	28483.5	249	NA	NA	NA	0	other	1
SPCC1739.06c	O74468	53859.6	496	NA	NA	NA	0	other	1
SPCC1739.07	O74469	14816.8	133	19.5631	NA	NA	0	other	0.436524
SPCC1739.09c	O74471	15011.6	130	19.4689	21.2415	1.77255	2	other	0.544252
SPCC1840.06	O74479	23571.2	216	19.1813	19.9665	0.785169	3	other	0.171289
SPCC1840.07c	O74480	37090	332	18.7015	19.3987	0.697225	1	other	1
SPCC1840.09	O74482	29450.8	276	NA	20.7587	NA	1	other	0.436524
SPCC1840.10	O74483	10442.3	94	NA	NA	NA	0	other	1
SPCC1906.01	O74484	39260	363	24.1308	25.9023	1.77154	3	other	0.0587981
SPCC1442.16c	O74489	34587.6	329	19.2099	21.5215	2.31164	3	other	0.365817
SPCC285.08	O74496	26647.1	240	21.8998	23.5105	1.61074	3	other	0.127415
SPCC285.11	O74498	47902.8	427	NA	17.7899	NA	1	other	0.436524
SPCC285.13c	O74500	78218.7	736	19.823	21.3894	1.56639	3	other	0.403639
SPCC285.16c	O74502	139165	1254	NA	NA	NA	0	other	1
SPCC285.17	O74503	26488.9	233	20.395	22.2564	1.86138	3	other	0.0603929
SPCC594.02c	O74505	54174.9	489	NA	21.1044	NA	1	other	0.436524
SPCC663.01c	O74511	93674	838	17.7574	21.5128	3.75536	3	other	0.269674
SPCC663.05c	O74515	29154.7	262	NA	19.0299	NA	1	other	0.436524
SPCC1494.10	O74522	102157	964	NA	NA	NA	0	other	1
SPCC70.02c	O74523	10489.4	90	20.7036	21.4612	0.757527	2	other	0.570038
SPCC70.05c	O74526	84206	781	NA	NA	NA	0	other	1
SPCC70.08c	O74529	29364.2	260	NA	20.1945	NA	2	other	0.17797
SPCC737.02c	O74533	15842.5	137	20.4627	21.5651	1.10237	2	other	1
SPCC74.02c	O74535	75128.6	710	NA	17.9487	NA	1	other	0.436524
SPCC777.06c	O74545	33414	301	18.7529	20.5173	1.76441	3	other	0.386542
SPCC777.10c	O74549	19887.5	177	NA	NA	NA	0	other	1
SPCC962.06c	O74555	62683.6	587	NA	19.7876	NA	2	other	0.17797
SPCC970.08	O74561	106587	967	NA	NA	NA	0	other	1
SPCC970.09	O74562	121136	1073	NA	NA	NA	0	other	1
SPBC32F12.06	O74627	37668.6	342	NA	NA	NA	0	other	1
SPBC1289.04c	O74653	91122.9	871	18.7869	20.154	1.36703	3	other	0.143096
SPBC1709.04c	O74729	18683.5	173	21.9444	20.0261	-1.91829	1	other	0.558859
SPBC1709.06	O74731	52534.7	479	NA	NA	NA	0	other	1
SPBC1709.07	O74732	38314.2	338	NA	NA	NA	0	other	1
SPBC1709.10c	O74735	7591.01	68	NA	22.1071	NA	1	other	0.436524
SPBC1734.04	O74745	48558.1	430	21.3755	22.6962	1.3207	3	other	0.411848
SPBC1734.13	O74754	33026.1	301	20.0614	22.8169	2.75549	3	other	0.338287
SPBC1734.16c	O74755	130973	1154	NA	16.9031	NA	1	other	0.436524
SPBC17D11.02c	O74757	74359	677	NA	18.0457	NA	1	other	0.436524
SPBC17D11.08	O74763	46878.9	435	NA	22.0766	NA	2	other	0.17797
SPBC24C6.11	O74772	16952.5	146	NA	NA	NA	0	other	1
SPBC19G7.01c	O74773	108356	982	NA	17.4822	NA	1	other	0.436524
SPBC25B2.01	O74774	65014.1	592	NA	NA	NA	0	other	1
SPBC25B2.03	O74775	60820.6	554	NA	18.3435	NA	1	other	0.436524
SPBC25B2.06c	O74778	31257.4	284	NA	20.5211	NA	1	other	0.436524
SPBC25B2.07c	O74779	53658.3	517	NA	18.95	NA	2	other	0.17797
SPBC25B2.10	O74782	33402.9	307	NA	20.2088	NA	2	other	0.17797
SPBC26H8.02c	O74786	45728.6	419	NA	18.0781	NA	1	other	0.436524
SPBC26H8.03	O74787	101159	905	20.3164	22.1159	1.79946	3	other	0.0189202
SPBC26H8.06	O74790	26775.9	244	20.4931	22.4174	1.92427	3	other	0.38771
SPBC26H8.11c	O74793	19368	175	22.2587	23.4086	1.14992	3	other	0.436524
SPBC26H8.12	O74794	42322.7	377	NA	19.2167	NA	2	other	0.17797
SPBC2D10.03c	O74797	17393.5	157	NA	20.4672	NA	2	other	0.17797
SPBC2D10.05	O74799	53170	464	20.4472	22.1814	1.73417	3	other	0.0503048
SPBC2D10.08c	O74801	29113.6	261	NA	19.0258	NA	1	other	0.436524
SPBC2D10.12	O74803	39645	368	22.3429	24.2896	1.94671	3	other	0.0565834
SPBC2D10.20	O74810	24249.3	217	19.9643	21.0498	1.08545	3	other	0.168467
SPBC337.03	O74814	41875.3	387	NA	NA	NA	0	other	1
SPBC337.07c	O74818	56839.7	497	18.0292	19.3751	1.34593	2	other	0.551145
SPBC337.10c	O74821	30968.7	288	18.8112	19.8277	1.01648	3	other	0.4343
SPBC337.13c	O74824	34522	308	NA	NA	NA	0	other	1
SPBC337.16	O74827	24493.1	221	NA	20.2999	NA	1	other	0.436524
SPBC1734.01c	O74828	76665.3	682	17.8151	19.3651	1.55002	3	other	0.157764
SPCC1183.02	O74830	25357.4	220	21.4128	23.7236	2.31085	3	other	0.366224
SPCC1183.06	O74834	36264.2	322	20.8897	18.4239	-2.46584	2	other	0.692902
SPCC1183.08c	O74836	23628.1	216	26.2775	28.0718	1.79428	3	other	0.028105
SPCC1235.10c	O74846	84741.6	752	NA	NA	NA	0	other	1
SPCC1235.15	O74850	38978.9	345	19.822	NA	NA	0	other	1.89533e-07
SPCC18.05c	O74855	55150.6	502	23.293	19.8837	-3.40938	2	other	0.999567
SPCC18.12c	O74862	29297.9	260	NA	19.0495	NA	1	other	0.436524
SPCC18.15	O74865	36518.2	326	18.1743	20.8938	2.71943	3	other	0.328438
SPCC18.16c	O74866	18722.8	163	20.0528	21.9231	1.87026	3	other	0.106408
SPCC31H12.03c	O74871	26315.5	245	NA	19.2796	NA	1	other	0.436524
SPCC31H12.07	O74873	83717.3	759	20.2693	21.9561	1.68685	3	other	0.178519
SPCC330.03c	O74875	16148.5	145	22.0332	22.9543	0.921117	3	other	0.436524
SPCC330.09	O74879	71296.6	634	NA	19.6095	NA	2	other	0.17797
SPCC576.01c	O74885	46301.2	413	21.2152	NA	NA	0	other	0.436524
SPCC576.02	O74886	24615.3	236	18.9054	19.5529	0.647509	1	other	0.620753
SPCC576.03c	O74887	20983.9	192	26.7716	28.3627	1.59115	3	other	0.0236878
SPCC576.07	O74891	21542.3	190	NA	20.5145	NA	1	other	0.436524
SPCC576.10c	O74894	43171.9	389	21.7556	23.7876	2.032	3	other	0.220378
SPCC613.05c	O74904	14163.2	122	26.2706	28.1372	1.8666	3	other	0.0354645
SPCC613.08	O74907	32026.3	282	19.5558	21.5726	2.01681	3	other	0.375207
SPCC757.08	O74918	31971.6	291	NA	19.8544	NA	2	other	0.17797
SPCC757.12	O74922	66267.4	625	19.6162	19.7067	0.090422	3	other	0.17797
SPAC343.10	O74927	71276.8	641	18.2623	21.9793	3.71702	3	other	0.272131
SPCC553.02	O74940	78507.7	700	18.2222	20.569	2.34677	3	other	0.3514
SPCC553.04	O74942	68203	610	NA	NA	NA	0	other	1
SPCC553.06	O74943	28732.5	271	20.8693	22.4748	1.60554	3	other	0.165401
SPCC553.08c	O74945	110841	1000	NA	17.8566	NA	1	other	0.436524
SPCC553.09c	O74946	63278.5	574	NA	17.8768	NA	1	other	0.436524
SPCC736.03c	O74952	49530.6	429	NA	17.6066	NA	2	other	0.17797
SPCC736.07c	O74953	76945.9	699	NA	NA	NA	0	other	1
SPCC736.11	O74957	93144.4	834	NA	NA	NA	0	other	1
SPCC736.13	O74959	38135.3	339	NA	18.6434	NA	1	other	0.436524
SPCC736.15	O74960	39298.8	351	23.8532	25.5809	1.7277	3	other	0.0993765
SPBC4B4.01c	O74962	44142.5	403	19.1592	20.4182	1.25904	3	other	0.164819
SPBC4B4.03	O74964	88394.7	803	NA	17.6423	NA	1	other	0.436524
SPBC4B4.04	O74965	62655.6	576	19.555	21.29	1.73503	3	other	0.168397
SPBC4B4.07c	O74968	28032	249	NA	20.6913	NA	2	other	0.17797
SPBC4B4.08	O74969	58038	531	NA	20.9085	NA	2	other	0.17797
SPCC1827.01c	O74974	74658.1	652	NA	17.1875	NA	1	other	0.436524
SPCC1827.03c	O74976	55692.8	512	21.8373	23.8141	1.97682	3	other	0.104033
SPCC338.04	O74982	19395	167	NA	NA	NA	0	other	1
SPCC338.05c	O74983	15334.9	139	22.7682	23.3758	0.607676	3	other	0.436524
SPCC338.06c	O74984	15635.2	139	21.8485	20.6766	-1.17188	1	other	1
SPCC338.07c	O74985	82840.2	729	19.0448	22.0308	2.98601	3	other	0.321983
SPCC338.10c	O74988	20479.8	186	21.8219	22.7802	0.958276	3	other	0.436524
SPCC338.12	O74989	8384.19	77	21.1986	NA	NA	0	other	0.436524
SPCC338.13	O74990	84270.6	738	NA	NA	NA	0	other	1
SPBC25D12.03c	O75001	84830.7	760	NA	NA	NA	0	other	1
SPCC1840.01c	O75002	20549.8	190	19.9933	21.7851	1.79181	2	other	1
SPCC1183.01	O75006	87339.7	768	NA	NA	NA	0	other	1
SPAC1805.13	O94238	15070.4	134	26.0679	27.8264	1.75848	3	other	0.00765344
SPCC550.12	O94241	45433.9	401	19.5466	NA	NA	0	other	0.436524
SPCC1672.10	O94244	47954.9	430	NA	20.2456	NA	1	other	0.436524
SPCC737.06c	O94246	32270.2	287	19.6868	22.9768	3.29001	3	other	0.312994
SPCC737.07c	O94247	74058.3	660	17.6496	NA	NA	0	other	0.436524
SPCC737.08	O94248	530697	4717	NA	15.8121	NA	2	other	0.17797
SPBP8B7.08c	O94257	35446.1	310	NA	19.3354	NA	2	other	0.17797
SPBP8B7.09c	O94258	108331	978	NA	18.2559	NA	2	other	0.17797
SPBP8B7.11	O94260	47317	434	19.9092	23.7494	3.84016	3	other	0.290412
SPBP8B7.15c	O94264	52439.5	482	NA	18.5504	NA	2	other	0.17797
SPBP8B7.17c	O94265	54900.2	506	NA	19.2337	NA	1	other	0.436524
SPBP8B7.19	O94267	115177	1019	17.6304	21.0872	3.45678	3	other	0.282696
SPBP8B7.20c	O94268	68186.8	608	18.9985	20.873	1.87449	3	other	0.283216
SPBP8B7.25	O94273	21916.3	201	24.3074	25.572	1.26461	3	other	0.0497351
SPBP8B7.26	O94274	26671.1	262	NA	NA	NA	0	other	1
SPBP8B7.29	O94277	79393	718	NA	17.2634	NA	1	other	0.436524
SPBC2G5.01	O94280	42460.4	374	NA	19.1176	NA	2	other	0.17797
SPBC2G5.06c	O94284	50900.6	459	23.3933	24.7954	1.40202	3	other	0.0299221
SPBC887.01	O94286	20729.5	178	20.4208	21.5782	1.15741	3	other	0.210974
SPBC887.03c	O94288	83830.3	747	NA	NA	NA	0	other	1
SPBC887.04c	O94289	77906.4	718	NA	18.3162	NA	2	other	0.17797
SPBC887.06c	O94291	16772.7	143	NA	20.3344	NA	1	other	0.436524
SPBC887.07	O94292	14571.1	136	NA	20.5314	NA	1	other	0.436524
SPBC887.13c	O94297	44946.5	426	NA	NA	NA	0	other	1
SPBC887.15c	O94298	34006.4	293	20.2374	21.8607	1.62328	3	other	0.405464
SPBC215.06c	O94311	20293.4	180	19.0115	20.6442	1.63268	3	other	0.388493
SPBC215.07c	O94312	61521.6	568	NA	NA	NA	0	other	1
SPBC215.10	O94314	33014.3	302	18.7123	20.0791	1.36682	3	other	0.168397
SPBC215.11c	O94315	33530.7	306	19.4081	21.3603	1.95221	3	other	0.15345
SPBC215.12	O94316	110146	984	22.4811	24.3997	1.91864	3	other	0.0145155
SPBC725.05c	O94323	54504.2	485	NA	NA	NA	0	other	1
SPBC725.07	O94325	65892.6	598	NA	NA	NA	0	other	1
SPBC725.08	O94326	69907	609	19.0637	20.5128	1.44913	3	other	0.161889
SPBC1271.02	O94335	83893.4	752	18.0029	20.9173	2.91438	3	other	0.31629
SPBC1271.13	O94345	23853.9	207	NA	NA	NA	0	other	1
SPBC1271.14	O94346	46664	445	19.4605	20.5441	1.08357	3	other	0.4343
SPCC61.04c	O94348	25083.9	227	NA	21.3852	NA	1	other	0.436524
SPCC61.05	O94349	53000	469	NA	NA	NA	0	other	1
SPCC11E10.01	O94350	42183.8	390	20.2461	22.1425	1.89641	3	other	0.159588
SPBC428.14	O94361	40925.8	350	NA	19.5177	NA	1	other	0.436524
SPBC1604.03c	O94369	36963.3	330	19.6362	20.8021	1.16595	2	other	1
SPBC1604.04	O94370	30603.4	283	NA	19.6745	NA	2	other	0.17797
SPBC1604.07	O94373	26250.2	244	18.5422	20.4705	1.92827	3	other	0.152423
SPBC29A10.04	O94383	138642	1228	20.1287	NA	NA	0	other	5.91009e-05
SPBC29A10.07	O94385	137305	1250	NA	NA	NA	0	other	1
SPBC29A10.12	O94389	23780.5	207	NA	20.3889	NA	1	other	0.436524
SPBC29A10.13	O94390	18884.3	175	18.2484	18.9764	0.728019	3	other	0.174945
SPBC29A10.16c	O94391	13803.1	124	NA	NA	NA	0	other	1
SPCC126.05c	O94398	30479.4	268	NA	19.5661	NA	1	other	0.436524
SPCC126.08c	O94401	34673.1	312	20.4396	21.9636	1.52402	3	other	0.161668
SPCC126.11c	O94403	19447.7	183	20.2248	21.971	1.74621	2	other	0.547022
SPCC126.14	O94406	39838.3	343	NA	NA	NA	0	other	1
SPCC126.15c	O94407	23275.4	213	NA	19.998	NA	1	other	0.436524
SPCC1620.07c	O94414	36659.3	334	NA	NA	NA	0	other	1
SPCC1620.08	O94415	46887.6	433	20.3295	21.6132	1.28371	3	other	0.426208
SPCC1620.09c	O94416	60740	540	NA	NA	NA	0	other	1
SPCC1620.11	O94418	96236.4	851	NA	NA	NA	0	other	1
SPCC1620.14c	O94421	187186	1680	NA	NA	NA	0	other	1
SPBC1198.13c	O94424	34151.5	307	NA	NA	NA	0	other	1
SPBC660.05	O94425	15010.6	143	NA	20.8164	NA	1	other	0.436524
SPBC660.12c	O94431	44120.6	392	NA	20.3075	NA	2	other	0.17797
SPAC22H12.01c	O94435	27165.9	234	NA	19.2396	NA	2	other	0.17797
SPAC22H12.02	O94436	27507.1	241	20.2332	21.8759	1.64272	3	other	0.400044
SPAC637.08	O94442	33757.5	317	NA	NA	NA	0	other	1
SPAC637.09	O94443	70464.3	631	NA	NA	NA	0	other	1
SPAC637.10c	O94444	26832.7	243	22.052	23.4216	1.36955	3	other	0.16605
SPAC1687.19c	O94460	44744.7	404	NA	17.8358	NA	1	other	0.436524
SPAC1687.21	O94461	23505.4	209	20.4693	23.0479	2.57862	3	other	0.353196
SPAC1687.22c	O94462	79320.4	732	NA	NA	NA	0	other	1
SPBC23G7.08c	O94466	75270.5	695	17.5639	19.7801	2.21626	3	other	0.353196
SPCC1919.10c	O94477	173012	1516	NA	NA	NA	0	other	1
SPCC417.08	O94489	114560	1047	26.2951	28.2782	1.98308	3	other	0.0121363
SPCC417.11c	O94492	47486.3	438	18.4246	20.2514	1.82682	2	other	0.547496
SPBC646.07c	O94511	34295.7	295	21.9743	23.8064	1.83205	3	other	0.162634
SPBC646.08c	O94512	57805.8	516	18.108	21.0956	2.98759	3	other	0.31495
SPCC1281.05	O94522	43499.5	390	NA	18.346	NA	1	other	0.436524
SPBC609.01	O94525	126142	1157	NA	NA	NA	0	other	1
SPBC609.05	O94529	56699.6	512	18.5375	21.61	3.0725	3	other	0.31629
SPCC895.03c	O94530	44199.4	408	NA	19.5873	NA	1	other	0.436524
SPCC895.09c	O94536	147737	1327	NA	NA	NA	0	other	1
SPCC1322.05c	O94544	68580.1	612	17.338	20.3582	3.02014	3	other	0.304304
SPCC1322.09	O94548	50341.1	455	18.8392	19.3846	0.545363	3	other	0.17797
SPCC18.18c	O94552	55804.3	520	20.9207	22.1139	1.19321	3	other	0.157764
SPAC6F12.14	O94556	65011.2	565	18.1689	18.831	0.662091	1	other	1
SPAC23C4.05c	O94559	48763.5	431	NA	18.7559	NA	2	other	0.17797
SPBC1773.09c	O94566	62325	551	NA	22.4403	NA	1	other	0.436524
SPBC1773.12	O94569	68791.4	594	NA	21.219	NA	1	other	0.436524
SPBC1773.17c	O94574	37328.2	340	NA	18.1304	NA	1	other	0.436524
SPCC1442.05c	O94578	19797.4	177	NA	19.0583	NA	1	other	0.436524
SPCC1442.06	O94579	26065.6	245	21.2941	22.9725	1.67833	3	other	0.135308
SPCC1442.08c	O94581	10191.7	86	20.721	NA	NA	0	other	0.436524
SPCC1442.14c	O94586	14408.6	133	21.9232	23.1207	1.1975	3	other	0.4343
SPCC622.10c	O94598	91418.5	815	NA	NA	NA	0	other	1
SPCC622.14	O94601	34758.3	321	20.6878	22.4132	1.72539	3	other	0.158778
SPCC622.15c	O94602	60768.9	557	NA	NA	NA	0	other	1
SPAC1296.06	O94613	66358	584	NA	17.6072	NA	2	other	0.17797
SPBC1289.08	O94617	52302.2	475	NA	NA	NA	0	other	1
SPBC1289.11	O94620	36778.1	340	NA	17.7989	NA	1	other	0.436524
SPBC1289.13c	O94622	42656.7	375	NA	19.3004	NA	1	other	0.436524
SPBC1347.05c	O94625	42019.2	381	18.3366	21.0118	2.67521	3	other	0.334946
SPBC1347.09	O94628	31288.1	284	18.6536	19.8255	1.17188	3	other	0.171846
SPBC16D10.03	O94637	37121.2	346	NA	18.8515	NA	1	other	0.436524
SPBC16D10.10	O94642	42997.7	389	NA	19.3539	NA	1	other	0.436524
SPBC31E1.03	O94650	8363.28	73	22.9396	23.6576	0.717991	3	other	0.436524
SPBC31E1.06	O94653	126124	1121	NA	16.4161	NA	1	other	0.436524
SPBC405.06	O94657	45759.2	413	NA	23.3783	NA	2	other	0.17797
SPBC651.08c	O94666	155972	1405	21.2739	20.3897	-0.88418	3	other	0.502249
SPBC651.11c	O94669	47957.5	425	NA	NA	NA	0	other	1
SPBC776.03	O94671	39354.8	376	24.8753	26.5723	1.697	3	other	0.0957659
SPBC776.07	O94675	30115.5	269	20.6478	22.0314	1.3836	3	other	0.419553
SPBC776.08c	O94676	124400	1097	NA	17.0005	NA	2	other	0.17797
SPBC776.10c	O94677	76253	675	26.0536	27.8184	1.76472	3	other	0.413178
SPBC776.14	O94680	69858.6	632	NA	NA	NA	0	other	1
SPBC776.17	O94683	27763.5	238	NA	19.6092	NA	1	other	0.436524
SPBC83.01	O94685	89620.9	829	18.2564	19.7386	1.48222	3	other	0.160246
SPBC83.11	O94695	49477.5	449	NA	NA	NA	0	other	1
SPBC83.16c	O94699	62738.8	563	NA	19.512	NA	2	other	0.17797
SPCC1259.02c	O94702	90646.2	822	19.8487	21.4466	1.59785	3	other	0.159532
SPCC1259.03	O94703	12849.2	119	NA	NA	NA	0	other	1
SPCC1259.05c	O94705	6605.36	58	NA	NA	NA	0	other	1
SPCC1259.07	O94707	38578.9	351	NA	18.3868	NA	2	other	0.17797
SPCC1259.12c	O94712	55268.8	491	NA	18.8868	NA	1	other	0.436524
SPCC1393.02c	O94714	44758.8	406	NA	19.639	NA	1	other	0.436524
SPCC1393.03	O94715	17378.5	153	25.2427	26.9283	1.68563	3	other	0.0721231
SPCC1393.09c	O94721	24399.1	215	20.6413	18.8235	-1.8178	2	other	0.65842
SPCC1393.11	O94723	22362.3	197	NA	NA	NA	0	other	1
SPCC191.01	O94733	19859.9	178	NA	NA	NA	0	other	1
SPBC9B6.10	O94740	51831.6	466	18.9928	21.377	2.38418	3	other	0.355084
SPBC18E5.12c	O94745	54948.3	502	18.4319	20.0246	1.59266	3	other	0.157764
SPCC191.07	P00046	11948.1	109	26.0994	26.792	0.692611	3	other	0.158778
SPCC13B11.01	P00332	37098	350	28.8467	30.5333	1.68659	3	other	0.0201871
SPCC622.08c	P04909	13739.7	132	23.8915	25.5813	1.68976	3	other	0.163834
SPAC19G12.06c	P04910	13637.7	131	23.7388	25.5813	1.84244	3	other	0.143149
SPBC26H8.07c	P05219	48878.2	448	23.9161	25.7602	1.8441	3	other	0.0612439
SPMIT.05	P05501	43322.1	387	NA	20.2069	NA	2	other	0.17797
SPCC663.04	P05767	6254.5	51	25.6027	26.5765	0.973834	3	other	0.564402
SPMIT.01	P07657	58651.2	537	NA	19.9192	NA	1	other	0.436524
SPCC24B10.21	P07669	27016.1	249	28.4566	30.028	1.57137	3	other	0.0531313
SPBC1703.14c	P07799	92848.5	814	NA	NA	NA	0	other	1
SPBP4G3.02	P08091	49851.2	453	23.2681	21.2087	-2.05943	3	other	0.232381
SPBP8B7.06	P08094	11005.5	110	NA	NA	NA	0	other	1
SPBC1A4.03c	P08096	165659	1485	15.6086	17.387	1.77843	3	other	0.145263
SPBC8D2.03c	P09322	11334.5	103	24.6416	26.9956	2.35401	3	other	0.38771
SPAC1834.03c	P09322	11334.5	103	24.6416	26.9956	2.35401	3	other	0.38771
SPBC1105.12	P09322	11334.5	103	24.6416	26.9956	2.35401	3	other	0.38771
SPAC1834.04	P09988	15217.5	136	23.0046	24.8514	1.84682	3	other	0.403639
SPBC8D2.04	P09988	15217.5	136	23.0046	24.8514	1.84682	3	other	0.403639
SPBC1105.11c	P09988	15217.5	136	23.0046	24.8514	1.84682	3	other	0.403639
SPAPB1A10.03	P0CAN8	13160.7	115	NA	NA	NA	0	other	1
SPAC1D4.13	P10506	37602.6	340	NA	NA	NA	0	other	1
SPBC32H8.12c	P10989	41336	375	27.5306	29.4036	1.87307	3	other	0.0331259
SPAC20G8.01	P12000	85261.5	768	NA	NA	NA	0	other	1
SPBC776.02c	P13681	37273.7	327	19.1695	21.9879	2.81839	2	other	0.669635
SPCC330.05c	P14965	29085.2	264	21.497	23.4008	1.90379	3	other	0.0232284
SPAC4C5.02c	P17608	22847.7	201	18.9379	20.0436	1.10568	3	other	0.166796
SPAC9E9.07c	P17609	22514.6	200	20.231	23.5584	3.32736	3	other	0.313795
SPAC18G6.03	P17610	23556	214	23.0815	24.1419	1.06043	3	other	0.334946
SPAC29E6.08	P17871	25120.4	231	NA	19.3966	NA	1	other	0.436524
SPAC664.06	P17937	29017	249	NA	20.4093	NA	1	other	0.436524
SPBC28F2.03	P18253	17244.8	162	28.1654	29.1615	0.99613	3	other	0.0108805
SPBC1A4.02c	P18869	39290	371	26.7484	28.271	1.52259	3	other	0.156719
SPAC23C11.05	P19117	32173.4	289	26.3501	28.1805	1.83038	3	other	0.0303269
SPMIT.11	P21534	27733.4	248	21.1603	22.9776	1.81727	3	other	0.055058
SPCC188.06c	P21565	56099.2	522	18.1546	21.0741	2.91952	1	other	1
SPAC140.01	P21911	31114.7	275	22.6155	24.2073	1.59177	3	other	0.10548
SPAC664.11	P22774	72114.2	674	25.0314	26.9875	1.95611	3	other	0.0314915
SPBC4F6.06	P22987	96830.7	891	NA	NA	NA	0	other	1
SPAC18B11.07c	P23566	16876.6	151	21.5461	20.7538	-0.792288	1	other	1
SPAC823.15	P23635	34994.2	309	NA	19.4024	NA	2	other	0.17797
SPBC16H5.07c	P23636	36207.6	322	19.5543	21.6315	2.07719	3	other	0.367894
SPCC31H12.05c	P23880	36403.5	322	18.3889	19.7236	1.33465	3	other	0.167039
SPAC25G10.07c	P24339	120121	1085	16.7762	NA	NA	0	other	0.436524
SPAC14C4.14	P24487	57909.2	536	24.2526	26.0143	1.76172	3	other	0.0252519
SPBP8B7.16c	P24782	61044.2	550	24.9092	25.5047	0.595504	3	other	0.349208
SPAC3H5.06c	P28040	156976	1405	NA	NA	NA	0	other	1
SPBC557.03c	P28745	57639.6	539	18.3608	19.2613	0.900404	3	other	0.436524
SPBC1289.03c	P28748	24457.6	216	26.0203	27.3271	1.30676	3	other	0.0694035
SPAC821.10c	P28758	15693	154	26.63	27.6414	1.01141	3	other	0.130043
SPCC1020.01c	P28876	109017	1010	22.0158	23.7036	1.68783	3	other	0.0572594
SPCC16A11.17	P29458	102222	931	NA	17.2939	NA	2	other	0.17797
SPBC336.04	P30316	122272	1086	NA	16.1747	NA	1	other	0.436524
SPAC3C7.14c	P30821	21643	202	24.0121	25.4998	1.48774	3	other	0.165753
SPAC57A7.04c	P31209	70809.8	653	26.0339	27.5049	1.47106	3	other	0.0587981
SPAC4G9.09c	P31318	96347.1	885	21.6175	23.3658	1.74831	3	other	0.0701169
SPAC637.05c	P31411	55164.6	503	22.6682	24.5199	1.85166	3	other	0.0708605
SPBC354.01	P32235	40516.7	364	18.4872	21.266	2.7788	3	other	0.328438
SPAC19D5.01	P32586	77896.2	711	NA	18.5633	NA	1	other	0.436524
SPAC4G9.03	P33075	24261.9	220	25.508	26.2479	0.739901	3	other	0.0849649
SPAC17A2.01	P33532	57707.8	526	20.6699	23.8239	3.15399	3	other	0.328438
SPBC409.07c	P33886	63312.3	605	NA	17.2526	NA	2	other	0.17797
SPAC3F10.04	P35669	55491.8	498	19.4882	22.232	2.74376	3	other	0.341079
SPBC4F6.18c	P36579	20443.7	180	25.4053	27.3386	1.93335	3	other	0.00296967
SPBC19C2.07	P36580	39175.1	358	28.813	30.3289	1.51592	3	other	0.0429689
SPAC17G8.14c	P36582	110111	988	NA	NA	NA	0	other	1
SPBC12D12.04c	P36583	114523	1016	NA	NA	NA	0	other	1
SPAC6F6.15	P36586	22728.9	211	21.0501	22.2123	1.16221	3	other	0.274055
SPCC1020.04c	P36595	15540.7	142	NA	21.1812	NA	2	other	0.17797
SPCC285.09c	P36599	37951.8	346	NA	NA	NA	0	other	1
SPAC644.14c	P36601	39412	365	NA	19.0924	NA	2	other	0.17797
SPBC25D12.04	P36603	44990.7	391	23.2231	25.0694	1.8463	3	other	0.0172204
SPAC22A12.15c	P36604	72603.7	663	25.39	27.3161	1.92613	3	other	0.0304807
SPBC11B10.02c	P36605	42320.2	384	22.453	24.2521	1.79916	3	other	0.0155433
SPAC13G6.01c	P36607	126607	1133	24.286	NA	NA	0	other	8.54526e-08
SPBC4.07c	P36612	49658.9	448	22.0227	23.2685	1.24587	3	other	0.130037
SPBC530.14c	P36616	60232.2	544	NA	NA	NA	0	other	1
SPCC663.03	P36619	147793	1362	NA	16.3747	NA	1	other	0.436524
SPAC1565.04c	P36622	30298.5	264	NA	NA	NA	0	other	1
SPAC26F1.06	P36623	23572.5	211	29.4342	30.2197	0.785446	3	other	0.091087
SPBC146.07	P36629	58079	517	17.7955	19.0697	1.27421	2	other	0.560959
SPCC1442.10c	P37382	33324.6	297	19.7447	21.0116	1.26687	2	other	0.564173
SPBP26C9.02c	P37818	35376.3	323	23.0709	24.657	1.5861	3	other	0.111788
SPBC1773.14	P40369	51063.6	461	19.8127	20.9998	1.18711	2	other	0.558596
SPBC1815.01	P40370	46972.5	439	29.7615	31.4275	1.66601	3	other	0.0259651
SPCC794.12c	P40375	61965.5	565	24.5084	26.1463	1.63786	3	other	0.153316
SPBC106.10	P40376	56611.9	512	NA	19.4161	NA	2	other	0.17797
SPBC4.04c	P40377	91780.5	830	NA	17.7852	NA	2	other	0.17797
SPAC664.01c	P40381	36612.2	328	NA	NA	NA	0	other	1
SPCC338.11c	P40389	34174.4	303	NA	18.605	NA	1	other	0.436524
SPCC1672.02c	P40847	28818.8	254	21.9494	23.5373	1.58797	3	other	0.0831982
SPAC26A3.12c	P40848	110905	991	NA	18.8013	NA	2	other	0.17797
SPBC29B5.02c	P40900	88284.5	785	18.8444	NA	NA	0	other	0.436524
SPAC25B8.13c	P40902	43013.6	397	18.8995	19.8413	0.941835	3	other	0.436524
SPAC16E8.09	P40995	97342.1	872	22.2445	22.9173	0.672795	3	other	0.436524
SPBP4H10.06c	P41003	132661	1172	NA	16.3502	NA	1	other	0.436524
SPBC146.03c	P41004	148318	1324	NA	17.3817	NA	1	other	0.436524
SPAC22E12.07	P41391	42791.3	386	19.2189	21.4822	2.26328	3	other	0.364143
SPBC16A3.05c	P41838	37992.3	352	18.5099	21.9098	3.39983	3	other	0.294829
SPAC926.04c	P41887	79744.4	704	27.1588	28.9879	1.82908	3	other	0.049072
SPAC6F12.05c	P41888	63712.7	569	NA	19.7046	NA	2	other	0.17797
SPAC140.02	P41891	51162.6	500	23.2256	24.8981	1.6725	3	other	0.037681
SPAC1071.12c	P41893	17169.8	156	NA	20.8138	NA	2	other	0.17797
SPAC8E11.02c	P42656	29662	270	25.9194	26.9852	1.0658	3	other	0.0965928
SPAC17A2.13c	P42657	29884.1	270	24.5353	25.5407	1.00535	3	other	0.0881154
SPBC119.02	P46595	16239.4	147	25.1305	26.5484	1.41786	3	other	0.0321744
SPAC1006.07	P47943	44165.7	392	26.0747	27.8591	1.78441	3	other	0.0134981
SPBC11B10.10c	P48003	14902.2	139	22.9203	24.3009	1.38061	2	other	0.553297
SPAC9G1.11c	P48009	44502.9	380	19.6291	20.1439	0.514755	3	other	0.17797
SPBC211.04c	P49731	98334.3	892	NA	18.8256	NA	2	other	0.178909
SPCC4G3.02	P49776	20446.8	182	NA	18.7908	NA	1	other	0.436524
SPBC1105.04c	P49777	59176.7	522	NA	NA	NA	0	other	1
SPAC1B3.14	P50515	16168.9	161	NA	23.2997	NA	2	other	0.17797
SPAC4F8.07c	P50521	50422	455	26.3904	28.1078	1.7174	3	other	0.0213549
SPAC1782.07	P50523	10378.2	92	20.1128	21.9451	1.83232	3	other	0.157764
SPBC16G5.01	P50524	30461.6	270	18.8309	19.8383	1.00742	3	other	0.41497
SPBC1604.14c	P50527	70855.8	658	NA	NA	NA	0	other	1
SPAC23C11.16	P50528	76115.3	683	NA	NA	NA	0	other	1
SPAC1B9.02c	P50530	77599.7	696	NA	17.3268	NA	1	other	0.436524
SPAPB8E5.03	P50537	48853.3	438	19.266	20.185	0.918959	2	other	0.564173
SPBC106.06	P50999	56434.8	527	22.0265	23.6616	1.63509	3	other	0.0930954
SPAC9G1.03c	P52808	11422.3	109	24.99	26.6035	1.61347	3	other	0.0398068
SPBC29B5.01	P52890	58393.3	566	21.3937	NA	NA	0	other	0.436524
SPBC32H8.03	P54069	32630.1	299	19.2372	20.8855	1.6483	3	other	0.394243
SPAC4F8.14c	P54874	48694	447	24.4281	26.3375	1.90938	3	other	0.0514061
SPCC757.07c	P55306	57792.6	512	18.8332	20.0236	1.19042	3	other	0.165401
SPBC25H2.07	P55877	15634	138	23.7445	25.1732	1.42863	3	other	0.06199
SPAC26H5.10c	P56289	16979.3	157	25.6641	27.0507	1.38657	3	other	0.0587498
SPBC800.03	P56523	75861.3	687	NA	18.0638	NA	2	other	0.17797
SPBC21C3.13	P58234	15946.4	144	25.1395	26.0217	0.88218	3	other	0.17797
SPBC83.13	P78763	31249.5	293	NA	19.4035	NA	2	other	0.17797
SPBC14C8.06	P78774	40961	377	20.4824	22.1179	1.63553	3	other	0.213597
SPAC27D7.06	P78790	35889.3	341	20.7227	23.5119	2.78921	3	other	0.34537
SPBC337.06c	P78794	29899.9	265	NA	NA	NA	0	other	1
SPCC1322.14c	P78810	82797	721	20.1293	21.9797	1.85033	3	other	0.38771
SPCC794.11c	P78813	50614.2	476	19.7241	22.0269	2.30278	3	other	0.36139
SPAC16.02c	P78814	42058.7	365	23.8183	25.2039	1.38565	3	other	0.212821
SPAC56E4.04c	P78820	253945	2280	22.244	24.1673	1.92333	3	other	0.0376691
SPCC338.14	P78825	36251.5	340	23.9276	25.7696	1.84203	3	other	0.00403702
SPBC56F2.12	P78827	44742.3	404	27.2278	29.056	1.82818	3	other	0.0202841
SPCC1235.14	P78831	59591.5	546	21.6143	24.392	2.77765	3	other	0.352268
SPBC21B10.08c	P78833	21514.3	198	24.6132	25.6616	1.04845	3	other	0.232704
SPCC290.03c	P78847	183685	1647	NA	NA	NA	0	other	1
SPAC23H3.15c	P78890	33821.7	325	NA	NA	NA	0	other	1
SPBC16A3.12c	P78898	51112.3	443	NA	18.7273	NA	2	other	0.17797
SPBC1604.05	P78917	60172	550	26.4056	27.9477	1.54211	3	other	0.0622241
SPBC27.08c	P78937	54286.6	490	25.8365	27.4372	1.60074	3	other	0.0455806
SPBC29B5.03c	P78946	14122.1	126	27.0703	28.7834	1.71313	3	other	0.0174057
SPBC32F12.11	P78958	35445.4	336	30.983	32.1465	1.16347	3	other	0.0512197
SPBC17A3.07	P78965	49502	464	21.1514	23.2112	2.05986	3	other	0.382159
SPAC1A6.09c	P78970	45124.6	390	NA	19.5413	NA	1	other	0.436524
SPAC1296.02	P79010	17876.1	164	22.1083	22.2153	0.107084	3	other	0.17797
SPBC649.02	P79016	15874.4	143	24.9806	25.6814	0.700754	3	other	0.152423
SPBC23G7.05	P79060	12392.5	109	22.3188	24.2913	1.97245	3	other	0.38771
SPCC622.18	P79071	21072.7	195	27.4505	29.078	1.62746	3	other	0.0248311
SPAC4D7.05	P79083	36450.4	328	23.6601	25.5156	1.85545	3	other	0.0124243
SPAC1565.06c	P87027	22286.6	198	NA	20.1654	NA	1	other	0.436524
SPCC1795.03	P87041	38641.8	353	NA	19.406	NA	1	other	0.436524
SPBP19A11.03c	P87048	96911.1	891	20.754	22.6907	1.93671	3	other	0.0321086
SPAC57A10.05c	P87053	65707.1	605	NA	NA	NA	0	other	1
SPAC57A10.07	P87055	34560.1	311	NA	NA	NA	0	other	1
SPAC57A10.09c	P87057	12223.2	108	NA	NA	NA	0	other	1
SPCC1223.06	P87061	124957	1147	NA	16.6509	NA	2	other	0.17797
SPAC20G8.03	P87110	60344.1	557	NA	19.557	NA	2	other	0.17797
SPAC20G8.04c	P87111	68754.6	632	17.5478	22.0514	4.50365	3	other	0.226824
SPAC20G8.07c	P87113	24429.4	219	22.0737	23.7494	1.67571	3	other	0.0196542
SPAC3A12.05c	P87121	132447	1172	NA	NA	NA	0	other	1
SPAC3A12.07	P87123	13988.2	123	NA	21.8298	NA	2	other	0.17797
SPAC3A12.13c	P87128	30032	274	19.5815	22.0872	2.50578	3	other	0.352665
SPAC3A12.16c	P87130	16728.6	164	NA	NA	NA	0	other	1
SPAC3A12.17c	P87131	42529	395	NA	NA	NA	0	other	1
SPAC57A7.07c	P87138	34053.5	308	18.0945	NA	NA	0	other	0.436524
SPBC25H2.05	P87147	18563.8	173	25.3564	26.4889	1.13243	3	other	0.0343452
SPBC25H2.09	P87150	18449.7	162	NA	NA	NA	0	other	1
SPBC25H2.10c	P87151	32812.4	287	NA	18.9662	NA	2	other	0.17797
SPBC25H2.11c	P87152	111326	992	NA	NA	NA	0	other	1
SPBC3D6.02	P87167	42972.5	390	21.3897	23.7138	2.32407	3	other	0.369659
SPBC3D6.05	P87170	24138.7	218	NA	NA	NA	0	other	1
SPBC3D6.06c	P87171	36896.3	341	21.8918	19.9277	-1.96406	2	other	0.654468
SPBC3D6.08c	P87173	16063.4	140	19.1448	NA	NA	0	other	0.436524
SPCC16A11.05c	P87215	16862.6	142	NA	NA	NA	0	other	1
SPAC10F6.06	P87216	26945	257	24.2977	25.6409	1.34326	3	other	0.0893404
SPCC364.07	P87228	50033.5	466	25.4728	27.0854	1.61266	3	other	0.0323901
SPCC4G3.03	P87229	38263.2	347	NA	28.1532	NA	1	other	0.436524
SPCC4G3.04c	P87230	33448.5	305	18.9801	21.189	2.20887	3	other	0.369659
SPCC4G3.06c	P87232	16397.9	144	19.8339	20.7161	0.882199	3	other	0.172994
SPCC4G3.10c	P87235	78012.9	686	NA	NA	NA	0	other	1
SPCC4G3.14	P87239	56079.4	528	17.783	19.5557	1.77269	3	other	0.158778
SPCC4G3.16	P87241	44997.4	405	NA	18.2412	NA	2	other	0.17797
SPCC4G3.18	P87243	90241.3	828	NA	NA	NA	0	other	1
SPAC16A10.02	P87294	15228.8	136	NA	NA	NA	0	other	1
SPBC31F10.04c	P87306	61302.7	545	NA	NA	NA	0	other	1
SPBC31F10.07	P87308	33484.3	304	19.1	22.1853	3.08535	3	other	0.317682
SPBC31F10.13c	P87314	102036	932	NA	NA	NA	0	other	1
SPBC31F10.16	P87317	73197.8	649	18.9424	21.4134	2.47101	3	other	0.35149
SPBC887.10	P87323	56194.8	522	NA	18.093	NA	1	other	0.436524
SPAC110.03	Q01112	21153.9	192	20.3216	21.2198	0.898201	2	other	1
SPBC31F10.06c	Q01475	21152	190	23.068	24.9147	1.84669	3	other	0.0781461
SPAC27F1.02c	Q02088	18822.6	161	21.4219	23.2145	1.79259	3	other	0.0412898
SPAC144.03	Q02787	47540.7	434	24.2767	25.5096	1.23296	3	other	0.0781461
SPAC2E12.02	Q02953	65352.9	609	NA	19.3507	NA	2	other	0.17797
SPBC20F10.01	Q06975	19844.3	194	21.9904	22.6947	0.704232	3	other	0.436524
SPBC18E5.04	Q09127	25115.4	221	25.2779	26.616	1.33813	3	other	0.0700066
SPBC17G9.09	Q09130	48316	446	23.0581	24.6704	1.61229	3	other	0.135308
SPBPJ4664.06	Q09140	162787	1448	NA	19.9141	NA	2	other	0.17797
SPCC18B5.11c	Q09170	51355.4	460	NA	NA	NA	0	other	1
SPCC1223.11	Q09172	40322.5	370	18.9645	20.7427	1.77825	3	other	0.156719
SPAP8A3.06	Q09176	24756.1	216	18.7818	NA	NA	0	other	0.17797
SPAC23H4.06	Q09179	39654.6	359	24.7355	26.3299	1.59441	3	other	0.10133
SPBC776.09	Q09181	54294.4	485	20.6794	23.396	2.71665	3	other	0.348693
SPAP8A3.08	Q09196	15520.7	141	20.0573	21.3132	1.25587	3	other	0.409466
SPBC4.05	Q09329	37604	329	NA	18.196	NA	1	other	0.436524
SPAC11E3.15	Q09668	13150.2	117	27.2138	28.9882	1.77446	3	other	0.0213549
SPAC5H10.09c	Q09672	28803.1	267	NA	19.2661	NA	2	other	0.17797
SPAC5H10.08c	Q09673	31630.7	283	19.6393	20.2965	0.657179	3	other	0.436524
SPAC5H10.01	Q09674	33491.9	301	19.4935	NA	NA	0	other	0.436524
SPAC5H10.03	Q09676	24474.8	219	21.6982	23.6678	1.96956	3	other	0.0464631
SPAC5H10.13c	Q09681	38664.9	346	19.1931	20.214	1.02089	3	other	0.168928
SPAC13C5.05c	Q09687	55622.1	518	NA	19.3039	NA	1	other	0.436524
SPAC2F7.05c	Q09689	44530.5	395	19.8347	21.6975	1.86277	3	other	0.0697848
SPAC2F7.11	Q09702	56986.7	529	20.2703	22.0316	1.76135	3	other	0.161889
SPAC2F7.15	Q09705	29402.6	258	NA	NA	NA	0	other	1
SPAC18B11.06	Q09713	36980.6	327	NA	18.711	NA	1	other	0.436524
SPAC31A2.07c	Q09719	93417.4	848	NA	17.5619	NA	1	other	0.436524
SPAC31A2.14	Q09731	105544	962	NA	16.6044	NA	1	other	0.436524
SPBC12C2.11	Q09740	76535	696	22.9414	22.1614	-0.78005	3	other	0.554611
SPBC12C2.07c	Q09741	32758.9	298	25.1232	26.5152	1.392	3	other	0.041491
SPBC12C2.08	Q09748	85721.1	781	18.4513	19.5841	1.13275	3	other	0.172094
SPBC12C2.10c	Q09750	168980	1522	NA	NA	NA	0	other	1
SPBC12C2.12c	Q09751	34082.1	302	21.8967	23.0376	1.14095	3	other	0.306782
SPBC12C2.13c	Q09752	57187	531	NA	NA	NA	0	other	1
SPAC24H6.10c	Q09755	39253.5	368	23.1532	24.6491	1.49585	3	other	0.131864
SPAC24H6.04	Q09756	53098.1	484	23.8103	25.5127	1.70237	3	other	0.0957659
SPAC24H6.02c	Q09759	19538.2	175	NA	NA	NA	0	other	1
SPAC24H6.06	Q09761	78195.6	699	18.9326	NA	NA	0	other	0.436524
SPAC24H6.13	Q09766	97146	871	NA	20.1194	NA	2	other	0.17797
SPAC22F3.10c	Q09768	75800.2	669	17.8524	19.9736	2.12125	3	other	0.360387
SPAC22F3.04	Q09773	160354	1428	NA	18.3887	NA	1	other	0.436524
SPAC22F3.07c	Q09774	13405.1	118	NA	19.6317	NA	1	other	0.436524
SPAC22F3.08c	Q09775	53542.1	481	NA	17.8958	NA	2	other	0.17797
SPAC22F3.13	Q09778	101674	899	NA	17.0784	NA	1	other	0.436524
SPAC1D4.14	Q09779	186042	1628	NA	NA	NA	0	other	1
SPAC13G6.03	Q09782	84196.5	758	NA	18.7227	NA	1	other	0.436524
SPAC13G6.10c	Q09788	52224.2	530	22.7065	21.0966	-1.60985	1	other	0.570542
SPAC13G6.14	Q09790	23403.5	210	NA	NA	NA	0	other	1
SPAC22G7.04	Q09798	122066	1088	NA	NA	NA	0	other	1
SPAC2G11.06	Q09803	47649.9	432	NA	17.9089	NA	1	other	0.436524
SPAC2G11.03c	Q09805	62726.4	558	NA	NA	NA	0	other	1
SPAC2G11.09	Q09809	89184.2	793	NA	17.7239	NA	2	other	0.17797
SPAC2G11.10c	Q09810	43840.9	401	NA	NA	NA	0	other	1
SPAC2G11.14	Q09813	109775	979	NA	16.942	NA	1	other	0.436524
SPAC16C9.04c	Q09818	53677.6	489	19.2836	21.2573	1.97365	3	other	0.157764
SPAC16C9.05	Q09819	44153.4	404	NA	NA	NA	0	other	1
SPAC4G8.05	Q09831	62497.3	566	NA	17.8084	NA	2	other	0.17797
SPAC4G8.11c	Q09836	31055.5	267	NA	NA	NA	0	other	1
SPAC16C9.01c	Q09839	39607.4	361	NA	20.4329	NA	1	other	0.436524
SPAC23D3.07	Q09841	29061	267	21.4579	20.4327	-1.02522	3	other	0.35514
SPAC23D3.09	Q09849	46429	424	NA	19.9717	NA	2	other	0.17797
SPAC23D3.11	Q09851	32404	296	NA	NA	NA	0	other	1
SPAC23D3.13c	Q09853	178118	1616	NA	NA	NA	0	other	1
SPAC29E6.03c	Q09857	119788	1067	18.4988	NA	NA	0	other	0.436524
SPAC29E6.10c	Q09863	120769	1085	NA	NA	NA	0	other	1
SPAC12G12.04	Q09864	61566.9	582	25.5641	27.4008	1.8367	3	other	0.0295845
SPAC12G12.05c	Q09869	18098.4	163	NA	20.1312	NA	1	other	0.436524
SPAC12G12.07c	Q09871	45006.9	412	21.2828	23.0399	1.75711	3	other	0.01889
SPAC12G12.15	Q09877	53791.5	472	NA	NA	NA	0	other	1
SPCC188.08c	Q09879	127368	1108	NA	17.1664	NA	1	other	0.436524
SPCC584.16c	Q09890	25285.8	231	NA	NA	NA	0	other	1
SPAC24B11.05	Q09893	26398.4	226	19.5029	20.9854	1.48257	3	other	0.161022
SPAC24B11.07c	Q09894	61270.9	561	NA	17.8871	NA	1	other	0.436524
SPAC24B11.10c	Q09897	101566	932	NA	17.0568	NA	1	other	0.436524
SPAC24B11.13	Q09899	36369.5	336	NA	19.7841	NA	1	other	0.436524
SPAC30D11.12	Q09900	8267.71	74	23.5259	24.1524	0.626502	3	other	0.425866
SPAC30D11.06c	Q09906	48632.3	426	NA	NA	NA	0	other	1
SPAC30D11.11	Q09910	50445.6	442	NA	19.1582	NA	2	other	0.17797
SPAC30D11.14c	Q09911	58021.4	534	NA	19.9165	NA	1	other	0.436524
SPCC830.07c	Q09912	39880.2	379	19.9583	23.2544	3.2961	3	other	0.31495
SPAC1F7.04	Q09914	22282.7	202	23.8241	25.6292	1.80515	3	other	0.0858468
SPAC1F7.07c	Q09919	43755.9	397	NA	NA	NA	0	other	1
SPAC1F7.08	Q09920	69205.4	622	NA	NA	NA	0	other	1
SPAC1F7.11c	Q09922	87974.5	782	NA	NA	NA	0	other	1
SPAC21E11.06	Q09924	50861.3	467	23.374	19.1459	-4.22809	3	other	0.321983
SPAC21E11.08	Q09925	66722.3	603	18.951	22.3056	3.35467	3	other	0.29657
SPBC1734.15	Q09948	59698.4	542	NA	NA	NA	0	other	1
SPAC1F5.10	Q10055	44355.8	394	20.8307	22.0455	1.21477	3	other	0.370264
SPAC1F5.09c	Q10056	65793.1	589	17.7295	NA	NA	0	other	0.436524
SPAC1F5.02	Q10057	54315.5	492	23.8097	25.5079	1.69823	3	other	0.0501867
SPAC1F5.03c	Q10058	40929.9	382	20.8455	22.3594	1.5139	3	other	0.0725713
SPAC1F5.06	Q10061	93318	848	19.5649	21.2101	1.64516	3	other	0.398584
SPAC3H1.07	Q10066	35375.1	323	23.4865	25.4795	1.99299	3	other	0.130472
SPAC3H1.01c	Q10067	79147.9	690	NA	NA	NA	0	other	1
SPAC3H1.02c	Q10068	115490	1036	NA	NA	NA	0	other	1
SPAC3H1.09c	Q10074	71924.4	656	NA	NA	NA	0	other	1
SPAC11D3.06	Q10085	48588.7	455	19.5565	NA	NA	0	other	0.436524
SPAC11D3.15	Q10094	142049	1317	17.391	NA	NA	0	other	0.17797
SPAC15F9.03c	Q10100	13891	123	23.7203	24.9602	1.2399	2	other	1
SPAC18G6.14c	Q10101	21708	195	27.381	29.2867	1.90563	3	other	0.0214803
SPAC18G6.07c	Q10107	39188.9	359	18.3979	19.7801	1.38216	3	other	0.166834
SPAC18G6.15	Q10113	34670.3	308	NA	21.6761	NA	2	other	0.17797
SPBC106.15	Q10132	26944.4	229	19.6954	21.0008	1.30541	3	other	0.198815
SPAC1D4.02c	Q10149	37249.2	345	NA	NA	NA	0	other	1
SPAC1D4.09c	Q10154	26622.2	240	NA	NA	NA	0	other	1
SPAC26A3.05	Q10161	188216	1666	21.6243	23.4362	1.81189	3	other	0.0941341
SPAC26A3.08	Q10163	15288.2	147	NA	19.8218	NA	2	other	0.17797
SPAC26A3.10	Q10165	102509	923	NA	NA	NA	0	other	1
SPAC26A3.11	Q10166	35159	322	21.4083	23.3367	1.92845	3	other	0.0503002
SPAC26A3.15c	Q10168	59252.6	598	19.6998	20.9471	1.24723	3	other	0.165609
SPAC26A3.16	Q10169	36394.3	354	21.939	23.067	1.12794	3	other	0.436524
SPAC26A3.17c	Q10170	40185.6	357	NA	NA	NA	0	other	1
SPAC27F1.03c	Q10171	24575.8	222	NA	19.8369	NA	2	other	0.17797
SPAC25G10.09c	Q10172	190752	1794	19.6052	20.9178	1.31252	3	other	0.163755
SPAC27F1.06c	Q10175	40097.3	362	19.2663	22.5537	3.28742	3	other	0.310473
SPAC27F1.09c	Q10178	135927	1205	NA	17.2265	NA	2	other	0.17797
SPAC3F10.03	Q10179	73300.7	652	22.8469	24.8157	1.96878	3	other	0.0458307
SPAC3F10.09	Q10184	29069.2	264	20.1776	20.2069	0.0293114	3	other	0.17797
SPBC11C11.08	Q10193	30440.2	275	20.6452	21.9417	1.29652	3	other	0.417112
SPBC11C11.06c	Q10195	18776.8	178	19.3617	NA	NA	0	other	0.436524
SPBC11C11.03	Q10198	70788.7	624	19.316	NA	NA	0	other	0.436524
SPBC11C11.02	Q10199	73775.4	670	NA	20.0441	NA	2	other	0.17797
SPBC17D1.06	Q10202	63215.3	578	22.2487	23.196	0.947325	3	other	0.0300996
SPBC17D1.05	Q10203	36344.7	368	NA	20.303	NA	2	other	0.17797
SPAC4H3.10c	Q10208	54901.7	509	27.7159	29.4562	1.74033	3	other	0.0461327
SPAC4H3.14c	Q10221	39293.6	345	NA	NA	NA	0	other	1
SPAC1071.01c	Q10222	75095.5	670	NA	NA	NA	0	other	1
SPAC13D6.03c	Q10224	26050.4	228	NA	NA	NA	0	other	1
SPAC13G7.01c	Q10231	82091.4	721	NA	17.5092	NA	2	other	0.17797
SPAC4G9.08c	Q10233	129130	1165	NA	NA	NA	0	other	1
SPAC4G9.17c	Q10234	43272.6	387	NA	20.0437	NA	2	other	0.17797
SPAC13D6.05	Q10235	26365.5	234	NA	19.735	NA	2	other	0.17797
SPAC4G9.04c	Q10237	68833.9	638	NA	18.0598	NA	2	other	0.17797
SPAC4G9.13c	Q10243	35499.2	298	NA	18.7058	NA	1	other	0.436524
SPAC4G9.20c	Q10248	32383.9	298	NA	NA	NA	0	other	1
SPAC56F8.03	Q10251	118544	1079	20.8913	22.7487	1.85736	3	other	0.184225
SPAC56F8.09	Q10257	35920.2	318	NA	NA	NA	0	other	1
SPAC56F8.10	Q10258	68214.5	603	20.3458	21.114	0.768238	3	other	0.427991
SPAC56F8.11	Q10259	21370.9	185	NA	NA	NA	0	other	1
SPAC13G7.02c	Q10265	69473.9	644	27.2045	28.2567	1.05219	3	other	0.116044
SPAC13G7.04c	Q10268	80079.9	756	19.0876	18.8372	-0.250324	3	other	0.179418
SPAC13G7.06	Q10270	30235.6	266	20.6648	22.4976	1.83273	3	other	0.392425
SPAC13G7.08c	Q10272	48545.4	446	NA	18.3679	NA	2	other	0.17797
SPAC13G7.12c	Q10276	51972.8	456	NA	17.6149	NA	1	other	0.436524
SPAC6B12.15	Q10281	34203.4	314	26.3741	28.1205	1.74635	3	other	0.0201871
SPBC1709.05	Q10284	66586.1	613	27.2769	28.9894	1.71255	3	other	0.0271328
SPAC22H10.12c	Q10305	49042.6	440	20.0327	22.0124	1.97976	3	other	0.380229
SPAC6C3.06c	Q10309	114960	1033	NA	NA	NA	0	other	1
SPAC6C3.08	Q10311	25720.2	234	NA	19.4255	NA	2	other	0.17797
SPAC6C3.09	Q10312	37218.6	335	NA	NA	NA	0	other	1
SPAC17G8.01c	Q10313	89340.2	787	NA	NA	NA	0	other	1
SPAC17G8.03c	Q10315	21964.2	199	NA	18.6644	NA	2	other	0.17797
SPAC17G8.07	Q10319	24720.5	217	NA	19.4738	NA	2	other	0.17797
SPAC17G8.08c	Q10320	30911.5	287	18.9195	21.4491	2.52959	1	other	1
SPBC106.16	Q10329	27969.7	259	22.1824	24.1508	1.96842	3	other	0.0432232
SPBC428.01c	Q10331	91890.9	813	NA	NA	NA	0	other	1
SPBC582.07c	Q10335	46104.8	409	19.3004	21.511	2.21069	3	other	0.36727
SPBC582.06c	Q10336	37374.3	327	NA	17.6355	NA	1	other	0.436524
SPBC106.17c	Q10341	55525.3	504	20.216	21.4741	1.25816	3	other	0.41497
SPAC1556.08c	Q10343	36969.5	334	NA	18.3169	NA	1	other	0.436524
SPAC1F12.02c	Q10344	18842.3	168	26.3767	27.7011	1.32436	3	other	0.0516966
SPAC1F12.04c	Q10346	21213.6	191	NA	NA	NA	0	other	1
SPAC1F12.07	Q10349	42272.9	389	23.3878	25.2733	1.88555	3	other	0.0324277
SPAC1F12.08	Q10350	35080.6	316	NA	NA	NA	0	other	1
SPAC22E12.13c	Q10353	22103.5	192	NA	21.6268	NA	1	other	0.436524
SPAC22E12.02	Q10355	23897.8	219	NA	19.5294	NA	2	other	0.17797
SPAC22E12.04	Q10357	31548.8	297	17.9416	NA	NA	0	other	0.436524
SPAC22E12.17c	Q10367	51494.3	483	18.1222	19.6019	1.47974	3	other	0.165401
SPAC22E12.18	Q10368	37939.3	336	24.321	25.2205	0.899518	3	other	0.496772
SPAC1F3.04c	Q10409	32183.9	288	NA	19.295	NA	1	other	0.436524
SPAC1F3.05	Q10410	55776.1	510	18.2427	20.0482	1.80555	2	other	0.538842
SPAC1F3.06c	Q10411	218651	1957	15.3767	17.8682	2.49151	3	other	0.318383
SPCC188.02	Q10428	62488.4	548	NA	NA	NA	0	other	1
SPCC188.03	Q10429	99418.5	875	NA	16.7884	NA	2	other	0.17797
SPAC12B10.07	Q10434	29388.1	256	20.5893	22.5483	1.959	3	other	0.0618465
SPAC12B10.06c	Q10440	16559.7	139	NA	NA	NA	0	other	1
SPAC12B10.15c	Q10448	16627.2	147	NA	19.222	NA	1	other	0.436524
SPAC17C9.08	Q10480	36019.3	322	NA	18.1496	NA	1	other	0.436524
SPAC17C9.09c	Q10481	10557.2	95	NA	20.6964	NA	1	other	0.436524
SPAC17C9.10	Q10482	30048.9	271	NA	21.0573	NA	1	other	0.436524
SPAC17C9.11c	Q10483	27311.4	240	NA	NA	NA	0	other	1
SPAC17C9.12	Q10484	33518.4	319	21.2337	22.9355	1.70188	3	other	0.403639
SPAC26F1.07	Q10494	35895.8	321	23.8219	25.5751	1.75319	3	other	0.106376
SPAC26F1.09	Q10496	114281	1031	NA	17.2872	NA	1	other	0.436524
SPAC26F1.14c	Q10499	65770.5	611	17.298	18.5182	1.2202	3	other	0.162246
SPAC9E9.13	Q11118	20728.4	186	22.7773	24.2433	1.46595	3	other	0.187744
SPBC6B1.08c	Q11120	58562.8	515	20.3204	21.0542	0.733796	3	other	0.436524
SPBC6B1.07	Q12381	102059	906	NA	NA	NA	0	other	1
SPBP4H10.04	Q12705	63031.9	554	NA	17.3201	NA	1	other	0.436524
SPAC19D5.02c	Q1K9B6	24368.5	223	24.1621	NA	NA	0	other	0.436524
SPAC10F6.01c	Q1K9C2	161965	1473	23.2951	25.0662	1.77116	3	other	0.0757542
SPAC1327.01c	Q1MTM9	105580	977	NA	16.4647	NA	1	other	0.436524
SPCC1919.15	Q1MTQ0	79694.4	692	NA	NA	NA	0	other	1
SPCC320.11c	Q1MTQ9	20732.7	180	NA	19.6498	NA	1	other	0.436524
SPBC13G1.14c	Q1MTR2	27662.1	243	NA	NA	NA	0	other	1
SPBC1685.08	Q1MTR4	46076.9	424	NA	NA	NA	0	other	1
SPBC3B8.09	Q1MTS0	67258.1	597	NA	18.8867	NA	1	other	0.436524
SPCC550.05	Q53EK2	26872.2	232	NA	18.9447	NA	1	other	0.436524
SPAC3H5.09c	Q6LA55	307533	2699	NA	21.6071	NA	2	other	0.17797
SPCC285.03	Q76PD3	67372.8	604	NA	17.6923	NA	1	other	0.436524
SPBC28E12.06c	Q7LKZ7	290878	2609	NA	16.9401	NA	1	other	0.436524
SPCC1840.12	Q7LL00	87916.2	791	NA	20.1067	NA	1	other	0.436524
SPAC3G9.01	Q7LL22	50385.7	462	NA	20.2502	NA	1	other	0.436524
SPCC663.09c	Q7Z9I2	27543.2	253	22.8229	24.5707	1.7478	3	other	0.0458307
SPCC663.08c	Q7Z9I3	27245.4	253	20.3986	22.1775	1.77889	2	other	0.551934
SPCC663.06c	Q7Z9I4	27364.2	253	21.0766	23.2055	2.12882	3	other	0.374367
SPAC16A10.04	Q874R1	22071.5	203	NA	20.6658	NA	1	other	0.436524
SPBPB21E7.01c	Q8NKC2	47307.6	440	26.3406	27.5039	1.16333	3	other	0.0827313
SPAPB18E9.02c	Q8TFG6	144262	1318	NA	NA	NA	0	other	1
SPAPB18E9.01	Q8TFG7	51328.7	450	NA	18.9523	NA	1	other	0.436524
SPAPB17E12.14c	Q8TFH0	75271.4	668	NA	NA	NA	0	other	1
SPBC839.10	Q8WZK0	80240.5	695	NA	17.0512	NA	1	other	0.436524
SPBC839.08c	Q8WZK2	105022	935	NA	19.475	NA	1	other	0.436524
SPBC839.02	Q8WZK5	60183.7	530	NA	20.8617	NA	1	other	0.436524
SPBC2D10.18	Q92338	67497.8	610	NA	18.2663	NA	1	other	0.436524
SPAC1F8.07c	Q92345	61102.4	569	28.7616	30.4911	1.72942	3	other	0.0400442
SPAC6G9.06c	Q92351	138868	1208	NA	NA	NA	0	other	1
SPAC6G9.07c	Q92352	19328.3	168	19.7867	21.4149	1.62818	3	other	0.163125
SPAC6G9.08	Q92353	51593.4	468	20.4875	19.4417	-1.04572	1	other	1
SPAC6G9.10c	Q92355	189704	1687	NA	16.3178	NA	1	other	0.436524
SPAC6G9.11	Q92356	13298.1	121	NA	NA	NA	0	other	1
SPAC6G9.12	Q92357	66260	620	19.5357	21.4293	1.89358	3	other	0.155669
SPAC6G9.14	Q92359	71389.1	681	NA	NA	NA	0	other	1
SPBC776.01	Q92366	7131.85	61	26.2643	25.8669	-0.39735	1	other	0.17797
SPBC1652.02	Q92367	64289.9	594	NA	NA	NA	0	other	1
SPCC1753.01c	Q92373	30082.1	279	NA	18.1691	NA	1	other	0.436524
SPBC3F6.03	Q92375	34338.7	322	24.0565	25.1054	1.04881	3	other	0.140444
SPBC119.08	Q92398	47701.5	422	NA	19.7428	NA	2	other	0.17797
SPBC14C8.12	Q92399	14065.4	125	21.7125	21.8226	0.110133	3	other	0.17797
SPCPB16A4.05c	Q96WV0	30940.9	286	20.7993	19.3157	-1.48361	3	other	0.551934
SPBC32H8.10	Q96WV9	67041.1	591	NA	NA	NA	0	other	1
SPBC32H8.05	Q96WW3	12998.2	117	NA	19.6452	NA	1	other	0.436524
SPBPB10D8.07c	Q9C0Q1	42593.8	379	NA	20.6724	NA	1	other	0.436524
SPBPB10D8.04c	Q9C0Q1	42593.8	379	NA	20.6724	NA	1	other	0.436524
SPBPB10D8.06c	Q9C0Q1	42593.8	379	NA	20.6724	NA	1	other	0.436524
SPBPB10D8.05c	Q9C0Q1	42593.8	379	NA	20.6724	NA	1	other	0.436524
SPCPJ732.02c	Q9C0U6	61002.6	555	18.7832	21.1283	2.34511	3	other	0.353196
SPCPJ732.01	Q9C0U7	63005.7	576	NA	18.3734	NA	2	other	0.17797
SPBC691.03c	Q9C0W7	98830.3	878	NA	NA	NA	0	other	1
SPAPB24D3.08c	Q9C0Y6	38217.8	349	NA	NA	NA	0	other	1
SPAPB21F2.02	Q9C0Z4	189378	1687	NA	NA	NA	0	other	1
SPAPB1E7.09	Q9C100	84196	739	18.5843	19.7733	1.18906	2	other	1
SPAPB1E7.05	Q9C104	116165	1076	NA	17.2609	NA	1	other	0.436524
SPBC713.12	Q9C1W3	49776.3	457	19.788	23.7992	4.01122	3	other	0.279683
SPBC713.09	Q9C1W6	44213.7	395	20.3011	18.588	-1.71305	1	other	0.550477
SPBC713.04c	Q9C1X1	93731.4	854	NA	18.2355	NA	2	other	0.17797
SPBC713.03	Q9C1X2	57842.5	526	20.5362	22.4139	1.87777	3	other	0.0467128
SPAP32A8.03c	Q9C1X4	54409.9	513	NA	NA	NA	0	other	1
SPBPB2B2.13	Q9HDU2	57754	519	NA	18.1834	NA	2	other	0.17797
SPBPB2B2.06c	Q9HDU9	67573.5	601	20.6727	20.6065	-0.0661993	1	other	0.181241
SPBP19A11.06	Q9HDV4	169572	1513	23.0406	21.537	-1.50361	2	other	1
SPBP19A11.01	Q9HDV9	17572	169	22.6226	23.3874	0.764792	3	other	0.186614
SPAPB2B4.07	Q9HDW4	26326.4	239	NA	NA	NA	0	other	1
SPAPB2B4.04c	Q9HDW7	140145	1292	NA	17.6127	NA	2	other	0.17797
SPAPB2B4.02	Q9HDW8	16296.5	146	NA	19.2896	NA	1	other	0.436524
SPAPB1A11.03	Q9HDX2	44832.2	407	24.6247	NA	NA	0	other	0.436524
SPAPB1A10.13	Q9HDX7	54710.6	529	17.4679	19.1975	1.72958	3	other	0.382985
SPAPB1A10.12c	Q9HDX8	51352.7	461	19.0317	20.1648	1.13308	3	other	0.172935
SPAPB1A10.10c	Q9HDY0	23121.6	208	NA	21.4731	NA	1	other	0.436524
SPAPB1A10.09	Q9HDY1	81647.9	731	NA	NA	NA	0	other	1
SPAPB1A10.06c	Q9HDY4	131976	1183	NA	17.4313	NA	2	other	0.17797
SPAP11E10.01	Q9HDZ0	35087.6	330	NA	18.923	NA	1	other	0.436524
SPAC589.09	Q9HDZ5	44777.8	388	NA	NA	NA	0	other	1
SPAC589.06c	Q9HDZ8	21422.1	202	23.961	24.7269	0.765969	3	other	0.17797
SPAC20H4.10	Q9HE05	113522	1010	NA	17.0081	NA	1	other	0.436524
SPAC20H4.05c	Q9HE08	25591	228	NA	NA	NA	0	other	1
SPAC1399.04c	Q9HE15	23945.5	220	NA	NA	NA	0	other	1
SPBP16F5.07	Q9HFE5	48490.2	426	18.0335	19.2653	1.23179	3	other	0.163834
SPBP16F5.03c	Q9HFE8	416598	3699	NA	15.9399	NA	2	other	0.17797
SPAPJ691.03	Q9HFF0	9092.76	86	NA	NA	NA	0	other	1
SPAC683.02c	Q9HFF2	24322.3	218	19.3644	NA	NA	0	other	0.436524
SPAC110.02	Q9HFF5	137154	1205	NA	NA	NA	0	other	1
SPBC800.12c	Q9HGL0	15036.2	137	20.9252	22.1695	1.2443	3	other	0.427208
SPBC800.08	Q9HGL4	52701.4	462	NA	19.4985	NA	2	other	0.17797
SPBC543.06c	Q9HGM5	50194.1	453	NA	18.5504	NA	1	other	0.436524
SPBC36B7.08c	Q9HGN2	28442.1	244	22.5224	22.4538	-0.06857	3	other	0.17797
SPBC36B7.02	Q9HGN8	39746.6	353	NA	18.2686	NA	1	other	0.436524
SPBC29B5.04c	Q9HGP1	67664.1	605	NA	NA	NA	0	other	1
SPAC631.02	Q9HGP4	79523.5	727	NA	NA	NA	0	other	1
SPAC631.01c	Q9HGP5	29281	268	21.9178	23.5708	1.65301	3	other	0.0647538
SPAC17D4.04	Q9HGQ2	77648.3	688	NA	19.5263	NA	2	other	0.17797
SPAC19B12.03	Q9P377	208497	1826	NA	18.8819	NA	1	other	0.436524
SPAC19B12.02c	Q9P378	56653.1	542	20.6008	NA	NA	0	other	0.17797
SPBC13A2.02	Q9P382	89161.6	803	NA	18.4409	NA	2	other	0.17797
SPBC13A2.01c	Q9P383	20495.4	182	NA	20.3075	NA	1	other	0.436524
SPAC1565.08	Q9P3A7	89266.9	815	23.6302	25.5738	1.94363	3	other	0.0781461
SPAC1565.07c	Q9P3A8	135554	1220	NA	NA	NA	0	other	1
SPAC1565.01	Q9P3B2	26649.3	242	20.3928	22.2688	1.87599	3	other	0.160338
SPCC548.06c	Q9P3U7	59511.4	547	20.4367	NA	NA	0	other	0.17797
SPCC548.04	Q9P3U9	10580.7	97	21.0786	21.0356	-0.0429797	3	other	0.178468
SPAC458.07	Q9P3W1	48428.1	434	NA	18.1024	NA	2	other	0.17797
SPAC458.02c	Q9P3W6	53125.4	468	23.9138	24.9288	1.015	3	other	0.00928683
SPAC959.02	Q9P4X4	31912.1	289	17.7994	18.7322	0.932859	1	other	1
SPAPJ698.02c	Q9P546	31175.1	287	26.6701	28.6297	1.95962	3	other	0.0268299
SPBC359.03c	Q9P5N2	62496.8	579	NA	NA	NA	0	other	1
SPBC1198.02	Q9P6I7	40722.7	367	NA	19.183	NA	1	other	0.436524
SPBC1683.11c	Q9P6J1	58338.6	518	NA	20.5914	NA	1	other	0.436524
SPBC1683.03c	Q9P6J7	56355	519	NA	NA	NA	0	other	1
SPAC30C2.08	Q9P6K3	52144	457	17.8269	21.3934	3.56648	3	other	0.279383
SPAC30C2.02	Q9P6K9	35360.3	318	19.076	20.2158	1.13981	3	other	0.166405
SPAC688.11	Q9P6L5	122903	1102	17.9049	20.4861	2.58125	3	other	0.33379
SPAC688.04c	Q9P6M1	27773.4	242	NA	20.15	NA	2	other	0.17797
SPAC823.14	Q9P6N2	25885	229	22.2491	24.569	2.3199	3	other	0.37915
SPAC823.09c	Q9P6N7	36087.9	345	NA	19.2782	NA	2	other	0.17797
SPAC823.08c	Q9P6N8	51285.7	465	17.5663	19.2076	1.6413	3	other	0.162253
SPAC823.04	Q9P6P2	31001.2	265	NA	19.9421	NA	2	other	0.17797
SPAC823.03	Q9P6P3	60842.4	534	NA	17.9684	NA	1	other	0.436524
SPAC644.18c	Q9P6P5	20677.7	183	NA	20.4367	NA	2	other	0.17797
SPAC644.16	Q9P6P7	44196.4	422	NA	19.2241	NA	1	other	0.436524
SPAC644.13c	Q9P6P8	25003.4	225	19.2024	20.3869	1.18446	2	other	0.557417
SPAC644.09	Q9P6Q1	25878.6	237	NA	18.541	NA	1	other	0.436524
SPAC644.05c	Q9P6Q5	14674.9	140	20.8496	22.8266	1.97706	3	other	0.159588
SPAC644.04	Q9P6Q6	35164.2	303	NA	18.7144	NA	1	other	0.436524
SPBC13E7.08c	Q9P6R2	48030.5	429	18.6654	20.3194	1.65403	1	other	1
SPBC13E7.01	Q9P6R9	100900	887	NA	NA	NA	0	other	1
SPAP7G5.05	Q9P769	25101.3	221	25.2273	26.4907	1.26336	3	other	0.0802552
SPBC1711.17	Q9P774	130935	1173	16.7165	17.3944	0.677994	2	other	0.567793
SPBC1711.16	Q9P775	56451.6	516	19.2816	20.4568	1.17525	3	other	0.425932
SPBC1711.10c	Q9P780	62617.1	572	NA	19.3175	NA	1	other	0.436524
SPBC1711.09c	Q9P781	30321.4	276	NA	NA	NA	0	other	1
SPBC1711.04	Q9P786	35453.4	320	18.3502	23.0977	4.74747	3	other	0.22756
SPBP35G2.12	Q9P791	22759.8	205	19.6884	21.4014	1.71299	3	other	0.157764
SPBP35G2.06c	Q9P797	129627	1142	19.6254	NA	NA	0	other	0.436524
SPBP35G2.02	Q9P7A1	23108.5	207	NA	19.694	NA	1	other	0.436524
SPAC521.03	Q9P7B4	27793	259	23.5545	24.6792	1.12467	3	other	0.391023
SPAC2E1P5.05	Q9P7C0	58408	524	NA	NA	NA	0	other	1
SPCC10H11.02	Q9P7C6	34151.8	289	NA	NA	NA	0	other	1
SPCC10H11.01	Q9P7C7	113021	1014	NA	16.8375	NA	1	other	0.436524
SPBP4H10.17c	Q9P7D2	37602.3	341	NA	18.7041	NA	1	other	0.436524
SPBP4H10.05c	Q9P7E3	41963.3	378	19.0371	19.9254	0.888276	3	other	0.17797
SPAC1142.07c	Q9P7F7	25059.9	222	NA	18.4976	NA	2	other	0.17797
[truncated: 255 more rows]

## Sheet: S. cerevisiae ibaq
name	accession	description	mol_weight	length	xcorr_max	dcn_max	ppm_min	tp[SC25 #1]	up[SC25 #1]	tp[SC97 #1]	up[SC97 #1]	tp[SC25 #2]	up[SC25 #2]	tp[SC97 #2]	up[SC97 #2]	tp[SC25 #3]	up[SC25 #3]	tp[SC97 #3]	up[SC97 #3]	ibaq_ar[SC25 #1]	ibaq_ar[SC25 #2]	ibaq_ar[SC25 #3]	ibaq_ar[SC97 #1]	ibaq_ar[SC97 #2]	ibaq_ar[SC97 #3]
GCN1_YEAST	P33892	Translational activator GCN1 OS=Saccharomyces cerevisiae (strain ATCC 204508 / S288c) GN=GCN1 PE=1 SV=1	293168	2672	4.323	0.7333	0.009929	7	7	15	15	7	7	13	13	3	3	12	12	153458	211094	49013	3.47987e+06	3.61729e+06	3.6165e+06
DHYS_YEAST	P38791	Deoxyhypusine synthase OS=Saccharomyces cerevisiae (strain ATCC 204508 / S288c) GN=DYS1 PE=1 SV=1	42446.7	387	3.472	0.6973	0.005936	4	4	5	4	7	7	6	5	4	4	6	6	1.99162e+06	3.45985e+06	1.41983e+06	2.21274e+07	2.29503e+07	2.22017e+07
GPD1_YEAST	Q00055	Glycerol-3-phosphate dehydrogenase [NAD(+)] 1 OS=Saccharomyces cerevisiae (strain ATCC 204508 / S288c) GN=GPD1 PE=1 SV=4	42439.7	391	3.359	0.8348	0.030385	12	11	14	10	9	8	14	11	9	8	16	8	27768541	1.24591e+07	1.52536e+07	1.10173e+08	1.29545e+08	1.21554e+08
GUAA_YEAST	P38625	GMP synthase [glutamine-hydrolyzing] OS=Saccharomyces cerevisiae (strain ATCC 204508 / S288c) GN=GUA1 PE=1 SV=4	58011.4	525	3.986	0.7596	0.026383	15	13	19	16	14	13	17	14	8	8	10	9	1.70362e+07	1.48894e+07	5.94512e+06	7.0771e+07	6.87327e+07	7.94608e+07
URA7_YEAST	P28274	CTP synthase 1 OS=Saccharomyces cerevisiae (strain ATCC 204508 / S288c) GN=URA7 PE=1 SV=2	64171.3	579	3.487	0.7304	0.027756	5	5	10	8	3	3	6	5	3	3	6	5	1.40622e+06	496597	420317	1.31417e+07	1.18033e+07	1.13357e+07
COPG_YEAST	P32074	Coatomer subunit gamma OS=Saccharomyces cerevisiae (strain ATCC 204508 / S288c) GN=SEC21 PE=1 SV=2	103196	935	4.436	0.7745	0.023465	13	13	13	11	14	13	9	8	9	8	8	7	2.9699e+06	3.59992e+06	1.40234e+06	1.49802e+07	1.55365e+07	1.62308e+07
YHI0_YEAST	P38708	Putative proline--tRNA ligase YHR020W OS=Saccharomyces cerevisiae (strain ATCC 204508 / S288c) GN=YHR020W PE=1 SV=1	76567.6	688	6.393	0.8381	0.000334	20	18	21	17	14	12	19	15	15	14	15	13	1.21828e+07	5.41782e+06	5.00829e+06	5.84101e+07	6.57336e+07	5.44143e+07
LSB3_YEAST	P43603	LAS seventeen-binding protein 3 OS=Saccharomyces cerevisiae (strain ATCC 204508 / S288c) GN=LSB3 PE=1 SV=3	48352.6	459	3.333	0.7902	0.009467	6	6	6	5	6	6	6	5	3	3	4	3	5.13664e+06	3.57265e+06	983762	2.24306e+07	1.78142e+07	1.99055e+07
UBP6_YEAST	P43593	Ubiquitin carboxyl-terminal hydrolase 6 OS=Saccharomyces cerevisiae (strain ATCC 204508 / S288c) GN=UBP6 PE=1 SV=1	56433.2	499	4.708	0.7925	0.000956	10	9	11	9	4	4	11	8	11	10	7	6	5.16234e+06	681887	2.89618e+06	2.40426e+07	2.90228e+07	2.3442e+07
ACAC_YEAST	Q00955	Acetyl-CoA carboxylase OS=Saccharomyces cerevisiae (strain ATCC 204508 / S288c) GN=ACC1 PE=1 SV=2	247684	2233	6.053	0.8118	0.000192	83	73	112	93	87	76	90	71	73	68	80	55	1.52124e+07	1.64774e+07	9.66299e+06	9.32229e+07	9.95806e+07	1.09786e+08
PSB6_YEAST	P23724	Proteasome subunit beta type-6 OS=Saccharomyces cerevisiae (strain ATCC 204508 / S288c) GN=PRE7 PE=1 SV=1	26580.5	241	3.407	0.765	0.16155	6	5	5	5	4	4	6	4	7	6	6	4	1.21238e+07	8.61537e+06	8.44527e+06	2.85217e+07	3.27693e+07	3.44641e+07
ALDH3_YEAST	P54114	Aldehyde dehydrogenase [NAD(P)+] 2 OS=Saccharomyces cerevisiae (strain ATCC 204508 / S288c) GN=ALD3 PE=1 SV=1	54804.6	506	6.729	0.7824	0.004152	21	19	24	21	9	9	24	19	24	19	26	19	1.49805e+07	2.94407e+06	2.12395e+07	7.46946e+07	8.71545e+07	8.06289e+07
GPP1_YEAST	P41277	(DL)-glycerol-3-phosphatase 1 OS=Saccharomyces cerevisiae (strain ATCC 204508 / S288c) GN=RHR2 PE=1 SV=3	27783.4	250	4.215	0.7887	0.004604	19	14	15	11	15	12	15	10	18	11	12	9	6.22137e+07	4.31682e+07	3.40502e+07	1.6793e+08	1.74272e+08	2.04805e+08
IDI1_YEAST	P15496	Isopentenyl-diphosphate Delta-isomerase OS=Saccharomyces cerevisiae (strain ATCC 204508 / S288c) GN=IDI1 PE=1 SV=2	33088.3	288	4.261	0.7844	0.004456	6	6	10	8	6	5	7	5	6	5	7	6	1.42028e+07	1.34565e+07	8.70089e+06	6.75342e+07	7.89778e+07	6.79948e+07
NAP1_YEAST	P25293	Nucleosome assembly protein OS=Saccharomyces cerevisiae (strain ATCC 204508 / S288c) GN=NAP1 PE=1 SV=2	47469.3	417	5.268	0.7617	0.028915	3	3	4	3	5	5	5	4	4	4	4	3	6.28849e+06	6.3303e+06	2.10519e+06	4.73483e+07	4.83053e+07	5.69472e+07
HSP42_YEAST	Q12329	Heat shock protein 42 OS=Saccharomyces cerevisiae (strain ATCC 204508 / S288c) GN=HSP42 PE=1 SV=1	42405	375	4.577	0.6863	0.007247	6	5	10	8	5	4	11	8	10	8	7	5	1.77843e+07	5.5814e+06	1.56068e+07	7.29232e+07	8.99484e+07	7.31006e+07
ALDH2_YEAST	P47771	Aldehyde dehydrogenase [NAD(P)+] 1 OS=Saccharomyces cerevisiae (strain ATCC 204508 / S288c) GN=ALD2 PE=1 SV=2	54575.4	506	5.69	0.7824	0.018443	13	13	17	16	8	8	15	13	13	13	14	12	6.73481e+06	2.80849e+06	1.26262e+07	6.11582e+07	5.97894e+07	6.27958e+07
NEW1_YEAST	Q08972	[NU+] prion formation protein 1 OS=Saccharomyces cerevisiae (strain ATCC 204508 / S288c) GN=NEW1 PE=1 SV=1	132678	1196	3.976	0.7915	0.004382	16	15	16	15	9	9	12	11	2	2	12	11	2.64851e+06	1.26023e+06	144824	9.71829e+06	9.20068e+06	1.19156e+07
KCC2_YEAST	P22517	Calcium/calmodulin-dependent protein kinase II OS=Saccharomyces cerevisiae (strain ATCC 204508 / S288c) GN=CMK2 PE=1 SV=2	49886.3	447	1.861	0.4632	0.118573	1	1	0	0	2	2	2	1	1	1	1	1	98602.2	534154	135509		3.54837e+06	3.50372e+06
RS22A_YEAST	P0C0W1	40S ribosomal protein S22-A OS=Saccharomyces cerevisiae (strain ATCC 204508 / S288c) GN=RPS22A PE=1 SV=2	14470.9	130	3.912	0.8076	0.006021	10	6	10	7	7	6	8	7	6	5	10	4	4.8909e+07	5.72881e+07	3.24831e+07	4.75965e+08	5.6352e+08	5.22204e+08
RS22B_YEAST	Q3E7Y3	40S ribosomal protein S22-B OS=Saccharomyces cerevisiae (strain ATCC 204508 / S288c) GN=RPS22B PE=1 SV=3	14470.9	130	3.912	0.8076	0.006021	10	6	10	7	7	6	8	7	6	5	10	4	4.8909e+07	5.72881e+07	3.24831e+07	4.75965e+08	5.6352e+08	5.22204e+08
DEF1_YEAST	P35732	RNA polymerase II degradation factor 1 OS=Saccharomyces cerevisiae (strain ATCC 204508 / S288c) GN=DEF1 PE=1 SV=1	83008.9	738	4.759	0.7386	0.021048	4	3	8	7	5	4	7	4	2	1	4	1	4.15485e+06	5.34752e+06	2513611	4.77173e+07	4.31486e+07	3.94393e+07
TMA46_YEAST	Q12000	Translation machinery-associated protein 46 OS=Saccharomyces cerevisiae (strain ATCC 204508 / S288c) GN=TMA46 PE=1 SV=2	39199.3	345	3.013	0.7212	0.099572	1	1	2	2	1	1	3	3	0	0	1	1	90619.4	101423		3.04052e+06	3.24432e+06	2.82831e+06
XPT1_YEAST	P47165	Xanthine phosphoribosyltransferase 1 OS=Saccharomyces cerevisiae (strain ATCC 204508 / S288c) GN=XPT1 PE=1 SV=1	23478.2	209	2.488	0.7709	0.001869	1	1	1	1	2	2	1	1	1	1	0	0	924411	957741	433585	2.90376e+06	3.14403e+06
IML2_YEAST	P47031	Mitochondrial outer membrane protein IML2 OS=Saccharomyces cerevisiae (strain ATCC 204508 / S288c) GN=IML2 PE=1 SV=1	81505.4	731	3.558	0.7069	0.020035	4	3	5	4	3	3	6	6	1	1	6	6	821297	767767	38545.8	5.31441e+06	6.43546e+06	4.97776e+06
RSC8_YEAST	P43609	Chromatin structure-remodeling complex protein RSC8 OS=Saccharomyces cerevisiae (strain ATCC 204508 / S288c) GN=RSC8 PE=1 SV=1	62407.1	557	3.809	0.6918	0.04481	4	4	5	5	2	2	5	5	3	3	4	4	620668	157918	232259	6.06875e+06	6.21705e+06	5.0351e+06
CATT_YEAST	P06115	Catalase T OS=Saccharomyces cerevisiae (strain ATCC 204508 / S288c) GN=CTT1 PE=1 SV=3	63965	562	4.386	0.7889	0.002495	21	17	20	12	14	13	23	15	10	8	13	9	4.77905e+07	2.05717e+07	1.4697e+07	1.4334e+08	1.92226e+08	1.74809e+08
PDC5_YEAST	P16467	Pyruvate decarboxylase isozyme 2 OS=Saccharomyces cerevisiae (strain ATCC 204508 / S288c) GN=PDC5 PE=1 SV=4	61423.1	563	4.721	0.8224	0.005316	11	5	13	5	9	4	8	3	11	4	10	3	7.48383e+07	6.6096e+07	6.29859e+07	3.53982e+08	3.57283e+08	3.1052e+08
TBA3_YEAST	P09734	Tubulin alpha-3 chain OS=Saccharomyces cerevisiae (strain ATCC 204508 / S288c) GN=TUB3 PE=1 SV=1	49196.6	445	4.218	0.7864	0.004367	4	4	6	5	3	3	4	4	3	3	2	2	4.54029e+06	4.04006e+06	2.70348e+06	1.44802e+07	1.49585e+07	1.18804e+07
IDHH_YEAST	P53982	Isocitrate dehydrogenase [NADP] OS=Saccharomyces cerevisiae (strain ATCC 204508 / S288c) GN=IDP3 PE=1 SV=1	47456.1	420	3.441	0.7949	0.066356	3	2	4	3	3	2	5	4	4	3	8	3	1.061e+07	8140315	6.33605e+06	8.4954e+07	1.03569e+08	9.357e+07
ENT2_YEAST	Q05785	Epsin-2 OS=Saccharomyces cerevisiae (strain ATCC 204508 / S288c) GN=ENT2 PE=1 SV=1	71170.1	613	3.586	0.739	0.007556	1	1	6	6	3	3	2	2	4	4	3	3	57658.8	352457	921724	3.90864e+06	4.10447e+06	4.13944e+06
GLO2_YEAST	Q05584	Hydroxyacylglutathione hydrolase, cytoplasmic isozyme OS=Saccharomyces cerevisiae (strain ATCC 204508 / S288c) GN=GLO2 PE=1 SV=1	31064.6	274	2.587	0.7196	0.000411	1	1	3	2	3	3	2	1	0	0	2	2	391162	1.28304e+06		8.8248e+06	7.07395e+06	9.4092e+06
DCPS_YEAST	Q06151	m7GpppX diphosphatase OS=Saccharomyces cerevisiae (strain ATCC 204508 / S288c) GN=DCS1 PE=1 SV=1	40437.9	350	4.392	0.7688	0.004529	11	10	11	10	11	10	11	10	13	12	7	7	1.28115e+07	7.67819e+06	8.01071e+06	3.82999e+07	2.94623e+07	3.21475e+07
KPR5_YEAST	Q12265	Ribose-phosphate pyrophosphokinase 5 OS=Saccharomyces cerevisiae (strain ATCC 204508 / S288c) GN=PRS5 PE=1 SV=1	52541.6	496	3.977	0.7905	0.009652	1	1	4	4	3	3	4	3	1	1	3	3	784267	961118	426902	9.29065e+06	1.06617e+07	1.15559e+07
PP2C3_YEAST	P34221	Protein phosphatase 2C homolog 3 OS=Saccharomyces cerevisiae (strain ATCC 204508 / S288c) GN=PTC3 PE=1 SV=4	50465.7	468	4.661	0.7473	0.05886	6	6	3	3	4	4	2	1	3	3	4	4	3.36036e+06	2.11123e+06	1.03486e+06	7.52485e+06	8.80532e+06	8.07352e+06
MAS5_YEAST	P25491	Mitochondrial protein import protein MAS5 OS=Saccharomyces cerevisiae (strain ATCC 204508 / S288c) GN=YDJ1 PE=1 SV=1	44368.6	409	4.129	0.8071	0.001261	22	13	25	15	16	12	21	14	15	11	25	14	4.76231e+07	2.81017e+07	1.91001e+07	1.51436e+08	1.91154e+08	2.07202e+08
RS6A_YEAST	P0CX37	40S ribosomal protein S6-A OS=Saccharomyces cerevisiae (strain ATCC 204508 / S288c) GN=RPS6A PE=1 SV=1	26817.9	236	4.798	0.7791	0.009006	18	14	22	12	18	15	23	15	7	7	16	12	1.29302e+08	1.49479e+08	8.1429e+06	6.738e+08	7.11772e+08	9.30338e+08
RS6B_YEAST	P0CX38	40S ribosomal protein S6-B OS=Saccharomyces cerevisiae (strain ATCC 204508 / S288c) GN=RPS6B PE=1 SV=1	26817.9	236	4.798	0.7791	0.009006	18	14	22	12	18	15	23	15	7	7	16	12	1.29302e+08	1.49479e+08	8.1429e+06	6.738e+08	7.11772e+08	9.30338e+08
YGP1_YEAST	P38616	Protein YGP1 OS=Saccharomyces cerevisiae (strain ATCC 204508 / S288c) GN=YGP1 PE=1 SV=2	36471.4	354	2.849	0.7132	0.04255	3	3	3	3	2	2	2	2	2	2	2	2	4.04722e+06	1.20524e+06	1.11611e+06	5.22057e+07	6.34461e+07	6.76866e+07
YG5B_YEAST	P53316	Uncharacterized RNA-binding protein YGR250C OS=Saccharomyces cerevisiae (strain ATCC 204508 / S288c) GN=YGR250C PE=1 SV=1	88127.5	781	3.53	0.748	0.077081	2	2	5	4	3	3	5	5	1	1	3	3	259011	277278	93961.6	3.90829e+06	3.75016e+06	3.02939e+06
YN11B_YEAST	Q12112	Transposon Ty1-NL1 Gag-Pol polyprotein OS=Saccharomyces cerevisiae (strain ATCC 204508 / S288c) GN=TY1B-NL1 PE=3 SV=1	195913	1755	4.165	0.746	0.010147	6	4	10	7	3	1	10	8	4	3	7	5	6.6129e+06	3.95255e+06	3.39214e+06	2.13879e+07	1.86402e+07	2.55235e+07
INO1_YEAST	P11986	Inositol-3-phosphate synthase OS=Saccharomyces cerevisiae (strain ATCC 204508 / S288c) GN=INO1 PE=1 SV=3	59026.7	533	4.952	0.795	0.001681	21	17	23	16	32	25	23	16	17	14	22	13	5.29819e+07	9.14201e+07	1.83224e+07	1.87065e+08	2.61525e+08	2.63258e+08
LGUL_YEAST	P50107	Lactoylglutathione lyase OS=Saccharomyces cerevisiae (strain ATCC 204508 / S288c) GN=GLO1 PE=1 SV=1	36799.5	326	2.574	0.6911	0.18768	2	2	2	2	1	1	3	2	1	1	3	3	1.26352e+06	113088	1.12954e+06	9.89366e+06	6.9381e+06	8.89234e+06
SBA1_YEAST	P28707	Co-chaperone protein SBA1 OS=Saccharomyces cerevisiae (strain ATCC 204508 / S288c) GN=SBA1 PE=1 SV=3	23872.4	216	4.568	0.7279	0.016471	5	4	3	3	2	2	2	2	4	4	4	3	1.8094e+07	7067295	9.66629e+06	4.12401e+07	5.14239e+07	5.94567e+07
RTF1_YEAST	P53064	RNA polymerase-associated protein RTF1 OS=Saccharomyces cerevisiae (strain ATCC 204508 / S288c) GN=RTF1 PE=1 SV=2	65218.4	558	4.065	0.7686	0.001825	4	4	10	8	2	2	8	5	1	1	8	7	1.16391e+06	649266	230258	3.51466e+07	3.09173e+07	4.03794e+07
TKT2_YEAST	P33315	Transketolase 2 OS=Saccharomyces cerevisiae (strain ATCC 204508 / S288c) GN=TKL2 PE=1 SV=1	74021	681	4.576	0.8053	0.000843	14	13	17	15	3	3	20	15	14	14	14	12	1.00311e+07	516729	1.15213e+07	7.01209e+07	8.2242e+07	5.63032e+07
RL9A_YEAST	P05738	60S ribosomal protein L9-A OS=Saccharomyces cerevisiae (strain ATCC 204508 / S288c) GN=RPL9A PE=1 SV=2	21409.7	191	4.267	0.7649	0.012225	9	8	17	11	11	8	17	10	10	7	11	6	1.11671e+08	1.35492e+08	3.96348e+07	4.51785e+08	5.70801e+08	4.01034e+08
HEM6_YEAST	P11353	Coproporphyrinogen-III oxidase OS=Saccharomyces cerevisiae (strain ATCC 204508 / S288c) GN=HEM13 PE=1 SV=2	37461.8	328	2.646	0.658	0.057844	1	1	2	2	4	4	1	1	1	1	1	1	689350	1.21241e+06	255564	4.46862e+06	3.33043e+06	4.91629e+06
EIF3C_YEAST	P32497	Eukaryotic translation initiation factor 3 subunit C OS=Saccharomyces cerevisiae (strain ATCC 204508 / S288c) GN=NIP1 PE=1 SV=2	91625.5	812	4.051	0.7892	0.002716	11	11	14	13	17	14	11	11	7	7	11	11	3.74279e+06	5.55706e+06	1.13955e+06	1.74907e+07	1.73467e+07	1.82345e+07
DDI1_YEAST	P40087	DNA damage-inducible protein 1 OS=Saccharomyces cerevisiae (strain ATCC 204508 / S288c) GN=DDI1 PE=1 SV=1	46970.5	428	2.854	0.6526	0.04026	4	4	4	4	2	2	1	1	3	3	1	1	1.12233e+06	232129	933803	2.78755e+06	3.68256e+06	2.65303e+06
PDC6_YEAST	P26263	Pyruvate decarboxylase isozyme 3 OS=Saccharomyces cerevisiae (strain ATCC 204508 / S288c) GN=PDC6 PE=1 SV=3	60916.5	563	4.721	0.8224	0.005316	13	5	13	5	8	3	11	6	14	6	8	3	3.47259e+07	2.69826e+07	2.91789e+07	1.02017e+08	1.0001e+08	8.07712e+07
EF1G2_YEAST	P36008	Elongation factor 1-gamma 2 OS=Saccharomyces cerevisiae (strain ATCC 204508 / S288c) GN=TEF4 PE=1 SV=1	46089	412	4.21	0.8142	0.010563	17	13	20	15	18	13	20	13	13	8	19	10	6.21603e+07	6.47763e+07	2.79653e+07	1.81194e+08	2.51592e+08	2.46e+08
SYKC_YEAST	P15180	Lysine--tRNA ligase, cytoplasmic OS=Saccharomyces cerevisiae (strain ATCC 204508 / S288c) GN=KRS1 PE=1 SV=2	67529.3	591	4.765	0.7945	0.00018	23	20	25	19	18	18	20	16	23	20	15	15	2.12874e+07	1.72044e+07	1.45069e+07	7.1545e+07	9.41784e+07	8.84977e+07
HXKB_YEAST	P04807	Hexokinase-2 OS=Saccharomyces cerevisiae (strain ATCC 204508 / S288c) GN=HXK2 PE=1 SV=4	53490.5	486	5.514	0.7979	0.002619	28	22	34	23	34	26	40	25	27	24	51	24	7.33656e+07	7.19784e+07	4.39091e+07	3.70035e+08	4.32904e+08	4.96731e+08
FRDS_YEAST	P32614	Fumarate reductase OS=Saccharomyces cerevisiae (strain ATCC 204508 / S288c) GN=YEL047C PE=1 SV=1	50250.5	470	3.802	0.7378	0.007332	15	13	13	13	15	14	16	15	7	7	12	11	9.94497e+06	1.23663e+07	4.00447e+06	3.86693e+07	3.79339e+07	3.79274e+07
YCZ2_YEAST	P25608	Uncharacterized protein YCR102C OS=Saccharomyces cerevisiae (strain ATCC 204508 / S288c) GN=YCR102C PE=1 SV=1	39806.2	368	2.081	0.4704	0.048913	3	2	2	2	2	2	3	2	2	2	0	0	1.2305e+07	5334167	1.07234e+07	2.49145e+07	2.7796e+07
YL460_YEAST	P54007	Uncharacterized protein YLR460C OS=Saccharomyces cerevisiae (strain ATCC 204508 / S288c) GN=YLR460C PE=1 SV=1	40811.9	376	2.081	0.4704	0.048913	3	2	2	2	2	2	3	2	2	2	0	0	1.2305e+07	5334167	1.07234e+07	2.49145e+07	2.7796e+07
YKT6_YEAST	P36015	Synaptobrevin homolog YKT6 OS=Saccharomyces cerevisiae (strain ATCC 204508 / S288c) GN=YKT6 PE=1 SV=1	22418.5	200	3.729	0.7183	0.140993	6	6	5	4	8	8	6	5	2	2	4	3	5.82719e+06	6.54263e+06	1.86887e+06	1.56459e+07	2.17657e+07	2.28145e+07
PDC1_YEAST	P06169	Pyruvate decarboxylase isozyme 1 OS=Saccharomyces cerevisiae (strain ATCC 204508 / S288c) GN=PDC1 PE=1 SV=7	60958.8	563	5.781	0.8224	0.001912	67	31	95	34	67	30	111	32	76	35	116	31	835111800	6.89725e+08	6.47321e+08	3.57976e+09	4.62887e+09	4.46423e+09
UME1_YEAST	Q03010	Transcriptional regulatory protein UME1 OS=Saccharomyces cerevisiae (strain ATCC 204508 / S288c) GN=UME1 PE=1 SV=1	50252	460	1.753	0.5265	0.051979	2	2	1	1	1	1	1	1	0	0	1	1	222750	101657		1.2295e+06	841944	1.03055e+06
SLA1_YEAST	P32790	Actin cytoskeleton-regulatory complex protein SLA1 OS=Saccharomyces cerevisiae (strain ATCC 204508 / S288c) GN=SLA1 PE=1 SV=1	134081	1244	4.101	0.7198	0.083522	6	5	3	3	2	2	4	4	2	2	3	3	1.1435e+06	308482	336301	2.42265e+06	3.45051e+06	3.71402e+06
MDM38_YEAST	Q08179	Mitochondrial distribution and morphology protein 38 OS=Saccharomyces cerevisiae (strain ATCC 204508 / S288c) GN=MDM38 PE=1 SV=1	64195.1	573	4.276	0.7478	0.016302	1	1	11	7	0	0	8	6	2	2	7	6	342764		191441	1.63873e+07	1.28177e+07	1.25802e+07
RL9B_YEAST	P51401	60S ribosomal protein L9-B OS=Saccharomyces cerevisiae (strain ATCC 204508 / S288c) GN=RPL9B PE=1 SV=1	21497.7	191	4.267	0.7878	0.012225	8	7	16	10	9	7	16	9	8	6	9	6	1.1115e+08	1.34275e+08	3.88195e+07	4.48236e+08	5.67909e+08	3.87258e+08
IDH1_YEAST	P28834	Isocitrate dehydrogenase [NAD] subunit 1, mitochondrial OS=Saccharomyces cerevisiae (strain ATCC 204508 / S288c) GN=IDH1 PE=1 SV=2	38961.8	360	4.649	0.789	0.01611	17	13	22	17	22	18	19	13	13	13	17	12	2.17437e+07	2.69701e+07	2.53538e+07	2.12584e+08	2.84409e+08	2.46211e+08
EF1A_YEAST	P02994	Elongation factor 1-alpha OS=Saccharomyces cerevisiae (strain ATCC 204508 / S288c) GN=TEF1 PE=1 SV=1	49647.3	458	5.623	0.8387	0.003399	100	29	99	28	97	30	95	34	69	24	67	26	1.67431e+09	1.4153e+09	8.70051e+08	3.74754e+09	4.37967e+09	5.30145e+09
SERC_YEAST	P33330	Phosphoserine aminotransferase OS=Saccharomyces cerevisiae (strain ATCC 204508 / S288c) GN=SER1 PE=1 SV=1	42986.6	395	4.397	0.7545	0.005945	8	8	14	12	11	11	8	8	8	8	18	13	4.86145e+06	3.42209e+06	3.41746e+06	4.90713e+07	5.97742e+07	6.67393e+07
MDHC_YEAST	P22133	Malate dehydrogenase, cytoplasmic OS=Saccharomyces cerevisiae (strain ATCC 204508 / S288c) GN=MDH2 PE=1 SV=2	40095.3	377	3.616	0.7555	0.082339	2	2	5	5	3	3	5	5	1	1	4	3	1.51906e+06	1.68292e+06	230423	1.89998e+07	2.57294e+07	2.60584e+07
MET17_YEAST	P06106	Protein MET17 OS=Saccharomyces cerevisiae (strain ATCC 204508 / S288c) GN=MET17 PE=1 SV=3	48159.8	444	5.642	0.8189	0.007104	19	13	20	13	16	11	21	12	18	14	19	12	6.23613e+07	3.97861e+07	3.56594e+07	2.92219e+08	3.72704e+08	4.05046e+08
RS24A_YEAST	P0CX31	40S ribosomal protein S24-A OS=Saccharomyces cerevisiae (strain ATCC 204508 / S288c) GN=RPS24A PE=1 SV=1	15189.5	135	4.181	0.7387	0.003627	17	10	18	11	18	11	21	13	11	9	15	11	1.93997e+08	1.92348e+08	6.42362e+07	6.54067e+08	8.03237e+08	9.6859e+08
RS24B_YEAST	P0CX32	40S ribosomal protein S24-B OS=Saccharomyces cerevisiae (strain ATCC 204508 / S288c) GN=RPS24B PE=1 SV=1	15189.5	135	4.181	0.7387	0.003627	17	10	18	11	18	11	21	13	11	9	15	11	1.93997e+08	1.92348e+08	6.42362e+07	6.54067e+08	8.03237e+08	9.6859e+08
RS16A_YEAST	P0CX51	40S ribosomal protein S16-A OS=Saccharomyces cerevisiae (strain ATCC 204508 / S288c) GN=RPS16A PE=1 SV=1	15643.8	143	4.247	0.7765	0.007172	12	9	15	9	17	11	18	10	13	8	19	8	2.13252e+08	2.44124e+08	1.08945e+08	7.96072e+08	1.11118e+09	1.10756e+09
RS16B_YEAST	P0CX52	40S ribosomal protein S16-B OS=Saccharomyces cerevisiae (strain ATCC 204508 / S288c) GN=RPS16B PE=1 SV=1	15643.8	143	4.247	0.7765	0.007172	12	9	15	9	17	11	18	10	13	8	19	8	2.13252e+08	2.44124e+08	1.08945e+08	7.96072e+08	1.11118e+09	1.10756e+09
NPT1_YEAST	P39683	Nicotinate phosphoribosyltransferase OS=Saccharomyces cerevisiae (strain ATCC 204508 / S288c) GN=NPT1 PE=1 SV=3	48426	429	3.636	0.7662	0.002865	15	13	9	8	10	9	8	8	8	7	6	6	7.49884e+06	4.87758e+06	3.23261e+06	1.60261e+07	1.85165e+07	1.27672e+07
KPR3_YEAST	P38689	Ribose-phosphate pyrophosphokinase 3 OS=Saccharomyces cerevisiae (strain ATCC 204508 / S288c) GN=PRS3 PE=1 SV=1	34715.7	320	2.916	0.6226	0.051349	3	3	4	4	1	1	2	2	1	1	4	4	1.1193e+06	651043	308607	6.91493e+06	8.38868e+06	9.92035e+06
IDHP_YEAST	P21954	Isocitrate dehydrogenase [NADP], mitochondrial OS=Saccharomyces cerevisiae (strain ATCC 204508 / S288c) GN=IDP1 PE=1 SV=1	47678.2	428	4.495	0.7949	0.009659	24	19	23	21	24	19	27	21	20	17	26	15	33672139	2.74357e+07	1.55566e+07	1.60387e+08	2.21349e+08	1.7337e+08
PYRE_YEAST	P13298	Orotate phosphoribosyltransferase 1 OS=Saccharomyces cerevisiae (strain ATCC 204508 / S288c) GN=URA5 PE=1 SV=2	24375.1	226	4.077	0.7719	0.011772	3	3	8	8	2	2	6	5	2	2	4	4	1.45489e+06	1.99496e+06	1.33566e+06	3.1221e+07	3.87673e+07	2.84731e+07
EF1G1_YEAST	P29547	Elongation factor 1-gamma 1 OS=Saccharomyces cerevisiae (strain ATCC 204508 / S288c) GN=CAM1 PE=1 SV=2	46688.2	415	4.142	0.8082	0.005962	17	14	23	15	20	15	18	11	15	13	22	13	2.97445e+07	2.65434e+07	1.66443e+07	1.19526e+08	1.27704e+08	1.63661e+08
3HAO_YEAST	P47096	3-hydroxyanthranilate 3,4-dioxygenase OS=Saccharomyces cerevisiae (strain ATCC 204508 / S288c) GN=BNA1 PE=1 SV=1	20108	177	4.194	0.7492	0.042075	8	7	5	5	9	7	7	6	8	8	5	5	2.19258e+07	1.38927e+07	1.04073e+07	7.33631e+07	4.96168e+07	6.04839e+07
DHE2_YEAST	P33327	NAD-specific glutamate dehydrogenase OS=Saccharomyces cerevisiae (strain ATCC 204508 / S288c) GN=GDH2 PE=1 SV=1	122813	1092	4.663	0.8196	0.007455	24	22	27	25	14	13	25	18	16	16	21	17	1.02187e+07	3.54604e+06	2.89819e+06	3.77033e+07	5.57579e+07	4.11128e+07
RS18A_YEAST	P0CX55	40S ribosomal protein S18-A OS=Saccharomyces cerevisiae (strain ATCC 204508 / S288c) GN=RPS18A PE=1 SV=1	16945.1	146	4.776	0.7569	0.001831	10	9	13	11	6	6	10	7	6	6	13	9	9.34336e+07	5.94126e+07	3.28783e+07	4.52044e+08	5.24933e+08	6.5562e+08
RS18B_YEAST	P0CX56	40S ribosomal protein S18-B OS=Saccharomyces cerevisiae (strain ATCC 204508 / S288c) GN=RPS18B PE=1 SV=1	16945.1	146	4.776	0.7569	0.001831	10	9	13	11	6	6	10	7	6	6	13	9	9.34336e+07	5.94126e+07	3.28783e+07	4.52044e+08	5.24933e+08	6.5562e+08
RPN7_YEAST	Q06103	26S proteasome regulatory subunit RPN7 OS=Saccharomyces cerevisiae (strain ATCC 204508 / S288c) GN=RPN7 PE=1 SV=3	48382.1	429	4.336	0.7198	0.006439	11	11	10	8	9	8	9	7	7	7	7	5	8.99929e+06	4572592	3.92595e+06	2.27404e+07	3.00167e+07	3.44749e+07
IDHC_YEAST	P41939	Isocitrate dehydrogenase [NADP] cytoplasmic OS=Saccharomyces cerevisiae (strain ATCC 204508 / S288c) GN=IDP2 PE=1 SV=2	46163.1	412	4.081	0.8041	0.006424	21	17	25	18	19	16	27	18	17	16	21	16	2.33083e+07	1.71751e+07	1.40559e+07	1.29941e+08	1.75226e+08	1.79392e+08
MSC6_YEAST	Q08818	Meiotic sister-chromatid recombination protein 6, mitochondrial OS=Saccharomyces cerevisiae (strain ATCC 204508 / S288c) GN=MSC6 PE=1 SV=1	78967.5	692	2.676	0.6625	0.05228	3	3	5	5	5	5	3	3	0	0	1	1	118028	508660		2.35215e+06	1.64928e+06	2.36197e+06
PUR1_YEAST	P04046	Amidophosphoribosyltransferase OS=Saccharomyces cerevisiae (strain ATCC 204508 / S288c) GN=ADE4 PE=1 SV=2	56217.5	510	3.189	0.7652	0.008547	11	11	8	8	9	8	6	5	9	9	7	7	8.67075e+06	5.20078e+06	4.19277e+06	1.96855e+07	2.9015e+07	2.74443e+07
RL38_YEAST	P49167	60S ribosomal protein L38 OS=Saccharomyces cerevisiae (strain ATCC 204508 / S288c) GN=RPL38 PE=1 SV=1	8739.11	78	3.464	0.7198	0.009431	1	1	4	3	3	3	5	4	1	1	6	4	3091312	1.85104e+07	3.03829e+06	9.44356e+07	1.33813e+08	1.44942e+08
PLR1_YEAST	Q06494	Putative pyridoxal reductase OS=Saccharomyces cerevisiae (strain ATCC 204508 / S288c) GN=YPR127W PE=1 SV=1	38094.7	345	3.327	0.751	0.005898	13	12	16	13	4	4	8	8	12	11	8	7	1.85549e+07	1.5003e+06	1.55859e+07	4.97612e+07	4.47876e+07	6.82675e+07
MBF1_YEAST	O14467	Multiprotein-bridging factor 1 OS=Saccharomyces cerevisiae (strain ATCC 204508 / S288c) GN=MBF1 PE=1 SV=2	16215.9	151	3.221	0.7172	0.00475	10	8	15	9	14	10	13	9	13	10	13	7	7.14774e+07	8.62769e+07	4.97916e+07	4.46043e+08	3.14249e+08	4.16398e+08
RPAC1_YEAST	P07703	DNA-directed RNA polymerases I and III subunit RPAC1 OS=Saccharomyces cerevisiae (strain ATCC 204508 / S288c) GN=RPC40 PE=1 SV=1	37293.3	335	3.59	0.7491	0.003245	8	7	7	5	5	5	6	5	6	6	7	7	5.80092e+06	3.17447e+06	2.34311e+06	2.34521e+07	3.43299e+07	2.67094e+07
VATD_YEAST	P32610	V-type proton ATPase subunit D OS=Saccharomyces cerevisiae (strain ATCC 204508 / S288c) GN=VMA8 PE=1 SV=1	28934.2	256	3.801	0.7201	0.013976	2	2	4	3	0	0	3	3	1	1	3	3	1.73941e+06		429837	1.76109e+07	2.65572e+07	2.38447e+07
TKT1_YEAST	P23254	Transketolase 1 OS=Saccharomyces cerevisiae (strain ATCC 204508 / S288c) GN=TKL1 PE=1 SV=4	72830	680	6.432	0.7905	0.001728	33	22	40	27	36	25	39	24	36	24	41	30	8.27303e+07	8.05072e+07	4.09447e+07	2.29372e+08	3.02342e+08	3.40987e+08
SYDC_YEAST	P04802	Aspartate--tRNA ligase, cytoplasmic OS=Saccharomyces cerevisiae (strain ATCC 204508 / S288c) GN=DPS1 PE=1 SV=3	63010.1	557	5	0.8106	0.006853	29	23	27	21	28	23	32	25	24	20	23	17	3.66233e+07	2.36148e+07	1.34978e+07	9.89154e+07	1.5059e+08	1.38496e+08
SYRC_YEAST	Q05506	Arginine--tRNA ligase, cytoplasmic OS=Saccharomyces cerevisiae (strain ATCC 204508 / S288c) GN=YDR341C PE=1 SV=1	68967	607	3.837	0.7248	0.011001	22	21	25	19	18	17	20	18	19	18	16	16	1.12611e+07	7.01433e+06	5.53708e+06	4.68394e+07	4.80689e+07	6.5208e+07
STM1_YEAST	P39015	Suppressor protein STM1 OS=Saccharomyces cerevisiae (strain ATCC 204508 / S288c) GN=STM1 PE=1 SV=3	29655.4	273	7.178	0.802	0.002002	32	18	26	16	31	16	25	16	19	10	28	14	8.07074e+07	7.33772e+07	3.20609e+07	1.64451e+08	2.42656e+08	2.43789e+08
ASPG1_YEAST	P38986	L-asparaginase 1 OS=Saccharomyces cerevisiae (strain ATCC 204508 / S288c) GN=ASP1 PE=1 SV=1	40791	381	2.983	0.7496	0.294837	1	1	3	3	1	1	2	2	2	2	2	2	419644	365558	512008	7.23429e+06	9.33108e+06	1.05751e+07
VPS1_YEAST	P21576	Vacuolar protein sorting-associated protein 1 OS=Saccharomyces cerevisiae (strain ATCC 204508 / S288c) GN=VPS1 PE=1 SV=2	77789.9	704	4.746	0.8018	0.012393	18	17	22	20	16	14	22	19	13	12	20	17	6.15996e+06	3.17254e+06	2.57285e+06	3.28378e+07	4.9138e+07	4.03422e+07
SMT3_YEAST	Q12306	Ubiquitin-like protein SMT3 OS=Saccharomyces cerevisiae (strain ATCC 204508 / S288c) GN=SMT3 PE=1 SV=1	11475.8	101	2.512	0.5464	0.341086	0	0	2	2	1	1	1	1	1	1	2	2		901623	933406	4.86726e+07	3.77066e+07	5.58556e+07
HEM2_YEAST	P05373	Delta-aminolevulinic acid dehydratase OS=Saccharomyces cerevisiae (strain ATCC 204508 / S288c) GN=HEM2 PE=1 SV=2	37394.2	342	4.88	0.7111	0.020629	3	3	7	5	6	5	8	7	2	2	3	2	2.27814e+06	3.97054e+06	804102	2.41024e+07	3.18338e+07	2.11676e+07
YMR7_YEAST	Q04371	UPF0364 protein YMR027W OS=Saccharomyces cerevisiae (strain ATCC 204508 / S288c) GN=YMR027W PE=1 SV=1	53580.7	470	3.092	0.6885	0.003773	8	8	6	6	7	7	7	7	6	6	7	6	3.37237e+06	1965315	1.32819e+06	8.69197e+06	1.18513e+07	1.35316e+07
MSC1_YEAST	Q03104	Meiotic sister chromatid recombination protein 1 OS=Saccharomyces cerevisiae (strain ATCC 204508 / S288c) GN=MSC1 PE=1 SV=1	58574.1	513	4.564	0.8254	0.001834	19	16	23	19	11	9	20	15	15	14	17	13	1.2858e+07	5.64957e+06	8508759	6.49715e+07	7.76078e+07	9.67555e+07
POB3_YEAST	Q04636	FACT complex subunit POB3 OS=Saccharomyces cerevisiae (strain ATCC 204508 / S288c) GN=POB3 PE=1 SV=1	62265.3	552	5.81	0.7531	0.019111	9	9	7	6	7	7	5	4	6	6	4	4	3.13308e+06	2.541e+06	1.4572e+06	5.75967e+06	4.98258e+06	4.61388e+06
RPB2_YEAST	P08518	DNA-directed RNA polymerase II subunit RPB2 OS=Saccharomyces cerevisiae (strain ATCC 204508 / S288c) GN=RPB2 PE=1 SV=2	137446	1224	4.204	0.814	0.026059	4	4	12	11	8	8	11	10	0	0	9	8	665335	982919		8.07364e+06	1.13893e+07	8.47681e+06
EMI2_YEAST	Q04409	Putative glucokinase-2 OS=Saccharomyces cerevisiae (strain ATCC 204508 / S288c) GN=EMI2 PE=1 SV=1	55291.8	500	3.341	0.7363	0.012106	13	11	10	9	13	11	14	12	7	7	10	8	1.18316e+07	5.51707e+06	2.34601e+06	1.92022e+07	2.7143e+07	3.07576e+07
MSC7_YEAST	P38694	Putative aldehyde dehydrogenase-like protein YHR039C OS=Saccharomyces cerevisiae (strain ATCC 204508 / S288c) GN=MSC7 PE=1 SV=1	70425.4	644	3.655	0.7335	0.020935	3	3	8	8	7	7	3	3	2	2	2	2	271688	848365	151432	4.70642e+06	4.00447e+06	2.87701e+06
BGL2_YEAST	P15703	Glucan 1,3-beta-glucosidase OS=Saccharomyces cerevisiae (strain ATCC 204508 / S288c) GN=BGL2 PE=1 SV=1	33503.4	313	4.338	0.788	0.00426	8	7	8	6	7	6	8	7	5	5	7	5	3.12265e+07	1.46132e+07	9.46547e+06	7.47399e+07	1.19209e+08	1.1226e+08
PRS4_YEAST	P40327	26S protease regulatory subunit 4 homolog OS=Saccharomyces cerevisiae (strain ATCC 204508 / S288c) GN=RPT2 PE=1 SV=3	48331.6	437	3.076	0.7297	0.018182	5	4	9	9	6	6	7	7	10	10	10	10	2.36523e+06	3.58707e+06	5.13768e+06	2.72288e+07	3.30747e+07	4.07036e+07
GOR1_YEAST	P53839	Glyoxylate reductase 1 OS=Saccharomyces cerevisiae (strain ATCC 204508 / S288c) GN=GOR1 PE=1 SV=1	38501.3	350	5.374	0.7847	0.014251	14	13	12	11	13	13	12	9	11	10	11	9	2.05958e+07	1.59242e+07	9.93479e+06	6.061e+07	9.02385e+07	8.65984e+07
SOL1_YEAST	P50278	6-phosphogluconolactonase-like protein 1 OS=Saccharomyces cerevisiae (strain ATCC 204508 / S288c) GN=SOL1 PE=1 SV=1	35180.4	321	2.424	0.6669	0.005617	3	3	2	2	1	1	2	2	2	2	0	0	1.6842e+06	526558	149859	3.38644e+06	4.0354e+06
KIME_YEAST	P07277	Mevalonate kinase OS=Saccharomyces cerevisiae (strain ATCC 204508 / S288c) GN=ERG12 PE=1 SV=1	47803.1	443	2.174	0.6213	0.416131	1	1	2	2	1	1	0	0	1	1	1	1	184285	148292	143488	1.63302e+06		1.53698e+06
ILV5_YEAST	P06168	Ketol-acid reductoisomerase, mitochondrial OS=Saccharomyces cerevisiae (strain ATCC 204508 / S288c) GN=ILV5 PE=1 SV=1	43970.8	395	5.411	0.8448	0.002217	35	20	37	25	36	22	34	22	31	21	45	18	1.20582e+08	9.7085e+07	7.79432e+07	4.04264e+08	5.51146e+08	5.8585e+08
HSP31_YEAST	Q04432	Probable chaperone protein HSP31 OS=Saccharomyces cerevisiae (strain ATCC 204508 / S288c) GN=HSP31 PE=1 SV=1	25428.1	237	4.379	0.8157	0.005968	14	10	17	12	14	11	15	10	15	12	13	9	8.07364e+07	3.51412e+07	5.76266e+07	3.50493e+08	4.86018e+08	5.33333e+08
TBB_YEAST	P02557	Tubulin beta chain OS=Saccharomyces cerevisiae (strain ATCC 204508 / S288c) GN=TUB2 PE=1 SV=2	50280.6	457	4.162	0.815	0.007558	13	11	12	9	13	12	12	8	8	8	13	8	1.81246e+07	1.3376e+07	4.31052e+06	7.45137e+07	9.30105e+07	5.78224e+07
6PGD2_YEAST	P53319	6-phosphogluconate dehydrogenase, decarboxylating 2 OS=Saccharomyces cerevisiae (strain ATCC 204508 / S288c) GN=GND2 PE=1 SV=1	53422.9	492	4.077	0.7779	0.00048	15	11	21	17	14	9	15	13	16	13	17	12	3.3937e+07	26537834	24048334	1.20799e+08	1.43718e+08	1.75357e+08
CCR4_YEAST	P31384	Glucose-repressible alcohol dehydrogenase transcriptional effector OS=Saccharomyces cerevisiae (strain ATCC 204508 / S288c) GN=CCR4 PE=1 SV=2	93712.4	837	3.43	0.6838	0.155337	2	2	3	3	3	3	2	2	1	1	3	3	92241	534085	35863.8	1.48876e+06	1.26002e+06	2.1205e+06
NAT1_YEAST	P12945	N-terminal acetyltransferase A complex subunit NAT1 OS=Saccharomyces cerevisiae (strain ATCC 204508 / S288c) GN=NAT1 PE=1 SV=2	97897.3	854	3.82	0.741	0.013947	4	4	5	5	5	5	6	6	2	2	6	5	320311	219922	198025	3.02725e+06	4.4222e+06	4.45344e+06
HBT1_YEAST	Q07653	Protein HBT1 OS=Saccharomyces cerevisiae (strain ATCC 204508 / S288c) GN=HBT1 PE=1 SV=1	111275	1046	4.723	0.8075	0.000879	29	29	32	26	8	8	28	21	24	20	36	31	8.89288e+06	1.26263e+06	5.58445e+06	3.68583e+07	4.83577e+07	5.98029e+07
RAP1_YEAST	P11938	DNA-binding protein RAP1 OS=Saccharomyces cerevisiae (strain ATCC 204508 / S288c) GN=RAP1 PE=1 SV=2	91187.2	827	4.177	0.7393	0.139611	1	1	4	4	2	2	2	2	1	1	1	1	188165	247291	128049	2.39729e+06	1.87052e+06	1.60114e+06
LEU9_YEAST	Q12166	2-isopropylmalate synthase 2, mitochondrial OS=Saccharomyces cerevisiae (strain ATCC 204508 / S288c) GN=LEU9 PE=1 SV=1	66388.3	604	3.961	0.7321	0.023421	8	7	9	9	10	9	11	9	9	8	7	6	1.64618e+07	1.4122e+07	1.16485e+07	5.46103e+07	7.99731e+07	7.10634e+07
RS7B_YEAST	P48164	40S ribosomal protein S7-B OS=Saccharomyces cerevisiae (strain ATCC 204508 / S288c) GN=RPS7B PE=1 SV=1	21347	190	4.504	0.7687	0.00265	7	7	12	10	12	10	14	14	5	5	10	9	4.39111e+07	4.16444e+07	1.39357e+07	1.34262e+08	1.43167e+08	2.031e+08
I23O_YEAST	P47125	Indoleamine 2,3-dioxygenase family protein OS=Saccharomyces cerevisiae (strain ATCC 204508 / S288c) GN=BNA2 PE=1 SV=1	50181.2	453	3.015	0.6468	0.050602	2	2	3	3	1	1	2	2	2	2	3	3	389039	29057.4	287671	2.07325e+06	2.22659e+06	3.19207e+06
METK1_YEAST	P10659	S-adenosylmethionine synthase 1 OS=Saccharomyces cerevisiae (strain ATCC 204508 / S288c) GN=SAM1 PE=1 SV=2	41438.2	382	6.381	0.8588	0.001872	24	18	22	15	23	18	26	16	24	18	24	16	8.27941e+07	8.09547e+07	5.2662e+07	3.32901e+08	4.39169e+08	5.03684e+08
SVF1_YEAST	Q05515	Survival factor 1 OS=Saccharomyces cerevisiae (strain ATCC 204508 / S288c) GN=SVF1 PE=1 SV=1	53660.2	481	5.382	0.7163	0.231629	2	2	2	2	0	0	2	2	2	2	2	2	568651		342088	2.34531e+06	1.92202e+06	3.00389e+06
SYQ_YEAST	P13188	Glutamine--tRNA ligase OS=Saccharomyces cerevisiae (strain ATCC 204508 / S288c) GN=GLN4 PE=1 SV=2	92128.8	809	4.377	0.7626	0.003902	26	23	19	18	20	19	17	15	15	15	19	16	7.12148e+06	5.46203e+06	2.47678e+06	2.46205e+07	3.36896e+07	3.95071e+07
CARB_YEAST	P03965	Carbamoyl-phosphate synthase arginine-specific large chain OS=Saccharomyces cerevisiae (strain ATCC 204508 / S288c) GN=CPA2 PE=1 SV=1	122492	1118	4.573	0.818	0.001342	27	23	39	29	23	22	32	25	26	25	31	24	1.308e+07	9.17157e+06	7.80918e+06	6.10488e+07	5.73187e+07	8.33973e+07
H2AZ_YEAST	Q12692	Histone H2A.Z OS=Saccharomyces cerevisiae (strain ATCC 204508 / S288c) GN=HTZ1 PE=1 SV=3	14064.1	134	2.358	0.566	0.138009	1	1	0	0	1	1	2	2	1	1	2	2	18792280	2.60187e+07	8.51004e+06		4.72338e+07	5.0999e+07
YAT2_YEAST	P40017	Carnitine O-acetyltransferase YAT2 OS=Saccharomyces cerevisiae (strain ATCC 204508 / S288c) GN=YAT2 PE=1 SV=1	101748	923	3.827	0.7376	0.016334	6	6	12	10	4	4	12	8	5	5	8	8	1.17167e+06	481540	744483	1.17988e+07	1.66832e+07	1.14063e+07
VAC8_YEAST	P39968	Vacuolar protein 8 OS=Saccharomyces cerevisiae (strain ATCC 204508 / S288c) GN=VAC8 PE=1 SV=3	62334.7	578	4.128	0.7637	0.012489	7	6	5	5	6	5	4	4	6	6	6	6	2.42565e+06	2.17857e+06	1.8755e+06	1.25558e+07	1.61208e+07	1.89123e+07
IPYR_YEAST	P00817	Inorganic pyrophosphatase OS=Saccharomyces cerevisiae (strain ATCC 204508 / S288c) GN=IPP1 PE=1 SV=4	32053.6	287	5.171	0.8034	0.005972	24	16	28	18	24	16	25	15	18	14	17	10	6.54432e+07	5.24707e+07	4.29389e+07	1.95597e+08	2.79157e+08	2.89658e+08
SEC13_YEAST	Q04491	Protein transport protein SEC13 OS=Saccharomyces cerevisiae (strain ATCC 204508 / S288c) GN=SEC13 PE=1 SV=1	32588.8	297	3.837	0.7924	0.011249	12	11	12	10	10	9	10	7	10	8	10	7	1.95024e+07	1.36851e+07	9.57081e+06	5.88025e+07	6.80386e+07	9.03338e+07
EF2_YEAST	P32324	Elongation factor 2 OS=Saccharomyces cerevisiae (strain ATCC 204508 / S288c) GN=EFT1 PE=1 SV=1	92508.4	842	4.937	0.802	0.001761	76	51	88	54	69	48	97	50	58	45	76	36	1.93625e+08	1.89089e+08	1.00461e+08	7.79207e+08	1.21607e+09	1.11971e+09
HIS1_YEAST	P00498	ATP phosphoribosyltransferase OS=Saccharomyces cerevisiae (strain ATCC 204508 / S288c) GN=HIS1 PE=1 SV=1	31844.2	297	3.158	0.7746	0.009843	12	12	9	8	8	8	9	8	7	7	10	10	1.19379e+07	8.63699e+06	5.41955e+06	5.53236e+07	8.33186e+07	8.54848e+07
PNC1_YEAST	P53184	Nicotinamidase OS=Saccharomyces cerevisiae (strain ATCC 204508 / S288c) GN=PNC1 PE=1 SV=1	24767.6	216	4.415	0.7987	0.003016	13	10	12	10	13	11	14	8	13	10	10	8	49005866	3.85732e+07	3.64574e+07	1.47382e+08	2.09916e+08	1.57902e+08
BLH1_YEAST	Q01532	Cysteine proteinase 1, mitochondrial OS=Saccharomyces cerevisiae (strain ATCC 204508 / S288c) GN=LAP3 PE=1 SV=3	54805.9	483	4.923	0.8279	0.014648	23	16	20	14	22	17	11	9	21	17	8	8	2.74043e+07	2.44818e+07	2.17691e+07	1.07776e+08	7.49473e+07	1.02371e+08
RPN2_YEAST	P32565	26S proteasome regulatory subunit RPN2 OS=Saccharomyces cerevisiae (strain ATCC 204508 / S288c) GN=RPN2 PE=1 SV=4	103061	945	3.286	0.7389	0.009746	16	16	21	18	10	10	17	17	8	8	18	17	3.28977e+06	1.3699e+06	1.17204e+06	2.76987e+07	3.56376e+07	4.45359e+07
NCB5R_YEAST	P38626	NADH-cytochrome b5 reductase 1 OS=Saccharomyces cerevisiae (strain ATCC 204508 / S288c) GN=CBR1 PE=1 SV=2	31215.7	284	4.606	0.7383	0.016521	4	4	6	5	2	2	5	5	3	3	3	3	2.26822e+06	939575	844548	9.01688e+06	1.02039e+07	6.07064e+06
GLYM_YEAST	P37292	Serine hydroxymethyltransferase, mitochondrial OS=Saccharomyces cerevisiae (strain ATCC 204508 / S288c) GN=SHM1 PE=1 SV=2	52946.7	490	4.043	0.7433	0.023282	11	10	13	12	12	12	11	10	12	12	15	14	8.4305e+06	9.82902e+06	6.22197e+06	4.52398e+07	7.06529e+07	6.17875e+07
DAK1_YEAST	P54838	Dihydroxyacetone kinase 1 OS=Saccharomyces cerevisiae (strain ATCC 204508 / S288c) GN=DAK1 PE=1 SV=1	61334.2	584	5.781	0.7986	0.000338	15	14	21	18	13	13	21	18	12	12	13	13	1.02015e+07	6.90719e+06	6.30065e+06	4.2918e+07	6.64225e+07	6.3318e+07
YN11A_YEAST	Q12391	Transposon Ty1-NL1 Gag polyprotein OS=Saccharomyces cerevisiae (strain ATCC 204508 / S288c) GN=TY1A-NL1 PE=2 SV=1	48380.1	440	4.165	0.742	0.015014	5	2	5	2	4	2	4	3	3	2	4	2	3.97396e+07	2.4578e+07	2.13137e+07	1.18898e+08	7.46695e+07	1.02361e+08
RPIA_YEAST	Q12189	Ribose-5-phosphate isomerase OS=Saccharomyces cerevisiae (strain ATCC 204508 / S288c) GN=RKI1 PE=1 SV=1	27950.8	258	3.5	0.7545	0.010814	3	3	7	6	2	2	5	4	2	2	4	4	1190631	850258	605377	1.20497e+07	1.78536e+07	1.9285e+07
WTM1_YEAST	Q12363	Transcriptional modulator WTM1 OS=Saccharomyces cerevisiae (strain ATCC 204508 / S288c) GN=WTM1 PE=1 SV=1	47551.3	437	4.284	0.8015	0.012374	21	14	20	11	19	15	23	11	20	14	23	10	1.20891e+08	7.55515e+07	6.10133e+07	5.0518e+08	7.90588e+08	5.96788e+08
FBRL_YEAST	P15646	rRNA 2'-O-methyltransferase fibrillarin OS=Saccharomyces cerevisiae (strain ATCC 204508 / S288c) GN=NOP1 PE=1 SV=1	34042	327	3.641	0.7631	0.006539	8	7	14	11	7	7	10	7	8	7	9	9	4.0385e+06	4824666	5.7412e+06	4.3807e+07	3.19868e+07	5.02123e+07
ACH1_YEAST	P32316	Acetyl-CoA hydrolase OS=Saccharomyces cerevisiae (strain ATCC 204508 / S288c) GN=ACH1 PE=1 SV=2	58209.2	526	4.371	0.8436	0.001833	30	20	26	21	28	23	31	20	28	23	22	18	3.32643e+07	3.15626e+07	2.42696e+07	1.40673e+08	1.88175e+08	2.16846e+08
GTO2_YEAST	P36156	Glutathione S-transferase omega-like 2 OS=Saccharomyces cerevisiae (strain ATCC 204508 / S288c) GN=ECM4 PE=1 SV=1	42796.9	370	3.55	0.7448	0.000716	9	7	12	9	4	4	8	6	10	10	10	7	6.66482e+06	1.09313e+06	7.38694e+06	2.95522e+07	2.05747e+07	3.57248e+07
ADH3_YEAST	P07246	Alcohol dehydrogenase 3, mitochondrial OS=Saccharomyces cerevisiae (strain ATCC 204508 / S288c) GN=ADH3 PE=1 SV=2	39910.2	375	3.784	0.6564	0.000468	9	9	12	9	12	11	15	12	11	10	13	10	2.29884e+07	7.24479e+07	4.83555e+07	1.50528e+08	2.48334e+08	2.3693e+08
RS7A_YEAST	P26786	40S ribosomal protein S7-A OS=Saccharomyces cerevisiae (strain ATCC 204508 / S288c) GN=RPS7A PE=1 SV=4	21399	190	4.504	0.7687	0.013103	7	7	14	11	10	8	13	11	6	6	10	5	5.33684e+07	3.97801e+07	2.36155e+07	3.1351e+08	2.08316e+08	2.18734e+08
ALDH6_YEAST	P54115	Magnesium-activated aldehyde dehydrogenase, cytosolic OS=Saccharomyces cerevisiae (strain ATCC 204508 / S288c) GN=ALD6 PE=1 SV=4	53977.9	500	4.322	0.8106	0.007054	40	29	38	28	36	27	42	26	34	26	38	24	1.46929e+08	1.07725e+08	6.45643e+07	5.33581e+08	6.1617e+08	8.35389e+08
KAPR_YEAST	P07278	cAMP-dependent protein kinase regulatory subunit OS=Saccharomyces cerevisiae (strain ATCC 204508 / S288c) GN=BCY1 PE=1 SV=4	46596.1	416	7.102	0.8336	0.008927	10	9	12	11	9	9	10	8	6	6	9	7	1.24384e+07	9.56302e+06	4.03011e+06	4.59535e+07	7.50307e+07	5.67046e+07
DHSX_YEAST	P47052	Succinate dehydrogenase [ubiquinone] flavoprotein subunit 2, mitochondrial OS=Saccharomyces cerevisiae (strain ATCC 204508 / S288c) GN=YJL045W PE=1 SV=1	68681.1	634	2.499	0.7395	0.048449	5	5	3	3	5	5	2	2	4	4	3	3	8.09478e+06	7.86712e+06	3.72268e+06	1.45766e+07	1.99254e+07	2.33293e+07
SCW4_YEAST	P53334	Probable family 17 glucosidase SCW4 OS=Saccharomyces cerevisiae (strain ATCC 204508 / S288c) GN=SCW4 PE=1 SV=1	39218.8	386	3.53	0.7496	0.095283	4	2	2	1	4	2	1	1	0	0	2	1	694566	410475		2.0208e+06	1.65611e+06	1.315e+06
NACA_YEAST	P38879	Nascent polypeptide-associated complex subunit alpha OS=Saccharomyces cerevisiae (strain ATCC 204508 / S288c) GN=EGD2 PE=1 SV=3	18535.6	174	4.771	0.781	0.063553	2	2	4	4	2	2	5	4	2	2	2	2	9.75812e+06	1.07896e+07	5.42569e+06	8.76898e+07	6.03547e+07	9.81287e+07
BIOB_YEAST	P32451	Biotin synthase, mitochondrial OS=Saccharomyces cerevisiae (strain ATCC 204508 / S288c) GN=BIO2 PE=1 SV=2	41423.1	375	3.761	0.8097	0.004367	10	7	2	2	7	4	2	2	0	0	1	1	9.24343e+06	1.03279e+07		5.13109e+06	2.80761e+06	721883
RAD23_YEAST	P32628	UV excision repair protein RAD23 OS=Saccharomyces cerevisiae (strain ATCC 204508 / S288c) GN=RAD23 PE=1 SV=1	41858.7	398	3.812	0.7689	0.030775	5	5	3	3	4	4	4	4	4	4	6	5	5.08123e+06	1.63571e+06	2.70638e+06	8.74756e+06	9.94483e+06	1.40856e+07
AMPL_YEAST	P14904	Vacuolar aminopeptidase 1 OS=Saccharomyces cerevisiae (strain ATCC 204508 / S288c) GN=LAP4 PE=1 SV=2	56511.3	514	4.049	0.7356	0.015076	11	10	9	8	5	5	9	8	9	8	7	6	9.04907e+06	4.74754e+06	6.33108e+06	3.12756e+07	4.78683e+07	4.99392e+07
SSBP1_YEAST	P10080	Single-stranded nucleic acid-binding protein OS=Saccharomyces cerevisiae (strain ATCC 204508 / S288c) GN=SBP1 PE=1 SV=2	32759.4	294	4.304	0.7652	0.022678	13	10	11	8	11	8	12	9	12	8	11	6	5.10292e+07	3.66598e+07	2.93521e+07	1.31008e+08	1.84203e+08	2.10741e+08
HIS5_YEAST	P33734	Imidazole glycerol phosphate synthase hisHF OS=Saccharomyces cerevisiae (strain ATCC 204508 / S288c) GN=HIS7 PE=1 SV=2	60468	552	4	0.7453	0.023722	17	17	8	8	9	8	13	9	11	11	13	13	7.59482e+06	2.6415e+06	5.12196e+06	1.742e+07	2.59996e+07	2.96764e+07
OYE3_YEAST	P41816	NADPH dehydrogenase 3 OS=Saccharomyces cerevisiae (strain ATCC 204508 / S288c) GN=OYE3 PE=1 SV=2	44538.5	400	4.591	0.7708	0.00371	15	13	8	7	2	2	9	8	14	11	9	8	3.28506e+07	7.34991e+06	2.44615e+07	5.13411e+07	6.15156e+07	8.20662e+07
G6PD_YEAST	P11412	Glucose-6-phosphate 1-dehydrogenase OS=Saccharomyces cerevisiae (strain ATCC 204508 / S288c) GN=ZWF1 PE=1 SV=4	56987.7	505	5.782	0.8274	0.008426	24	20	31	21	27	22	29	19	27	21	30	20	2.27388e+07	1.46126e+07	1.68988e+07	9.27099e+07	1.27361e+08	1.50013e+08
ACS2_YEAST	P52910	Acetyl-coenzyme A synthetase 2 OS=Saccharomyces cerevisiae (strain ATCC 204508 / S288c) GN=ACS2 PE=1 SV=1	74770.6	683	4.666	0.8538	0.003472	29	22	32	22	30	25	28	21	20	15	23	16	6.53796e+07	5.26717e+07	2.4374e+07	1.82526e+08	2.19185e+08	2.98827e+08
PUR92_YEAST	P38009	Bifunctional purine biosynthesis protein ADE17 OS=Saccharomyces cerevisiae (strain ATCC 204508 / S288c) GN=ADE17 PE=1 SV=2	64485	592	5.335	0.8053	0.000307	27	23	37	25	29	23	37	24	24	19	40	24	2.94854e+07	2.37424e+07	1.48335e+07	1.41946e+08	2.34891e+08	2.09351e+08
METK2_YEAST	P19358	S-adenosylmethionine synthase 2 OS=Saccharomyces cerevisiae (strain ATCC 204508 / S288c) GN=SAM2 PE=1 SV=3	41827.5	384	6.381	0.8588	0.002416	26	19	29	20	30	23	29	18	26	17	26	17	1.01124e+08	1.04455e+08	6.36886e+07	3.76869e+08	4.74795e+08	6.02446e+08
END3_YEAST	P39013	Actin cytoskeleton-regulatory complex protein END3 OS=Saccharomyces cerevisiae (strain ATCC 204508 / S288c) GN=END3 PE=1 SV=1	39742.7	349	2.78	0.7065	0.430941	0	0	4	4	1	1	3	3	1	1	3	2		310992	326335	4.46459e+06	4.11495e+06	2.70974e+06
MCA1_YEAST	Q08601	Metacaspase-1 OS=Saccharomyces cerevisiae (strain ATCC 204508 / S288c) GN=MCA1 PE=1 SV=2	47486.2	432	4.146	0.7207	0.07838	4	4	4	4	1	1	3	3	2	2	5	5	1.99873e+06	554837	963477	1.12083e+07	1.91904e+07	1.4713e+07
ASSY_YEAST	P22768	Argininosuccinate synthase OS=Saccharomyces cerevisiae (strain ATCC 204508 / S288c) GN=ARG1 PE=1 SV=3	46528.1	420	4.874	0.8038	0.007867	20	17	20	15	16	13	23	14	19	14	22	13	8.20037e+07	2.31451e+07	3.15231e+07	1.60793e+08	2.73828e+08	2.83677e+08
YPT52_YEAST	P36018	GTP-binding protein YPT52 OS=Saccharomyces cerevisiae (strain ATCC 204508 / S288c) GN=YPT52 PE=1 SV=1	25810.1	234	3.925	0.7219	0.048794	2	2	6	6	4	4	6	6	4	4	8	7	737226	1.396e+06	1.59322e+06	1.69459e+07	2.81798e+07	2.75907e+07
GLPK_YEAST	P32190	Glycerol kinase OS=Saccharomyces cerevisiae (strain ATCC 204508 / S288c) GN=GUT1 PE=1 SV=1	78811.9	709	3.327	0.7628	0.03141	7	6	6	4	9	8	5	5	1	1	7	6	1.31069e+06	2.75347e+06	227127	5.69993e+06	8.54113e+06	1.06346e+07
METE_YEAST	P05694	5-methyltetrahydropteroyltriglutamate--homocysteine methyltransferase OS=Saccharomyces cerevisiae (strain ATCC 204508 / S288c) GN=MET6 PE=1 SV=4	85020.9	767	5.801	0.7964	0.004452	69	41	77	43	72	45	75	48	64	40	68	37	1.36788e+08	1.4545e+08	9.46457e+07	4.68485e+08	7.4896e+08	6.9315e+08
FAS1_YEAST	P07149	Fatty acid synthase subunit beta OS=Saccharomyces cerevisiae (strain ATCC 204508 / S288c) GN=FAS1 PE=1 SV=2	226178	2051	6.636	0.8477	0.003809	90	71	83	56	71	61	93	68	62	56	93	60	4.01985e+07	3.21924e+07	1.52266e+07	1.42848e+08	2.27279e+08	2.39508e+08
RS17A_YEAST	P02407	40S ribosomal protein S17-A OS=Saccharomyces cerevisiae (strain ATCC 204508 / S288c) GN=RPS17A PE=1 SV=1	15600.7	136	3.712	0.7468	0.016411	6	6	7	6	9	7	12	9	4	3	10	7	56082927	9.58231e+07	3.14757e+07	5.62795e+08	7.40741e+08	9.60344e+08
RS17B_YEAST	P14127	40S ribosomal protein S17-B OS=Saccharomyces cerevisiae (strain ATCC 204508 / S288c) GN=RPS17B PE=1 SV=1	15615.7	136	3.712	0.7468	0.016411	6	6	7	6	9	7	12	9	4	3	10	7	56082927	9.58231e+07	3.14757e+07	5.62795e+08	7.40741e+08	9.60344e+08
RS20_YEAST	P38701	40S ribosomal protein S20 OS=Saccharomyces cerevisiae (strain ATCC 204508 / S288c) GN=RPS20 PE=1 SV=3	13768.6	121	4.141	0.7588	0.001934	9	6	13	8	9	7	15	9	8	7	13	9	1.83397e+08	2.01063e+08	9.44006e+07	8.19855e+08	1.38034e+09	1.217e+09
PHO85_YEAST	P17157	Cyclin-dependent protein kinase PHO85 OS=Saccharomyces cerevisiae (strain ATCC 204508 / S288c) GN=PHO85 PE=1 SV=2	34578.1	305	3.225	0.6483	0.032706	2	2	5	5	3	3	3	3	4	4	4	3	1.47423e+06	2.02812e+06	1.95556e+06	2.32104e+07	1.38568e+07	2.0386e+07
ERR3_YEAST	P42222	Enolase-related protein 3 OS=Saccharomyces cerevisiae (strain ATCC 204508 / S288c) GN=ERR3 PE=3 SV=2	46753.1	437	3.379	0.8006	0.062666	6	5	5	5	0	0	5	5	7	7	5	5	1.97618e+06		5.1281e+06	1.13098e+07	1.63133e+07	1.44961e+07
ERR1_YEAST	P0CX10	Enolase-related protein 1 OS=Saccharomyces cerevisiae (strain ATCC 204508 / S288c) GN=ERR1 PE=3 SV=1	46768	437	3.379	0.8006	0.062666	6	5	5	5	0	0	5	5	7	7	5	5	2.05218e+06		5.32534e+06	1.17448e+07	1.69407e+07	1.50536e+07
ERR2_YEAST	P0CX11	Enolase-related protein 2 OS=Saccharomyces cerevisiae (strain ATCC 204508 / S288c) GN=ERR2 PE=3 SV=1	46768	437	3.379	0.8006	0.062666	6	5	5	5	0	0	5	5	7	7	5	5	2.05218e+06		5.32534e+06	1.17448e+07	1.69407e+07	1.50536e+07
SPEE_YEAST	Q12074	Spermidine synthase OS=Saccharomyces cerevisiae (strain ATCC 204508 / S288c) GN=SPE3 PE=1 SV=1	33012.9	293	3.698	0.7647	0.015814	15	12	14	9	12	11	14	10	11	9	9	6	2.17561e+07	1.51449e+07	1.14668e+07	7.43116e+07	1.17404e+08	8.30995e+07
COX2_YEAST	P00410	Cytochrome c oxidase subunit 2 OS=Saccharomyces cerevisiae (strain ATCC 204508 / S288c) GN=COX2 PE=1 SV=1	28322.6	251	3.77	0.7576	0.011537	5	5	6	5	3	3	3	2	2	2	2	1	9.95367e+06	8.2913e+06	2.48766e+06	5.59865e+07	3.17242e+07	4.65382e+07
RS3A2_YEAST	P23248	40S ribosomal protein S1-B OS=Saccharomyces cerevisiae (strain ATCC 204508 / S288c) GN=RPS1B PE=1 SV=3	28520.7	255	4.454	0.778	0.001648	16	13	22	16	20	17	19	15	10	9	18	16	3.73327e+07	4.51783e+07	6.90508e+06	2.55528e+08	2.9267e+08	4.24778e+08
PUR4_YEAST	P38972	Phosphoribosylformylglycinamidine synthase OS=Saccharomyces cerevisiae (strain ATCC 204508 / S288c) GN=ADE6 PE=1 SV=2	147034	1358	4.866	0.7703	0.01114	29	27	23	19	23	22	23	20	24	23	28	23	9.59971e+06	7.28656e+06	4874800	2.93761e+07	4.85956e+07	4.52993e+07
GAL80_YEAST	P04387	Galactose/lactose metabolism regulatory protein GAL80 OS=Saccharomyces cerevisiae (strain ATCC 204508 / S288c) GN=GAL80 PE=1 SV=2	47683	435	2.604	0.6785	0.028516	6	6	5	5	4	4	3	3	1	1	3	3	5.64924e+06	2.983e+06	399065	1.06278e+07	1.20097e+07	1.81701e+07
PMG1_YEAST	P00950	Phosphoglycerate mutase 1 OS=Saccharomyces cerevisiae (strain ATCC 204508 / S288c) GN=GPM1 PE=1 SV=3	27333.7	247	4.758	0.802	0.002051	39	20	43	20	39	22	52	26	30	18	65	22	7.67558e+08	6.25412e+08	5.92471e+08	3.13313e+09	5.03407e+09	3.9228e+09
KCC1_YEAST	P27466	Calcium/calmodulin-dependent protein kinase I OS=Saccharomyces cerevisiae (strain ATCC 204508 / S288c) GN=CMK1 PE=1 SV=2	49719.2	446	3.155	0.667	0.118913	4	4	2	2	3	3	3	3	1	1	2	2	1.31661e+06	608265	345254	2.05147e+06	1.74538e+06	2.6956e+06
EFTU_YEAST	P02992	Elongation factor Tu, mitochondrial OS=Saccharomyces cerevisiae (strain ATCC 204508 / S288c) GN=TUF1 PE=1 SV=1	47619.8	437	5.668	0.8032	0.013754	23	19	22	15	23	19	27	20	16	14	17	15	4.01791e+07	3.55965e+07	1.69588e+07	1.72051e+08	2.95122e+08	2.36309e+08
TCPD_YEAST	P39078	T-complex protein 1 subunit delta OS=Saccharomyces cerevisiae (strain ATCC 204508 / S288c) GN=CCT4 PE=1 SV=2	56797.9	528	3.585	0.7516	0.002915	7	7	13	11	10	10	10	8	8	7	14	12	5.11031e+06	5.03522e+06	2.49692e+06	2.18654e+07	3.42495e+07	3.69367e+07
K6PF1_YEAST	P16861	6-phosphofructokinase subunit alpha OS=Saccharomyces cerevisiae (strain ATCC 204508 / S288c) GN=PFK1 PE=1 SV=1	106670	987	4.99	0.8124	0.001559	50	40	49	33	55	41	46	28	44	35	49	33	4.89635e+07	4.39221e+07	2.54253e+07	1.88942e+08	1.83113e+08	2.80968e+08
IF4F1_YEAST	P39935	Eukaryotic initiation factor 4F subunit p150 OS=Saccharomyces cerevisiae (strain ATCC 204508 / S288c) GN=TIF4631 PE=1 SV=2	105659	952	3.56	0.7509	0.021796	11	11	7	6	5	5	10	9	3	3	7	7	2.5926e+06	1.27851e+06	326538	7.89857e+06	1.10212e+07	1.44647e+07
RRP44_YEAST	Q08162	Exosome complex exonuclease DIS3 OS=Saccharomyces cerevisiae (strain ATCC 204508 / S288c) GN=DIS3 PE=1 SV=1	112434	1001	4.115	0.7288	0.006446	2	2	3	3	1	1	4	4	0	0	6	6	153307	159895		2.11417e+06	1.64036e+06	2.78372e+06
EIF3B_YEAST	P06103	Eukaryotic translation initiation factor 3 subunit B OS=Saccharomyces cerevisiae (strain ATCC 204508 / S288c) GN=PRT1 PE=1 SV=1	87160.6	763	4.646	0.8168	0.029539	18	17	16	15	14	14	12	11	9	9	14	13	6.13712e+06	4.50702e+06	1.83138e+06	2.83781e+07	3.20473e+07	4.69718e+07
YM71_YEAST	Q05016	Uncharacterized oxidoreductase YMR226C OS=Saccharomyces cerevisiae (strain ATCC 204508 / S288c) GN=YMR226C PE=1 SV=1	28930.5	267	4.44	0.7633	0.009135	7	6	10	8	7	7	12	8	6	6	7	7	5.67591e+06	9.50467e+06	4.26681e+06	6.73465e+07	8.78017e+07	1.16342e+08
P5CR_YEAST	P32263	Pyrroline-5-carboxylate reductase OS=Saccharomyces cerevisiae (strain ATCC 204508 / S288c) GN=PRO3 PE=1 SV=1	29726.5	286	3.544	0.7638	0.221834	5	3	4	4	3	3	6	4	1	1	4	4	5.28777e+06	5.13776e+06	1.67624e+06	3.31725e+07	5.09939e+07	5.86573e+07
HFA1_YEAST	P32874	Acetyl-CoA carboxylase, mitochondrial OS=Saccharomyces cerevisiae (strain ATCC 204508 / S288c) GN=HFA1 PE=1 SV=2	256264	2273	3.026	0.7435	0.013923	3	3	4	4	4	4	2	2	4	4	2	2	167584	831396	523591	4.55316e+06	4.75491e+06	7.36792e+06
GPDM_YEAST	P32191	Glycerol-3-phosphate dehydrogenase, mitochondrial OS=Saccharomyces cerevisiae (strain ATCC 204508 / S288c) GN=GUT2 PE=1 SV=2	71669.1	649	4.189	0.7801	0.000416	25	23	26	23	25	22	24	17	20	19	17	14	1.66307e+07	1.69319e+07	1.3824e+07	7.75399e+07	1.10602e+08	1.29561e+08
SYIC_YEAST	P09436	Isoleucine--tRNA ligase, cytoplasmic OS=Saccharomyces cerevisiae (strain ATCC 204508 / S288c) GN=ILS1 PE=1 SV=1	121752	1072	4.097	0.8081	0.003622	30	27	33	28	29	28	35	28	22	21	27	24	9.05353e+06	7.13378e+06	3.15853e+06	3.34451e+07	4.30416e+07	5.78667e+07
RRF1_YEAST	P38771	Ribosome-recycling factor, mitochondrial OS=Saccharomyces cerevisiae (strain ATCC 204508 / S288c) GN=RRF1 PE=1 SV=1	26116.5	230	3.607	0.7125	0.260982	1	1	2	2	1	1	2	2	0	0	3	3	289020	343011		3.81856e+06	5.32178e+06	6.7185e+06
PAF1_YEAST	P38351	RNA polymerase II-associated protein 1 OS=Saccharomyces cerevisiae (strain ATCC 204508 / S288c) GN=PAF1 PE=1 SV=1	51351.1	445	4.31	0.7419	0.031443	2	2	12	10	0	0	6	4	3	3	6	5	792909		916326	2.98124e+07	1.99358e+07	1.79697e+07
RS13_YEAST	P05756	40S ribosomal protein S13 OS=Saccharomyces cerevisiae (strain ATCC 204508 / S288c) GN=RPS13 PE=1 SV=3	16776.4	151	3.271	0.6981	0.000735	18	8	16	8	16	8	22	9	11	7	16	7	1.09312e+08	90888891	3.88154e+07	4.70483e+08	7.27879e+08	8.34454e+08
PBP1_YEAST	P53297	PAB1-binding protein 1 OS=Saccharomyces cerevisiae (strain ATCC 204508 / S288c) GN=PBP1 PE=1 SV=1	77386.5	722	3.327	0.7471	0.072065	4	4	7	7	3	3	5	5	2	2	3	3	1.35033e+06	1.38464e+06	516176	5.39756e+06	9.5445e+06	8.46512e+06
HSP73_YEAST	P09435	Heat shock protein SSA3 OS=Saccharomyces cerevisiae (strain ATCC 204508 / S288c) GN=SSA3 PE=1 SV=3	69782	649	5.34	0.8594	0.001429	37	21	52	26	29	14	57	23	44	28	49	21	1.35505e+08	1.24054e+08	1.22083e+08	5.42866e+08	8.94329e+08	8.06947e+08
6PGD1_YEAST	P38720	6-phosphogluconate dehydrogenase, decarboxylating 1 OS=Saccharomyces cerevisiae (strain ATCC 204508 / S288c) GN=GND1 PE=1 SV=1	53011.4	489	4.807	0.7761	0.001247	44	30	44	29	46	31	45	28	37	27	45	21	8.96298e+07	9.08794e+07	4.87912e+07	3.13951e+08	4.73811e+08	5.38824e+08
SYV_YEAST	P07806	Valine--tRNA ligase, mitochondrial OS=Saccharomyces cerevisiae (strain ATCC 204508 / S288c) GN=VAS1 PE=1 SV=2	124601	1104	4.767	0.7787	0.01418	32	28	35	27	31	26	35	28	27	22	25	22	1.2949e+07	1.04587e+07	5.94737e+06	4.14583e+07	6.50892e+07	7.17174e+07
SGN1_YEAST	P40561	RNA-binding protein SGN1 OS=Saccharomyces cerevisiae (strain ATCC 204508 / S288c) GN=SGN1 PE=1 SV=1	28598.5	250	2.949	0.6928	0.140036	2	2	1	1	2	2	3	3	0	0	2	2	987161	824468		4.5307e+06	7.25668e+06	7.54227e+06
PHB2_YEAST	P50085	Prohibitin-2 OS=Saccharomyces cerevisiae (strain ATCC 204508 / S288c) GN=PHB2 PE=1 SV=2	34079.5	310	3.552	0.7671	0.00483	3	2	4	3	5	5	4	4	0	0	4	4	404356	2.84708e+06		6.9122e+06	9.20612e+06	1.17576e+07
YRA1_YEAST	Q12159	RNA annealing protein YRA1 OS=Saccharomyces cerevisiae (strain ATCC 204508 / S288c) GN=YRA1 PE=1 SV=2	24698.5	226	3.31	0.7405	0.028246	6	6	9	8	5	5	9	8	2	2	6	4	1.18142e+07	1.22944e+07	1.97265e+06	4.94273e+07	9.05675e+07	6.99496e+07
IF4E_YEAST	P07260	Eukaryotic translation initiation factor 4E OS=Saccharomyces cerevisiae (strain ATCC 204508 / S288c) GN=CDC33 PE=1 SV=1	23949.4	213	5.035	0.8197	0.004031	11	7	10	8	10	8	11	9	10	9	10	7	40453821	33726851	2.45021e+07	1.08099e+08	1.73912e+08	1.74333e+08
AIM9_YEAST	P40053	Altered inheritance of mitochondria protein 9, mitochondrial OS=Saccharomyces cerevisiae (strain ATCC 204508 / S288c) GN=AIM9 PE=1 SV=1	71838.8	627	3.382	0.7263	0.046628	8	8	11	11	10	10	11	10	6	6	11	11	1.28737e+06	1.38922e+06	774072	1.09373e+07	1.72134e+07	1.94834e+07
DCE_YEAST	Q04792	Glutamate decarboxylase OS=Saccharomyces cerevisiae (strain ATCC 204508 / S288c) GN=GAD1 PE=1 SV=1	65162.5	585	4.343	0.7714	0.053333	14	11	12	10	10	9	11	10	10	9	8	7	1.27914e+07	7.56827e+06	4.92608e+06	3.07456e+07	5.44831e+07	5.01592e+07
TPS3_YEAST	P38426	Trehalose synthase complex regulatory subunit TPS3 OS=Saccharomyces cerevisiae (strain ATCC 204508 / S288c) GN=TPS3 PE=1 SV=3	116791	1054	4.039	0.7846	0.000688	11	11	11	11	10	10	6	6	4	4	9	7	3.68727e+06	2.60414e+06	535279	9.13128e+06	7.86979e+06	1.37559e+07
TAL2_YEAST	P53228	Transaldolase NQM1 OS=Saccharomyces cerevisiae (strain ATCC 204508 / S288c) GN=NQM1 PE=1 SV=1	36828.4	333	3.976	0.794	0.056514	8	8	11	9	2	2	8	7	10	10	11	10	6.70304e+06	714563	1.07687e+07	6.81355e+07	9.10295e+07	4.92189e+07
CBS_YEAST	P32582	Cystathionine beta-synthase OS=Saccharomyces cerevisiae (strain ATCC 204508 / S288c) GN=CYS4 PE=1 SV=1	55361.6	507	5.44	0.8094	0.00164	35	27	40	29	32	25	45	30	34	27	39	26	4.32968e+07	2.70152e+07	2.75327e+07	1.95934e+08	3.28315e+08	3.35139e+08
TMA17_YEAST	Q12513	Translation machinery-associated protein 17 OS=Saccharomyces cerevisiae (strain ATCC 204508 / S288c) GN=TMA17 PE=1 SV=1	16567.2	150	3.486	0.7655	0.072764	6	5	4	2	2	2	8	5	5	4	6	5	8709270	2.09526e+06	8.98604e+06	4.67435e+07	8.60413e+07	7.48077e+07
PP11_YEAST	P20604	Serine/threonine-protein phosphatase PP1-1 OS=Saccharomyces cerevisiae (strain ATCC 204508 / S288c) GN=SIT4 PE=1 SV=1	35256.6	311	2.548	0.5848	0.030765	3	3	2	1	1	1	1	1	2	2	2	2	1.35008e+06	263088	512198	2.40362e+06	4.5235e+06	3.29691e+06
GBLP_YEAST	P38011	Guanine nucleotide-binding protein subunit beta-like protein OS=Saccharomyces cerevisiae (strain ATCC 204508 / S288c) GN=ASC1 PE=1 SV=4	34317.7	319	6.356	0.8283	0.002843	26	18	33	19	30	20	29	17	22	17	18	13	1.35773e+08	130423846	9.68105e+07	4.87843e+08	4.7644e+08	7.25538e+08
YM54_YEAST	Q04336	Uncharacterized protein YMR196W OS=Saccharomyces cerevisiae (strain ATCC 204508 / S288c) GN=YMR196W PE=1 SV=1	125487	1088	4.111	0.7954	0.007551	22	20	17	15	10	10	22	18	13	13	16	14	3.91839e+06	735028	1.44711e+06	1.32608e+07	2.51971e+07	1.96572e+07
NADE_YEAST	P38795	Glutamine-dependent NAD(+) synthetase OS=Saccharomyces cerevisiae (strain ATCC 204508 / S288c) GN=QNS1 PE=1 SV=1	79832	714	2.87	0.7838	0.077271	3	3	2	2	3	3	3	3	0	0	2	2	222144	731155		1.51093e+06	2.75316e+06	2.4902e+06
SEC23_YEAST	P15303	Protein transport protein SEC23 OS=Saccharomyces cerevisiae (strain ATCC 204508 / S288c) GN=SEC23 PE=1 SV=1	84321.1	768	3.406	0.7814	0.002049	17	14	13	12	13	11	14	11	10	10	11	10	1.14097e+07	8.55907e+06	4.9072e+06	3.91274e+07	4.32254e+07	6.47202e+07
ARO1_YEAST	P08566	Pentafunctional AROM polypeptide OS=Saccharomyces cerevisiae (strain ATCC 204508 / S288c) GN=ARO1 PE=1 SV=1	172771	1588	4.697	0.7794	0.005908	27	24	33	28	26	26	36	30	20	20	31	26	4.81608e+06	4.27416e+06	2.23527e+06	2.28686e+07	3.95818e+07	3.96802e+07
CDC48_YEAST	P25694	Cell division control protein 48 OS=Saccharomyces cerevisiae (strain ATCC 204508 / S288c) GN=CDC48 PE=1 SV=3	91280.9	835	3.848	0.7891	0.010134	33	27	38	28	29	26	41	28	31	25	38	24	4.18845e+07	2.43229e+07	2.0738e+07	1.51517e+08	2.54899e+08	2.68442e+08
SYA_YEAST	P40825	Alanine--tRNA ligase, mitochondrial OS=Saccharomyces cerevisiae (strain ATCC 204508 / S288c) GN=ALA1 PE=1 SV=3	109125	983	4.835	0.8397	0.002148	22	21	23	17	31	29	23	17	21	19	25	19	1.12385e+07	1.30051e+07	6.01082e+06	2.35584e+07	3.76e+07	4.01635e+07
GAL7_YEAST	P08431	Galactose-1-phosphate uridylyltransferase OS=Saccharomyces cerevisiae (strain ATCC 204508 / S288c) GN=GAL7 PE=1 SV=4	41860.5	366	5.786	0.8227	0.001854	31	20	23	18	32	19	27	18	19	15	18	12	1.53413e+08	1.88757e+08	4.48105e+07	2.74823e+08	3.92247e+08	2.87025e+08
RS3A1_YEAST	P33442	40S ribosomal protein S1-A OS=Saccharomyces cerevisiae (strain ATCC 204508 / S288c) GN=RPS1A PE=1 SV=2	28451.7	255	4.454	0.778	0.001648	16	13	22	17	20	17	19	15	8	7	19	16	3.73436e+07	4.61212e+07	5.95273e+06	2.63108e+08	2.68977e+08	4.35909e+08
KC11_YEAST	P23291	Casein kinase I homolog 1 OS=Saccharomyces cerevisiae (strain ATCC 204508 / S288c) GN=YCK1 PE=1 SV=1	61179.1	538	2.464	0.6699	0.00448	3	3	4	2	5	4	4	3	1	1	3	3	1.43118e+06	1.27004e+06	286356	8.21635e+06	1.42242e+07	1.51472e+07
SYEC_YEAST	P46655	Glutamate--tRNA ligase, cytoplasmic OS=Saccharomyces cerevisiae (strain ATCC 204508 / S288c) GN=GUS1 PE=1 SV=3	80326	708	4.52	0.7942	0.006217	35	30	34	27	39	35	36	30	27	25	25	21	3.21418e+07	3.08003e+07	1.61072e+07	1.19623e+08	1.69479e+08	2.14127e+08
SC160_YEAST	P06105	Protein SCP160 OS=Saccharomyces cerevisiae (strain ATCC 204508 / S288c) GN=SCP160 PE=1 SV=3	132934	1222	3.856	0.7867	0.000365	35	35	39	32	42	41	39	30	26	26	33	28	1.00531e+07	1.0498e+07	4.4768e+06	3.73753e+07	6.19213e+07	6.73961e+07
AIM2_YEAST	P39721	Protein AIM2 OS=Saccharomyces cerevisiae (strain ATCC 204508 / S288c) GN=AIM2 PE=1 SV=1	26813.8	246	4.486	0.7793	0.027946	3	3	2	2	2	2	3	2	3	3	2	2	1.93388e+06	1.27303e+06	2.77346e+06	8.97477e+06	1.59746e+07	1.51626e+07
PMT1_YEAST	P33775	Dolichyl-phosphate-mannose--protein mannosyltransferase 1 OS=Saccharomyces cerevisiae (strain ATCC 204508 / S288c) GN=PMT1 PE=1 SV=1	91510.2	817	3.865	0.6758	0.100463	2	2	2	2	1	1	4	4	4	4	6	5	608717	389757	1.01591e+06	4.98834e+06	8.84255e+06	9.01962e+06
DBP5_YEAST	P20449	ATP-dependent RNA helicase DBP5 OS=Saccharomyces cerevisiae (strain ATCC 204508 / S288c) GN=DBP5 PE=1 SV=2	53342.4	482	3.152	0.7174	0.005061	7	7	9	8	5	5	10	9	4	4	7	6	3.00125e+06	2.01927e+06	1.37436e+06	1.13459e+07	1.96068e+07	2.02385e+07
PSA4_YEAST	P40303	Proteasome subunit alpha type-4 OS=Saccharomyces cerevisiae (strain ATCC 204508 / S288c) GN=PRE6 PE=1 SV=1	28035.8	254	3.303	0.7312	0.060271	5	4	6	5	3	3	4	4	4	4	2	2	4.35777e+06	7.21394e+06	6.00337e+06	3.45219e+07	5.22548e+07	3.19663e+07
IF4A_YEAST	P10081	ATP-dependent RNA helicase eIF4A OS=Saccharomyces cerevisiae (strain ATCC 204508 / S288c) GN=TIF1 PE=1 SV=3	44315.1	395	6.222	0.8314	0.027745	30	22	32	19	27	21	30	21	26	20	37	18	101005241	8.74487e+07	6.43644e+07	3.59835e+08	5.30429e+08	6.36568e+08
RBG2_YEAST	P53295	Ribosome-interacting GTPase 2 OS=Saccharomyces cerevisiae (strain ATCC 204508 / S288c) GN=RBG2 PE=1 SV=1	40642.5	368	2.559	0.6508	0.097412	2	2	5	5	1	1	5	5	1	1	3	3	777437	64345.4	421934	3.05571e+06	5.39735e+06	5.89409e+06
CORO_YEAST	Q06440	Coronin-like protein OS=Saccharomyces cerevisiae (strain ATCC 204508 / S288c) GN=CRN1 PE=1 SV=1	71515.3	651	3.8	0.7435	0.002955	10	10	12	11	9	9	7	6	10	10	10	9	2.98575e+06	2.25867e+06	2.07444e+06	1.20311e+07	1.35303e+07	1.98516e+07
PRX1_YEAST	P34227	Mitochondrial peroxiredoxin PRX1 OS=Saccharomyces cerevisiae (strain ATCC 204508 / S288c) GN=PRX1 PE=1 SV=1	29187.5	261	3.773	0.7817	0.030017	7	5	10	8	7	6	11	9	8	6	9	7	1.21647e+07	1.19167e+07	11625975	8.47146e+07	1.38124e+08	8.97074e+07
KPYK2_YEAST	P52489	Pyruvate kinase 2 OS=Saccharomyces cerevisiae (strain ATCC 204508 / S288c) GN=PYK2 PE=1 SV=1	54646.9	506	3.292	0.7557	0.01367	6	3	8	5	5	3	8	5	5	3	8	4	6.77382e+07	5.09653e+07	5.31907e+07	2.91213e+08	5.20912e+08	4.33704e+08
VATC_YEAST	P31412	V-type proton ATPase subunit C OS=Saccharomyces cerevisiae (strain ATCC 204508 / S288c) GN=VMA5 PE=1 SV=4	43631.3	392	4.402	0.7704	0.006502	15	14	12	10	13	11	10	9	7	7	12	10	1.26216e+07	1.34211e+07	2.99839e+06	3.34598e+07	4.42674e+07	6.17397e+07
MTND_YEAST	Q03677	1,2-dihydroxy-3-keto-5-methylthiopentene dioxygenase OS=Saccharomyces cerevisiae (strain ATCC 204508 / S288c) GN=ADI1 PE=1 SV=1	20688.4	179	2.311	0.7205	0.007008	2	2	3	2	1	1	2	2	1	1	2	2	1.40813e+06	518132	198196	6.84678e+06	3.52521e+06	6.58339e+06
YA11B_YEAST	O13527	Truncated transposon Ty1-A Gag-Pol polyprotein OS=Saccharomyces cerevisiae (strain ATCC 204508 / S288c) GN=TY1B-A PE=1 SV=3	134837	1196	3.138	0.7521	0.026518	2	2	6	5	0	0	7	6	1	1	3	3	442321		58110.5	3.83623e+06	5.77369e+06	3.07616e+06
NCBP1_YEAST	P34160	Nuclear cap-binding protein complex subunit 1 OS=Saccharomyces cerevisiae (strain ATCC 204508 / S288c) GN=STO1 PE=1 SV=2	99105.3	861	2.737	0.715	0.069561	4	4	3	3	2	2	3	3	0	0	4	4	457818	157857		2.50139e+06	3.20957e+06	4.65793e+06
RPA43_YEAST	P46669	DNA-directed RNA polymerase I subunit RPA43 OS=Saccharomyces cerevisiae (strain ATCC 204508 / S288c) GN=RPA43 PE=1 SV=2	35720	326	2.931	0.6768	0.115978	2	2	2	2	2	2	1	1	1	1	2	2	1.13868e+06	980033	295040	4.8065e+06	7.63673e+06	9.13643e+06
IF4B_YEAST	P34167	Eukaryotic translation initiation factor 4B OS=Saccharomyces cerevisiae (strain ATCC 204508 / S288c) GN=TIF3 PE=1 SV=1	47931.2	436	4.84	0.7986	0.011611	22	20	19	18	18	15	16	13	12	11	20	16	2.18002e+07	2.10599e+07	1.15845e+07	5.30383e+07	7.22507e+07	9.28354e+07
SPT16_YEAST	P32558	FACT complex subunit SPT16 OS=Saccharomyces cerevisiae (strain ATCC 204508 / S288c) GN=SPT16 PE=1 SV=1	117259	1035	4.338	0.8079	0.051839	11	11	15	14	9	9	10	8	6	6	10	10	2.38912e+06	1.64446e+06	695025	1.63124e+07	8.69579e+06	1.51854e+07
HSP71_YEAST	P10591	Heat shock protein SSA1 OS=Saccharomyces cerevisiae (strain ATCC 204508 / S288c) GN=SSA1 PE=1 SV=4	68940.8	642	7.6	0.8594	0.00111	110	52	118	53	95	50	122	50	101	50	109	46	5.63919e+08	4.76702e+08	3.79244e+08	2.00055e+09	3.53406e+09	2.75429e+09
RS9B_YEAST	P05755	40S ribosomal protein S9-B OS=Saccharomyces cerevisiae (strain ATCC 204508 / S288c) GN=RPS9B PE=1 SV=4	22075.1	195	3.925	0.7555	0.000521	13	13	11	9	14	13	15	13	14	13	14	11	55530961	5.30733e+07	2.57198e+07	1.56146e+08	2.84433e+08	2.57122e+08
NIP7_YEAST	Q08962	60S ribosome subunit biogenesis protein NIP7 OS=Saccharomyces cerevisiae (strain ATCC 204508 / S288c) GN=NIP7 PE=1 SV=1	20205.7	181	2.276	0.5497	0.126958	1	1	2	2	1	1	1	1	1	1	0	0	478407	395842	786407	4.92118e+06	5.68823e+06
CY1_YEAST	P07143	Cytochrome c1, heme protein, mitochondrial OS=Saccharomyces cerevisiae (strain ATCC 204508 / S288c) GN=CYT1 PE=1 SV=1	33663.2	309	3.863	0.8172	0.008593	6	5	4	3	6	6	8	5	4	3	8	5	2.03128e+07	1.94173e+07	8.13807e+06	6.01788e+07	1.12472e+08	9.7845e+07
PP2A2_YEAST	P23595	Serine/threonine-protein phosphatase PP2A-2 catalytic subunit OS=Saccharomyces cerevisiae (strain ATCC 204508 / S288c) GN=PPH22 PE=1 SV=1	42633.5	377	2.943	0.6253	0.537202	2	2	3	3	1	1	1	1	1	1	1	1	644144	116097	102252	3.10213e+06	1.50989e+06	2.85525e+06
CISY2_YEAST	P08679	Citrate synthase, peroxisomal OS=Saccharomyces cerevisiae (strain ATCC 204508 / S288c) GN=CIT2 PE=1 SV=1	50691.6	460	4.695	0.7722	0.00286	13	12	17	14	11	11	10	8	5	5	10	8	7.13011e+06	4.38312e+06	2.58567e+06	4.34296e+07	6.6844e+07	3.78186e+07
ADH5_YEAST	P38113	Alcohol dehydrogenase 5 OS=Saccharomyces cerevisiae (strain ATCC 204508 / S288c) GN=ADH5 PE=1 SV=1	37302.1	351	3.672	0.7053	0.040346	3	2	3	3	3	2	5	3	3	2	3	2	7.25133e+07	8.0869e+07	4.25609e+07	3.36891e+08	5.94844e+08	4.13607e+08
AHP1_YEAST	P38013	Peroxiredoxin type-2 OS=Saccharomyces cerevisiae (strain ATCC 204508 / S288c) GN=AHP1 PE=1 SV=4	18828.6	176	4.93	0.7973	0.00315	22	8	12	6	13	7	9	7	16	8	9	4	7.97776e+07	3.80817e+07	8.13453e+07	3.54138e+08	2.8679e+08	5.08437e+08
CBP4_YEAST	P37267	Assembly factor CBP4 OS=Saccharomyces cerevisiae (strain ATCC 204508 / S288c) GN=CBP4 PE=1 SV=3	17327.2	147	2.486	0.5933	0.054384	0	0	3	2	1	1	3	2	1	1	3	3		930003	612393	7.39893e+06	1.35351e+07	1.39581e+07
YC21A_YEAST	P25383	Transposon Ty2-C Gag polyprotein OS=Saccharomyces cerevisiae (strain ATCC 204508 / S288c) GN=TY2A-C PE=3 SV=2	49040.8	438	3.086	0.7029	0.064824	1	1	3	3	0	0	2	1	3	3	4	4	253035		2.87658e+06	6.42902e+06	1.16594e+07	9.12111e+06
YD21A_YEAST	Q12392	Transposon Ty2-DR1 Gag polyprotein OS=Saccharomyces cerevisiae (strain ATCC 204508 / S288c) GN=TY2A-DR1 PE=1 SV=1	48888.8	438	3.086	0.7029	0.064824	1	1	3	3	0	0	2	1	3	3	4	4	253035		2.87658e+06	6.42902e+06	1.16594e+07	9.12111e+06
YG21A_YEAST	P0C2J2	Transposon Ty2-GR1 Gag polyprotein OS=Saccharomyces cerevisiae (strain ATCC 204508 / S288c) GN=TY2A-GR1 PE=5 SV=1	48987.8	438	3.086	0.7029	0.064824	1	1	3	3	0	0	2	1	3	3	4	4	253035		2.87658e+06	6.42902e+06	1.16594e+07	9.12111e+06
YL21A_YEAST	P0C2J4	Transposon Ty2-LR1 Gag polyprotein OS=Saccharomyces cerevisiae (strain ATCC 204508 / S288c) GN=TY2A-LR1 PE=1 SV=1	48986.8	438	3.086	0.7029	0.064824	1	1	3	3	0	0	2	1	3	3	4	4	253035		2.87658e+06	6.42902e+06	1.16594e+07	9.12111e+06
YD22A_YEAST	Q03483	Transposon Ty2-DR2 Gag polyprotein OS=Saccharomyces cerevisiae (strain ATCC 204508 / S288c) GN=TY2A-DR2 PE=3 SV=1	49002.7	438	3.086	0.7029	0.064824	1	1	3	3	0	0	2	1	3	3	4	4	267093		3.03639e+06	6.78619e+06	1.23072e+07	9.62784e+06
YD23A_YEAST	Q99303	Transposon Ty2-DR3 Gag polyprotein OS=Saccharomyces cerevisiae (strain ATCC 204508 / S288c) GN=TY2A-DR3 PE=3 SV=1	48907.7	438	3.086	0.7029	0.064824	1	1	3	3	0	0	2	1	3	3	4	4	267093		3.03639e+06	6.78619e+06	1.23072e+07	9.62784e+06
YL22A_YEAST	P0C2J6	Transposon Ty2-LR2 Gag polyprotein OS=Saccharomyces cerevisiae (strain ATCC 204508 / S288c) GN=TY2A-LR2 PE=5 SV=1	49030.8	438	3.086	0.7029	0.064824	1	1	3	3	0	0	2	1	3	3	4	4	267093		3.03639e+06	6.78619e+06	1.23072e+07	9.62784e+06
YO21A_YEAST	Q12439	Transposon Ty2-OR1 Gag polyprotein OS=Saccharomyces cerevisiae (strain ATCC 204508 / S288c) GN=TY2A-OR1 PE=3 SV=1	48903.7	438	3.086	0.7029	0.064824	1	1	3	3	0	0	2	1	3	3	4	4	267093		3.03639e+06	6.78619e+06	1.23072e+07	9.62784e+06
YO22A_YEAST	Q12293	Transposon Ty2-OR2 Gag polyprotein OS=Saccharomyces cerevisiae (strain ATCC 204508 / S288c) GN=TY2A-OR2 PE=3 SV=1	49066.7	438	3.086	0.7029	0.064824	1	1	3	3	0	0	2	1	3	3	4	4	267093		3.03639e+06	6.78619e+06	1.23072e+07	9.62784e+06
PHSG_YEAST	P06738	Glycogen phosphorylase OS=Saccharomyces cerevisiae (strain ATCC 204508 / S288c) GN=GPH1 PE=1 SV=4	102345	902	6.39	0.8409	0.024522	36	31	25	21	23	21	23	18	24	22	25	22	1.28577e+07	8.99612e+06	6.38068e+06	3.83772e+07	5.75843e+07	7.12794e+07
DHAS_YEAST	P13663	Aspartate-semialdehyde dehydrogenase OS=Saccharomyces cerevisiae (strain ATCC 204508 / S288c) GN=HOM2 PE=1 SV=1	39148.8	365	4.468	0.7833	0.007039	15	10	21	13	14	11	18	11	17	13	30	15	1.01646e+08	5.47039e+07	3.71549e+07	3.25017e+08	5.54488e+08	6.27372e+08
SER33_YEAST	P40510	D-3-phosphoglycerate dehydrogenase 2 OS=Saccharomyces cerevisiae (strain ATCC 204508 / S288c) GN=SER33 PE=1 SV=1	50386.6	469	3.849	0.7705	0.006721	18	12	21	12	14	12	21	14	10	9	19	13	3.24925e+07	2.42953e+07	1.18075e+07	1.21158e+08	1.87121e+08	2.32765e+08
GYS2_YEAST	P27472	Glycogen [starch] synthase isoform 2 OS=Saccharomyces cerevisiae (strain ATCC 204508 / S288c) GN=GSY2 PE=1 SV=3	79450.7	705	2.861	0.72	0.024816	7	7	7	7	8	8	7	7	9	9	8	8	2.22809e+06	1.84787e+06	1.69958e+06	1.31668e+07	1.51138e+07	2.29189e+07
PYR1_YEAST	P07259	Protein URA2 OS=Saccharomyces cerevisiae (strain ATCC 204508 / S288c) GN=URA2 PE=1 SV=5	242182	2214	5.18	0.8095	0.00042	65	59	50	46	66	60	55	46	31	30	50	46	1.20624e+07	1.21789e+07	2.61432e+06	3.1952e+07	5.58719e+07	6.26463e+07
RS3_YEAST	P05750	40S ribosomal protein S3 OS=Saccharomyces cerevisiae (strain ATCC 204508 / S288c) GN=RPS3 PE=1 SV=5	26324.2	240	4.972	0.8293	0.003909	29	22	25	15	28	19	28	19	20	18	28	13	1.61767e+08	1.52014e+08	5.74651e+07	3.93943e+08	6.85952e+08	7.38272e+08
GGA2_YEAST	P38817	ADP-ribosylation factor-binding protein GGA2 OS=Saccharomyces cerevisiae (strain ATCC 204508 / S288c) GN=GGA2 PE=1 SV=1	63377.4	585	3.954	0.7268	0.05054	8	7	8	7	7	6	10	8	4	4	8	6	2.97358e+06	3.36203e+06	1.18018e+06	1.24404e+07	1.76183e+07	2.359e+07
ARP3_YEAST	P47117	Actin-related protein 3 OS=Saccharomyces cerevisiae (strain ATCC 204508 / S288c) GN=ARP3 PE=1 SV=1	48853.1	449	4.954	0.7787	0.01741	8	7	11	10	11	10	12	11	10	9	11	11	1.01695e+07	8.05049e+06	6.32377e+06	4.12224e+07	4.12142e+07	6.63858e+07
RL5_YEAST	P26321	60S ribosomal protein L5 OS=Saccharomyces cerevisiae (strain ATCC 204508 / S288c) GN=RPL5 PE=1 SV=4	33420.2	297	5.766	0.78	0.002572	17	11	17	12	16	10	13	11	11	10	9	8	5.62855e+07	5.93709e+07	1.79161e+07	1.22849e+08	8.52341e+07	1.50469e+08
RS9A_YEAST	O13516	40S ribosomal protein S9-A OS=Saccharomyces cerevisiae (strain ATCC 204508 / S288c) GN=RPS9A PE=1 SV=3	22219.2	197	3.979	0.7555	0.000521	12	12	11	9	14	13	14	13	13	12	13	11	5.17993e+07	4.98963e+07	2.40226e+07	1.26496e+08	2.1582e+08	2.3168e+08
MOS1_YEAST	Q96VH5	Mitochondrial organizing structure protein 1 OS=Saccharomyces cerevisiae (strain ATCC 204508 / S288c) GN=MOS1 PE=1 SV=1	10175.4	97	2.375	0.6771	0.174832	2	2	2	2	1	1	2	2	1	1	1	1	2.50981e+06	338974	214434	1.81109e+07	3.41154e+07	3.68437e+07
PRPD_YEAST	Q12428	Probable 2-methylcitrate dehydratase OS=Saccharomyces cerevisiae (strain ATCC 204508 / S288c) GN=PDH1 PE=1 SV=1	57165.3	516	4.418	0.7368	0.005915	8	8	12	11	4	4	14	12	13	13	10	10	3.35323e+06	1.25071e+06	5.07425e+06	2.35867e+07	3.68138e+07	4.68464e+07
RS27A_YEAST	P05759	Ubiquitin-40S ribosomal protein S31 OS=Saccharomyces cerevisiae (strain ATCC 204508 / S288c) GN=RPS31 PE=1 SV=3	17059.4	152	4.119	0.7563	0.000356	28	8	41	12	39	11	47	11	25	8	60	9	207902499	1.95598e+08	9.97178e+07	9.94893e+08	1.08902e+09	1.7175e+09
HSP72_YEAST	P10592	Heat shock protein SSA2 OS=Saccharomyces cerevisiae (strain ATCC 204508 / S288c) GN=SSA2 PE=1 SV=3	68785.7	639	6.022	0.8594	0.00111	91	47	100	48	84	43	118	49	83	44	104	43	4.77094e+08	4.11502e+08	3.1984e+08	1.75454e+09	3.20968e+09	2.4371e+09
DPM1_YEAST	P14020	Dolichol-phosphate mannosyltransferase OS=Saccharomyces cerevisiae (strain ATCC 204508 / S288c) GN=DPM1 PE=1 SV=3	30068.8	267	3.656	0.7643	0.005096	5	5	10	7	7	6	8	6	5	5	7	5	8.16196e+06	1.07383e+07	5.87001e+06	7.34387e+07	8.89739e+07	1.34459e+08
COFI_YEAST	Q03048	Cofilin OS=Saccharomyces cerevisiae (strain ATCC 204508 / S288c) GN=COF1 PE=1 SV=1	15617	143	3.898	0.7879	0.012309	8	5	6	4	7	5	6	4	5	5	6	3	23932450	2.18572e+07	1.7915e+07	8.49674e+07	1.41976e+08	9.5258e+07
LONM_YEAST	P36775	Lon protease homolog, mitochondrial OS=Saccharomyces cerevisiae (strain ATCC 204508 / S288c) GN=PIM1 PE=1 SV=2	125560	1133	3.052	0.672	0.022948	7	7	10	10	5	5	7	7	4	4	11	11	1.4353e+06	605574	356490	6.18851e+06	7.56781e+06	1.16142e+07
CYPH_YEAST	P14832	Peptidyl-prolyl cis-trans isomerase OS=Saccharomyces cerevisiae (strain ATCC 204508 / S288c) GN=CPR1 PE=1 SV=3	17217.7	162	4.649	0.7929	0.005597	16	11	28	12	23	11	25	11	25	11	35	11	2.80091e+08	2.43111e+08	2.70273e+08	1.3275e+09	1.98153e+09	2.4854e+09
MDHP_YEAST	P32419	Malate dehydrogenase, peroxisomal OS=Saccharomyces cerevisiae (strain ATCC 204508 / S288c) GN=MDH3 PE=1 SV=3	36697.1	343	4.471	0.7922	0.005073	16	13	14	12	10	9	17	13	10	9	9	9	9.04404e+06	5.56926e+06	4.00904e+06	2.88356e+07	5.41107e+07	3.89085e+07
MPPB_YEAST	P10507	Mitochondrial-processing peptidase subunit beta OS=Saccharomyces cerevisiae (strain ATCC 204508 / S288c) GN=MAS1 PE=1 SV=1	50378.6	462	2.557	0.6726	0.058129	4	4	5	4	4	4	3	3	2	2	3	3	1.75678e+06	1.15568e+06	444301	7.23293e+06	4.77513e+06	9.45353e+06
FSH1_YEAST	P38777	Family of serine hydrolases 1 OS=Saccharomyces cerevisiae (strain ATCC 204508 / S288c) GN=FSH1 PE=1 SV=1	26968.2	243	2.972	0.7391	0.046712	3	3	5	5	6	5	5	3	6	5	6	4	1.35565e+06	6.33452e+06	1.63778e+06	2.60039e+07	3.74329e+07	5.24932e+07
NPL4_YEAST	P33755	Nuclear protein localization protein 4 OS=Saccharomyces cerevisiae (strain ATCC 204508 / S288c) GN=NPL4 PE=1 SV=1	64890.7	580	1.74	0.5253	0.095404	2	2	1	1	0	0	1	1	1	1	1	1	245646		150466	807639	729391	1.2585e+06
TAL1_YEAST	P15019	Transaldolase OS=Saccharomyces cerevisiae (strain ATCC 204508 / S288c) GN=TAL1 PE=1 SV=4	36595.5	335	5.007	0.8115	0.006109	28	22	32	22	28	23	38	25	30	25	42	22	9.17489e+07	9.49371e+07	6.53554e+07	3.25342e+08	4.93742e+08	6.04799e+08
LEU1_YEAST	P06208	2-isopropylmalate synthase OS=Saccharomyces cerevisiae (strain ATCC 204508 / S288c) GN=LEU4 PE=1 SV=1	67468.6	619	4.95	0.7928	0.000636	19	18	24	21	23	20	24	20	23	22	20	19	4.35554e+07	3.2786e+07	2.70294e+07	1.03342e+08	1.48249e+08	1.87506e+08
GLRX1_YEAST	P25373	Glutaredoxin-1 OS=Saccharomyces cerevisiae (strain ATCC 204508 / S288c) GN=GRX1 PE=1 SV=1	12306.4	110	3.507	0.7133	0.236063	1	1	1	1	1	1	1	1	0	0	2	2	482937	662694		7.21863e+06	8.91346e+06	1.36566e+07
RL19A_YEAST	P0CX82	60S ribosomal protein L19-A OS=Saccharomyces cerevisiae (strain ATCC 204508 / S288c) GN=RPL19A PE=1 SV=1	21529.2	189	4.448	0.7826	0.008577	7	6	15	12	12	10	16	13	7	7	13	10	7.60717e+07	1.11095e+08	1.59786e+07	3.17211e+08	5.47745e+08	6.55215e+08
RL19B_YEAST	P0CX83	60S ribosomal protein L19-B OS=Saccharomyces cerevisiae (strain ATCC 204508 / S288c) GN=RPL19B PE=1 SV=1	21529.2	189	4.448	0.7826	0.008577	7	6	15	12	12	10	16	13	7	7	13	10	7.60717e+07	1.11095e+08	1.59786e+07	3.17211e+08	5.47745e+08	6.55215e+08
SERA_YEAST	P40054	D-3-phosphoglycerate dehydrogenase 1 OS=Saccharomyces cerevisiae (strain ATCC 204508 / S288c) GN=SER3 PE=1 SV=1	50439.4	469	4.192	0.7705	0.006721	24	16	28	16	24	19	29	17	16	14	25	18	6.5567e+07	5.88307e+07	2.41464e+07	2.34467e+08	3.6357e+08	4.62157e+08
YO11A_YEAST	Q92392	Transposon Ty1-OL Gag polyprotein OS=Saccharomyces cerevisiae (strain ATCC 204508 / S288c) GN=TY1A-OL PE=2 SV=1	48125.1	440	5.178	0.7606	0.008292	14	9	12	8	12	9	14	10	9	6	10	6	7.06186e+07	4.01555e+07	2.97029e+07	1.827e+08	1.72716e+08	2.95808e+08
ARA1_YEAST	P38115	D-arabinose dehydrogenase [NAD(P)+] heavy chain OS=Saccharomyces cerevisiae (strain ATCC 204508 / S288c) GN=ARA1 PE=1 SV=1	38521.3	344	4.849	0.8058	0.029396	15	12	12	9	12	10	9	7	10	9	9	7	3.34754e+07	2.22322e+07	1.22932e+07	8.55026e+07	5.61914e+07	1.0726e+08
AAP1_YEAST	P37898	Alanine/arginine aminopeptidase OS=Saccharomyces cerevisiae (strain ATCC 204508 / S288c) GN=AAP1 PE=1 SV=2	96623.7	856	4.225	0.7358	0.011937	2	2	4	4	3	3	5	5	2	2	5	5	206907	548513	166783	2.81392e+06	4.97458e+06	2.9188e+06
PP12_YEAST	P32598	Serine/threonine-protein phosphatase PP1-2 OS=Saccharomyces cerevisiae (strain ATCC 204508 / S288c) GN=GLC7 PE=1 SV=1	35578.1	312	4.117	0.844	0.062472	4	4	5	4	5	4	5	4	5	5	5	4	6.81321e+06	2.2906e+06	4.87091e+06	2.49555e+07	5.01061e+07	4.05624e+07
FAS2_YEAST	P19097	Fatty acid synthase subunit alpha OS=Saccharomyces cerevisiae (strain ATCC 204508 / S288c) GN=FAS2 PE=1 SV=2	204576	1887	6.068	0.8477	0.00338	97	83	95	74	112	87	109	80	89	73	97	67	5.97234e+07	5.59494e+07	2.75186e+07	1.633e+08	2.27048e+08	3.06193e+08
YRB1_YEAST	P41920	Ran-specific GTPase-activating protein 1 OS=Saccharomyces cerevisiae (strain ATCC 204508 / S288c) GN=YRB1 PE=1 SV=1	22776.6	201	4.095	0.7811	0.002266	6	5	6	4	5	4	9	5	2	2	5	3	1.09983e+07	7.27857e+06	3523365	5.07948e+07	9.28167e+07	5.83433e+07
LEUC_YEAST	P07264	3-isopropylmalate dehydratase OS=Saccharomyces cerevisiae (strain ATCC 204508 / S288c) GN=LEU1 PE=1 SV=3	84970.9	779	6.62	0.8279	0.001796	34	26	62	41	28	26	49	33	30	24	51	29	4.62828e+07	3.12107e+07	2.40882e+07	3.86624e+08	2.75933e+08	5.41929e+08
HIS7_YEAST	P06633	Imidazoleglycerol-phosphate dehydratase OS=Saccharomyces cerevisiae (strain ATCC 204508 / S288c) GN=HIS3 PE=1 SV=2	23560.3	220	4.665	0.7773	0.033447	5	5	5	5	6	6	4	4	2	2	3	3	1.26139e+07	1.15057e+07	4.35891e+06	2.09377e+07	3.84137e+07	3.78841e+07
SSZ1_YEAST	P38788	Ribosome-associated complex subunit SSZ1 OS=Saccharomyces cerevisiae (strain ATCC 204508 / S288c) GN=SSZ1 PE=1 SV=2	57608.3	538	5.706	0.8241	0.007459	20	18	21	18	15	14	22	20	18	16	21	15	2.24468e+07	1.41902e+07	1.51125e+07	6.66756e+07	1.23184e+08	1.20936e+08
SODM_YEAST	P00447	Superoxide dismutase [Mn], mitochondrial OS=Saccharomyces cerevisiae (strain ATCC 204508 / S288c) GN=SOD2 PE=1 SV=1	25580.3	233	4.248	0.7402	0.010974	6	6	8	6	5	5	8	7	4	4	6	5	2.22724e+07	1.83186e+07	1.47428e+07	1.06408e+08	1.18839e+08	6.39613e+07
RPN1_YEAST	P38764	26S proteasome regulatory subunit RPN1 OS=Saccharomyces cerevisiae (strain ATCC 204508 / S288c) GN=RPN1 PE=1 SV=3	108206	993	4.275	0.7605	0.002418	23	19	27	25	18	18	22	18	18	16	23	17	8.77936e+06	5.40447e+06	3.75744e+06	5.45954e+07	4.05832e+07	7.86086e+07
HSP7Q_YEAST	Q05931	Heat shock protein SSQ1, mitochondrial OS=Saccharomyces cerevisiae (strain ATCC 204508 / S288c) GN=SSQ1 PE=1 SV=1	71598.3	657	2.546	0.6618	0.075239	3	3	3	3	1	1	3	3	0	0	4	4	224695	55063.5		4.13655e+06	6.28113e+06	3.14721e+06
CDK1_YEAST	P00546	Cyclin-dependent kinase 1 OS=Saccharomyces cerevisiae (strain ATCC 204508 / S288c) GN=CDC28 PE=1 SV=1	33782	298	2.931	0.6394	0.032706	2	2	6	6	2	2	3	3	2	2	6	5	1.89689e+06	1.32588e+06	1.03133e+06	1.18293e+07	7.84549e+06	1.54272e+07
CISY3_YEAST	P43635	Citrate synthase 3 OS=Saccharomyces cerevisiae (strain ATCC 204508 / S288c) GN=CIT3 PE=2 SV=1	53103	486	3.399	0.7023	0.00286	2	1	4	3	1	1	4	3	1	1	4	3	1.91706e+06	1.09576e+06	972439	1.4924e+07	2.81112e+07	1.78538e+07
ACON_YEAST	P19414	Aconitate hydratase, mitochondrial OS=Saccharomyces cerevisiae (strain ATCC 204508 / S288c) GN=ACO1 PE=1 SV=2	84705	778	6.432	0.8356	0.001308	56	38	62	37	60	36	72	40	38	32	64	36	1.09792e+08	9.52461e+07	4.94151e+07	3.83534e+08	7.12945e+08	7.39224e+08
PSA1_YEAST	P21243	Proteasome subunit alpha type-1 OS=Saccharomyces cerevisiae (strain ATCC 204508 / S288c) GN=SCL1 PE=1 SV=1	27741.3	252	4.486	0.7336	0.012365	14	12	10	9	13	11	12	10	9	9	9	8	1.31505e+07	9.00213e+06	7.8819e+06	4.53542e+07	8.51473e+07	6.08041e+07
RUVB1_YEAST	Q03940	RuvB-like protein 1 OS=Saccharomyces cerevisiae (strain ATCC 204508 / S288c) GN=RVB1 PE=1 SV=1	50004	463	5.061	0.7931	0.00386	8	7	11	10	8	8	9	9	8	8	9	8	5.7787e+06	8.3312e+06	5.35911e+06	3.57887e+07	3.97985e+07	6.30935e+07
HXKA_YEAST	P04806	Hexokinase-1 OS=Saccharomyces cerevisiae (strain ATCC 204508 / S288c) GN=HXK1 PE=1 SV=2	53302.6	485	6.525	0.8298	0.00241	52	34	46	29	44	33	57	29	42	30	66	26	1.57e+08	1.41956e+08	8.76492e+07	5.87089e+08	7.56136e+08	1.09091e+09
C1TC_YEAST	P07245	C-1-tetrahydrofolate synthase, cytoplasmic OS=Saccharomyces cerevisiae (strain ATCC 204508 / S288c) GN=ADE3 PE=1 SV=1	101404	946	5.902	0.7449	0.007662	25	24	24	22	24	24	27	20	25	24	22	21	2.16464e+07	1.3833e+07	1.01812e+07	6.01163e+07	1.17268e+08	1.09692e+08
ALO_YEAST	P54783	D-arabinono-1,4-lactone oxidase OS=Saccharomyces cerevisiae (strain ATCC 204508 / S288c) GN=ALO1 PE=1 SV=1	58766.1	526	4.146	0.7536	0.017825	9	8	9	9	6	5	10	8	9	9	10	10	4.13746e+06	1.86739e+06	4.05362e+06	2.28154e+07	4.44201e+07	3.04804e+07
EF1B_YEAST	P32471	Elongation factor 1-beta OS=Saccharomyces cerevisiae (strain ATCC 204508 / S288c) GN=EFB1 PE=1 SV=4	22355.1	206	5.851	0.8116	0.002011	7	6	5	4	7	6	8	6	7	7	6	4	2.40337e+07	2.88975e+07	1.99546e+07	1.04057e+08	1.73619e+08	2.02066e+08
ADH6_YEAST	Q04894	NADP-dependent alcohol dehydrogenase 6 OS=Saccharomyces cerevisiae (strain ATCC 204508 / S288c) GN=ADH6 PE=1 SV=1	39158	360	3.364	0.754	0.021471	7	6	7	6	7	6	6	6	5	5	5	4	4.85871e+06	3.52219e+06	2.1372e+06	2.22784e+07	4.14307e+07	2.65925e+07
SYNC_YEAST	P38707	Asparagine--tRNA ligase, cytoplasmic OS=Saccharomyces cerevisiae (strain ATCC 204508 / S288c) GN=DED81 PE=1 SV=1	61589.8	554	5.993	0.7686	0.002233	24	19	19	16	20	17	13	12	14	13	20	12	1.79207e+07	1.23745e+07	7.04522e+06	5.08484e+07	6.9239e+07	9.80258e+07
IMB3_YEAST	P32337	Importin subunit beta-3 OS=Saccharomyces cerevisiae (strain ATCC 204508 / S288c) GN=PSE1 PE=1 SV=2	119624	1089	1.902	0.6719	0.054273	1	1	4	4	1	1	3	3	0	0	2	2	151091	119531		1.39768e+06	1.49854e+06	2.51104e+06
RL20A_YEAST	P0CX23	60S ribosomal protein L20-A OS=Saccharomyces cerevisiae (strain ATCC 204508 / S288c) GN=RPL20A PE=1 SV=1	20214	172	4.85	0.7832	0.004182	20	12	22	12	18	11	26	13	20	14	25	11	1.19848e+08	1.43182e+08	6.8733e+07	5.85701e+08	9.25669e+08	1.18016e+09
RL20B_YEAST	P0CX24	60S ribosomal protein L20-B OS=Saccharomyces cerevisiae (strain ATCC 204508 / S288c) GN=RPL20B PE=1 SV=1	20214	172	4.85	0.7832	0.004182	20	12	22	12	18	11	26	13	20	14	25	11	1.19848e+08	1.43182e+08	6.8733e+07	5.85701e+08	9.25669e+08	1.18016e+09
PCKA_YEAST	P10963	Phosphoenolpyruvate carboxykinase [ATP] OS=Saccharomyces cerevisiae (strain ATCC 204508 / S288c) GN=PCK1 PE=1 SV=2	60254.6	549	5.336	0.8163	0.005432	19	16	23	20	17	15	27	19	13	12	15	12	1.63423e+07	1.25258e+07	9.54038e+06	9.1008e+07	1.82088e+08	1.76793e+08
VPS74_YEAST	Q06385	Vacuolar protein sorting-associated protein 74 OS=Saccharomyces cerevisiae (strain ATCC 204508 / S288c) GN=VPS74 PE=1 SV=1	38812.3	345	2.926	0.685	0.058296	1	1	4	4	2	2	2	2	2	2	2	2	95756.3	888952	501280	7.42404e+06	4.11532e+06	8.84519e+06
GAL1_YEAST	P04385	Galactokinase OS=Saccharomyces cerevisiae (strain ATCC 204508 / S288c) GN=GAL1 PE=1 SV=4	57169.5	528	5.423	0.8565	0.007151	57	27	50	24	58	30	54	23	41	24	47	19	432673433	4.6586e+08	1.56776e+08	8.50094e+08	1.3184e+09	1.65682e+09
RTN2_YEAST	Q12443	Reticulon-like protein 2 OS=Saccharomyces cerevisiae (strain ATCC 204508 / S288c) GN=RTN2 PE=1 SV=1	43754	393	4.704	0.7936	0.011663	9	9	9	8	7	6	11	11	12	11	14	11	1.14477e+07	6348721	1.11302e+07	3.04909e+07	5.12507e+07	5.84756e+07
SUB2_YEAST	Q07478	ATP-dependent RNA helicase SUB2 OS=Saccharomyces cerevisiae (strain ATCC 204508 / S288c) GN=SUB2 PE=1 SV=1	49891.8	446	4.737	0.7585	0.009864	19	16	13	10	16	14	14	11	15	15	12	9	2.68761e+07	1.76127e+07	1.26197e+07	4.63384e+07	7.97284e+07	8.79106e+07
FHP_YEAST	P39676	Flavohemoprotein OS=Saccharomyces cerevisiae (strain ATCC 204508 / S288c) GN=YHB1 PE=1 SV=2	44328.1	399	5.135	0.7939	0.00359	27	16	24	14	34	18	27	16	22	13	21	13	6.12496e+07	7.83982e+07	3.3118e+07	2.06327e+08	3.93475e+08	3.95179e+08
AK_YEAST	P10869	Aspartokinase OS=Saccharomyces cerevisiae (strain ATCC 204508 / S288c) GN=HOM3 PE=1 SV=2	57335.3	527	4.632	0.7822	0.004784	8	8	12	9	6	5	12	10	6	6	13	10	6.79894e+06	2.48837e+06	3.54315e+06	5.17839e+07	9.90138e+07	6.08329e+07
2AAA_YEAST	P31383	Protein phosphatase PP2A regulatory subunit A OS=Saccharomyces cerevisiae (strain ATCC 204508 / S288c) GN=TPD3 PE=1 SV=3	70045.3	635	3.456	0.7601	0.027649	7	6	7	6	4	4	5	4	5	5	4	4	3.26846e+06	1.4219e+06	1.43126e+06	6.03779e+06	1.03984e+07	6.26465e+06
ALDH5_YEAST	P40047	Aldehyde dehydrogenase 5, mitochondrial OS=Saccharomyces cerevisiae (strain ATCC 204508 / S288c) GN=ALD5 PE=1 SV=4	56127.5	520	3.766	0.7575	0.033475	9	9	9	9	8	8	12	11	5	5	9	9	7.52756e+06	6.06266e+06	4.00927e+06	3.11523e+07	4.91165e+07	6.2945e+07
DOHH_YEAST	P47120	Deoxyhypusine hydroxylase OS=Saccharomyces cerevisiae (strain ATCC 204508 / S288c) GN=LIA1 PE=1 SV=1	35852.4	325	4.225	0.7853	0.062187	6	5	5	4	5	5	6	5	4	3	9	9	2.44963e+06	2.86139e+06	1.09546e+06	8.17586e+07	7.85347e+07	3.85507e+07
AGX1_YEAST	P43567	Alanine--glyoxylate aminotransferase 1 OS=Saccharomyces cerevisiae (strain ATCC 204508 / S288c) GN=AGX1 PE=1 SV=1	41254.8	385	4.443	0.7486	0.005924	17	13	12	11	14	11	15	10	10	9	15	8	1.78156e+07	1.17108e+07	4.85291e+06	7.44747e+07	1.39106e+08	8.50808e+07
IMB1_YEAST	Q06142	Importin subunit beta-1 OS=Saccharomyces cerevisiae (strain ATCC 204508 / S288c) GN=KAP95 PE=1 SV=1	93642.1	861	3.651	0.7292	0.03144	3	3	4	3	2	2	6	6	2	2	3	3	1.04099e+06	968156	818681	1.30397e+07	2.79823e+07	2.49052e+07
GDIR_YEAST	Q12434	Rho GDP-dissociation inhibitor OS=Saccharomyces cerevisiae (strain ATCC 204508 / S288c) GN=RDI1 PE=1 SV=1	22882.1	202	5.025	0.7801	0.002374	4	4	8	6	4	3	8	6	2	2	4	4	1.51369e+06	2.40569e+06	1.01846e+06	1.8842e+07	2.86016e+07	1.443e+07
YB21A_YEAST	Q12260	Transposon Ty2-B Gag polyprotein OS=Saccharomyces cerevisiae (strain ATCC 204508 / S288c) GN=TY2A-B PE=1 SV=1	49096.8	438	3.456	0.7292	0.02571	1	1	5	4	0	0	4	2	3	3	4	4	267093		3.03639e+06	8.53818e+06	1.66323e+07	9.62784e+06
RN49_YEAST	P40858	54S ribosomal protein L49, mitochondrial OS=Saccharomyces cerevisiae (strain ATCC 204508 / S288c) GN=MRPL49 PE=1 SV=2	18166.2	161	2.944	0.6946	0.035105	1	1	3	2	1	1	1	1	1	1	1	1	655339	574282	237700	1.1808e+07	6.55104e+06	6.71019e+06
H4_YEAST	P02309	Histone H4 OS=Saccharomyces cerevisiae (strain ATCC 204508 / S288c) GN=HHF1 PE=1 SV=2	11247.4	103	2.917	0.7303	0.012404	3	3	7	5	5	5	6	5	2	2	3	2	6.56922e+06	9.39505e+06	6.27994e+06	1.03171e+08	1.99555e+08	1.22249e+08
NSR1_YEAST	P27476	Nuclear localization sequence-binding protein OS=Saccharomyces cerevisiae (strain ATCC 204508 / S288c) GN=NSR1 PE=1 SV=1	43131.2	414	3.381	0.7037	0.001074	6	5	7	7	5	5	9	7	4	4	6	4	8.72781e+06	5.08285e+06	4.98629e+06	3.04579e+07	4.83099e+07	6.20787e+07
YHI9_YEAST	P38765	Uncharacterized isomerase YHI9 OS=Saccharomyces cerevisiae (strain ATCC 204508 / S288c) GN=YHI9 PE=1 SV=1	32252.7	294	3.406	0.7292	0.194011	3	3	4	4	0	0	2	2	2	2	4	4	1.78693e+06		3.27326e+06	9.09645e+06	1.64105e+07	1.87109e+07
G4P1_YEAST	P46672	GU4 nucleic-binding protein 1 OS=Saccharomyces cerevisiae (strain ATCC 204508 / S288c) GN=ARC1 PE=1 SV=2	41656	376	4.682	0.7877	0.014314	17	13	17	12	16	11	24	17	10	8	17	14	3.90299e+07	2.94188e+07	1.65665e+07	1.12153e+08	1.88294e+08	2.28797e+08
GABAT_YEAST	P17649	4-aminobutyrate aminotransferase OS=Saccharomyces cerevisiae (strain ATCC 204508 / S288c) GN=UGA1 PE=1 SV=2	52447.1	471	4.615	0.7675	0.004136	11	9	11	9	11	9	12	10	15	12	11	9	16860691	8.19747e+06	9.24156e+06	4.28129e+07	5.57457e+07	8.19619e+07
ACO1_YEAST	P21147	Acyl-CoA desaturase 1 OS=Saccharomyces cerevisiae (strain ATCC 204508 / S288c) GN=OLE1 PE=1 SV=2	57851.9	510	4.492	0.7342	0.152535	1	1	0	0	3	2	3	3	0	0	2	2	218626	1.71824e+06			6.83572e+06	6.0667e+06
IF6_YEAST	Q12522	Eukaryotic translation initiation factor 6 OS=Saccharomyces cerevisiae (strain ATCC 204508 / S288c) GN=TIF6 PE=1 SV=1	26071.5	245	4.25	0.7845	0.017249	2	2	3	3	2	2	3	3	2	2	3	3	3.12499e+06	4.22403e+06	2.56696e+06	2.08946e+07	4.0541e+07	4.28829e+07
ENT3_YEAST	P47160	Epsin-3 OS=Saccharomyces cerevisiae (strain ATCC 204508 / S288c) GN=ENT3 PE=1 SV=1	44261.9	408	4.216	0.7559	0.020048	6	6	7	7	7	7	9	7	5	5	8	6	3.86846e+06	4.66215e+06	5.78234e+06	1.63128e+07	2.39017e+07	3.11791e+07
YO11B_YEAST	Q12273	Transposon Ty1-OL Gag-Pol polyprotein OS=Saccharomyces cerevisiae (strain ATCC 204508 / S288c) GN=TY1B-OL PE=3 SV=1	195642	1755	5.178	0.7606	0.008292	14	10	21	16	11	8	21	17	10	7	15	11	1.3671e+07	7.67997e+06	5.53914e+06	3.98434e+07	4.09395e+07	6.98675e+07
ERG6_YEAST	P25087	Sterol 24-C-methyltransferase OS=Saccharomyces cerevisiae (strain ATCC 204508 / S288c) GN=ERG6 PE=1 SV=4	43097.4	383	4.142	0.8058	0.032375	14	11	11	9	12	11	10	10	10	10	11	10	1.2998e+07	9.6952e+06	5.46113e+06	3.1029e+07	6.26341e+07	5.29263e+07
TAF14_YEAST	P35189	Transcription initiation factor TFIID subunit 14 OS=Saccharomyces cerevisiae (strain ATCC 204508 / S288c) GN=TAF14 PE=1 SV=1	27245.4	244	3.601	0.7849	0.098053	2	2	4	4	1	1	5	4	1	1	3	3	2.22326e+06	1.21837e+06	930126	1.2978e+07	2.41029e+07	2.81531e+07
HSP60_YEAST	P19882	Heat shock protein 60, mitochondrial OS=Saccharomyces cerevisiae (strain ATCC 204508 / S288c) GN=HSP60 PE=1 SV=1	60088.1	572	4.88	0.8088	0.002321	48	33	59	38	54	34	61	38	39	30	73	36	1.39429e+08	1.28676e+08	7.23229e+07	4.93869e+08	8.16273e+08	1.00901e+09
MMS2_YEAST	P53152	Ubiquitin-conjugating enzyme variant MMS2 OS=Saccharomyces cerevisiae (strain ATCC 204508 / S288c) GN=MMS2 PE=1 SV=1	15372.8	137	2.674	0.6447	0.02915	3	3	3	2	2	2	2	1	3	3	2	1	2.36078e+06	1761543	1.31519e+06	9.76317e+06	1.75905e+07	2.03538e+07
FKBP_YEAST	P20081	FK506-binding protein 1 OS=Saccharomyces cerevisiae (strain ATCC 204508 / S288c) GN=FPR1 PE=1 SV=2	12020.3	114	3.785	0.7383	0.029471	6	5	7	5	6	5	6	5	5	5	4	4	1.1158e+08	1.38069e+08	6.22323e+07	3.78614e+08	5.77807e+08	7.59699e+08
CYC8_YEAST	P14922	General transcriptional corepressor CYC8 OS=Saccharomyces cerevisiae (strain ATCC 204508 / S288c) GN=CYC8 PE=1 SV=2	106015	966	3.947	0.8199	0.002163	8	8	6	6	7	7	4	4	4	4	6	5	2.65814e+06	1.40564e+06	551647	5.71338e+06	4.88715e+06	9.28676e+06
PAN1_YEAST	P32521	Actin cytoskeleton-regulatory complex protein PAN1 OS=Saccharomyces cerevisiae (strain ATCC 204508 / S288c) GN=PAN1 PE=1 SV=2	157784	1480	5.073	0.7668	0.028177	9	9	9	9	7	7	12	10	6	6	14	13	1.83699e+06	1.25076e+06	960021	9.7845e+06	1.29342e+07	1.95763e+07
RL28_YEAST	P02406	60S ribosomal protein L28 OS=Saccharomyces cerevisiae (strain ATCC 204508 / S288c) GN=RPL28 PE=1 SV=3	16613.1	149	4.084	0.79	0.006546	12	7	16	7	11	7	12	8	4	4	11	5	5.56867e+07	67052268	1.23201e+07	2.77897e+08	5.48669e+08	3.42068e+08
AGM1_YEAST	P38628	Phosphoacetylglucosamine mutase OS=Saccharomyces cerevisiae (strain ATCC 204508 / S288c) GN=PCM1 PE=1 SV=2	61321.6	557	3.235	0.6312	0.013376	4	4	2	2	3	3	2	2	4	4	2	2	922763	853275	1.11301e+06	1.89612e+06	2.34747e+06	3.12102e+06
RL36B_YEAST	O14455	60S ribosomal protein L36-B OS=Saccharomyces cerevisiae (strain ATCC 204508 / S288c) GN=RPL36B PE=1 SV=3	10998.3	100	3.998	0.7799	0.004929	6	6	8	6	9	7	9	7	6	6	9	6	5.31188e+07	9.21115e+07	2.61012e+07	3.24373e+08	5.44712e+08	7.0461e+08
TSR4_YEAST	P25040	20S rRNA accumulation protein 4 OS=Saccharomyces cerevisiae (strain ATCC 204508 / S288c) GN=TSR4 PE=1 SV=2	45402.8	408	2.645	0.6015	0.364177	1	1	1	1	2	2	1	1	1	1	1	1	3.45568e+06	3.09699e+06	1.59251e+06	1.02443e+06	430091	233287
NDI1_YEAST	P32340	Rotenone-insensitive NADH-ubiquinone oxidoreductase, mitochondrial OS=Saccharomyces cerevisiae (strain ATCC 204508 / S288c) GN=NDI1 PE=1 SV=1	56620.5	513	5.858	0.7806	0.011552	12	12	17	12	17	17	17	12	13	13	14	11	1.2374e+07	1.42362e+07	5.82084e+06	4.44856e+07	9.25854e+07	8.4698e+07
ARP2_YEAST	P32381	Actin-related protein 2 OS=Saccharomyces cerevisiae (strain ATCC 204508 / S288c) GN=ARP2 PE=1 SV=1	43579.7	391	4.521	0.7744	0.003383	6	6	7	7	4	4	6	6	6	6	6	6	6.18149e+06	2.47463e+06	3.61062e+06	1.85545e+07	3.91e+07	2.96417e+07
MMF1_YEAST	P40185	Protein MMF1, mitochondrial OS=Saccharomyces cerevisiae (strain ATCC 204508 / S288c) GN=MMF1 PE=1 SV=1	15672.3	145	5.806	0.7181	0.04099	5	5	6	5	5	5	6	5	4	4	5	3	1.82911e+07	1.89407e+07	6.02015e+06	7.15264e+07	1.2835e+08	1.54483e+08
FDFT_YEAST	P29704	Squalene synthase OS=Saccharomyces cerevisiae (strain ATCC 204508 / S288c) GN=ERG9 PE=1 SV=2	51332.8	444	2.29	0.6002	0.100801	2	2	3	3	1	1	2	2	0	0	1	1	936749	251771		6.99816e+06	9.30619e+06	4.11333e+06
ARO10_YEAST	Q06408	Transaminated amino acid decarboxylase OS=Saccharomyces cerevisiae (strain ATCC 204508 / S288c) GN=ARO10 PE=1 SV=1	70537.2	635	3.028	0.6572	0.004361	4	4	4	4	1	1	3	3	1	1	4	4	772442	95681.1	87422	4.26156e+06	1.8285e+06	3.90625e+06
RBG1_YEAST	P39729	Ribosome-interacting GTPase 1 OS=Saccharomyces cerevisiae (strain ATCC 204508 / S288c) GN=RBG1 PE=1 SV=1	40241.8	369	3.377	0.7318	0.001903	4	4	5	5	3	3	3	3	1	1	5	5	781413	479690	97297.2	3.92585e+06	6.06582e+06	8.59508e+06
HSC82_YEAST	P15108	ATP-dependent molecular chaperone HSC82 OS=Saccharomyces cerevisiae (strain ATCC 204508 / S288c) GN=HSC82 PE=1 SV=4	80111.9	705	5.868	0.8178	0.001013	64	42	73	42	65	43	80	41	61	42	64	36	2.62916e+08	1.82491e+08	1.75792e+08	7.5398e+08	1.42161e+09	1.50431e+09
NTF2_YEAST	P33331	Nuclear transport factor 2 OS=Saccharomyces cerevisiae (strain ATCC 204508 / S288c) GN=NTF2 PE=1 SV=2	14282.1	125	3.726	0.7468	0.064816	3	3	2	2	4	4	3	2	3	3	3	3	1.37353e+07	2.59755e+07	1.07688e+07	1.08071e+08	1.36506e+08	2.15428e+08
VPS30_YEAST	Q02948	Vacuolar protein sorting-associated protein 30 OS=Saccharomyces cerevisiae (strain ATCC 204508 / S288c) GN=VPS30 PE=1 SV=1	62340.2	557	1.497	0.3983	0.185655	2	1	2	1	2	1	2	1	2	1	0	0	3376740	3.91993e+06	2.06442e+06	3.04468e+07	3.58484e+07
RL36A_YEAST	P05745	60S ribosomal protein L36-A OS=Saccharomyces cerevisiae (strain ATCC 204508 / S288c) GN=RPL36A PE=1 SV=3	10971.3	100	3.998	0.7799	0.004929	8	7	6	5	8	7	8	6	4	4	6	4	5.45858e+07	7.43251e+07	1.97979e+07	3.14476e+08	5.049e+08	6.83302e+08
ADH1_YEAST	P00330	Alcohol dehydrogenase 1 OS=Saccharomyces cerevisiae (strain ATCC 204508 / S288c) GN=ADH1 PE=1 SV=5	36471.8	348	6.96	0.8257	0.000468	70	21	81	22	77	21	108	18	55	21	95	17	9.50194e+08	1.12187e+09	5.40751e+08	2.86931e+09	4.52591e+09	5.81895e+09
EIF3A_YEAST	P38249	Eukaryotic translation initiation factor 3 subunit A OS=Saccharomyces cerevisiae (strain ATCC 204508 / S288c) GN=RPG1 PE=1 SV=1	109235	964	4.459	0.7725	0.005441	27	26	31	24	26	26	31	25	22	21	25	21	7.4826e+06	9.19443e+06	4.92311e+06	2.57737e+07	3.11345e+07	4.7863e+07
IMB4_YEAST	P40069	Importin subunit beta-4 OS=Saccharomyces cerevisiae (strain ATCC 204508 / S288c) GN=KAP123 PE=1 SV=1	121003	1113	4.223	0.7701	0.002221	20	18	19	19	20	18	17	15	13	13	17	14	4.79353e+06	4.16378e+06	1.72191e+06	1.57302e+07	2.64963e+07	3.36494e+07
RPN11_YEAST	P43588	26S proteasome regulatory subunit RPN11 OS=Saccharomyces cerevisiae (strain ATCC 204508 / S288c) GN=RPN11 PE=1 SV=1	34022.4	306	3.976	0.7618	0.041954	7	6	8	7	4	4	8	7	9	9	8	7	4.54909e+06	3.37058e+06	6.83162e+06	2.39051e+07	4.45357e+07	5.1174e+07
ATPK_YEAST	Q06405	ATP synthase subunit f, mitochondrial OS=Saccharomyces cerevisiae (strain ATCC 204508 / S288c) GN=ATP17 PE=1 SV=1	11175	101	1.725	0.5925	0.388105	1	1	1	1	1	1	1	1	1	1	1	1	4.16964e+06	4.49641e+06	1911142	2.06343e+07	3.10035e+07	4.35411e+07
ODO1_YEAST	P20967	2-oxoglutarate dehydrogenase, mitochondrial OS=Saccharomyces cerevisiae (strain ATCC 204508 / S288c) GN=KGD1 PE=1 SV=2	113048	1014	5.752	0.802	0.00165	32	26	35	28	33	27	46	33	22	20	26	22	1.58748e+07	1.26442e+07	7.90479e+06	5.69588e+07	1.13567e+08	7.66123e+07
LYS4_YEAST	P49367	Homoaconitase, mitochondrial OS=Saccharomyces cerevisiae (strain ATCC 204508 / S288c) GN=LYS4 PE=1 SV=1	74286.1	693	3.206	0.7329	0.102473	2	2	1	1	1	1	3	3	1	1	4	4	196980	25752.6	82138.6	1.44259e+06	1.04094e+06	2.22438e+06
RL27A_YEAST	P0C2H6	60S ribosomal protein L27-A OS=Saccharomyces cerevisiae (strain ATCC 204508 / S288c) GN=RPL27A PE=1 SV=1	15407.7	136	4.596	0.7948	0.004058	16	9	16	11	14	9	19	11	15	8	15	9	2.42369e+08	2.56971e+08	94184719	7.34151e+08	1.26669e+09	7.21517e+08
FKBP3_YEAST	P38911	FK506-binding nuclear protein OS=Saccharomyces cerevisiae (strain ATCC 204508 / S288c) GN=FPR3 PE=1 SV=2	46154.8	411	4.654	0.7852	0.071499	4	3	5	5	4	4	6	5	3	3	4	2	8.58687e+06	4.93869e+06	2.21897e+06	2.57604e+07	4.61865e+07	2.55811e+07
CH10_YEAST	P38910	10 kDa heat shock protein, mitochondrial OS=Saccharomyces cerevisiae (strain ATCC 204508 / S288c) GN=HSP10 PE=1 SV=1	11267.3	106	4.571	0.7408	0.083774	4	4	8	7	4	4	8	7	3	3	9	6	2.38656e+07	2.43943e+07	1.0958e+07	2.07732e+08	4.04048e+08	4.72194e+08
GCST_YEAST	P48015	Aminomethyltransferase, mitochondrial OS=Saccharomyces cerevisiae (strain ATCC 204508 / S288c) GN=GCV1 PE=1 SV=2	44039.2	400	4.377	0.7477	0.002961	5	5	8	8	6	6	10	8	5	5	12	12	4.67015e+06	6.98991e+06	5.34675e+06	2.74109e+07	4.41883e+07	5.77026e+07
IF2A_YEAST	P20459	Eukaryotic translation initiation factor 2 subunit alpha OS=Saccharomyces cerevisiae (strain ATCC 204508 / S288c) GN=SUI2 PE=1 SV=1	34309.9	304	3.634	0.7713	0.004505	9	8	10	6	9	9	12	9	4	4	11	7	8.71397e+06	6.90008e+06	4.34794e+06	2.73058e+07	5.64046e+07	4.15958e+07
RL7A_YEAST	P05737	60S ribosomal protein L7-A OS=Saccharomyces cerevisiae (strain ATCC 204508 / S288c) GN=RPL7A PE=1 SV=3	27411.2	244	4.674	0.7859	0.006494	23	17	21	14	20	14	21	14	14	12	22	14	7.97023e+07	6.11521e+07	2.75649e+07	3.10066e+08	4.55013e+08	6.54567e+08
RL401_YEAST	P0CH08	Ubiquitin-60S ribosomal protein L40 OS=Saccharomyces cerevisiae (strain ATCC 204508 / S288c) GN=RPL40A PE=1 SV=1	14398.9	128	4.119	0.7563	0.000356	28	8	38	9	37	9	44	8	24	7	59	8	277203332	2.42677e+08	1.23296e+08	1.21224e+09	1.29999e+09	2.23408e+09
RL402_YEAST	P0CH09	Ubiquitin-60S ribosomal protein L40 OS=Saccharomyces cerevisiae (strain ATCC 204508 / S288c) GN=RPL40B PE=1 SV=1	14398.9	128	4.119	0.7563	0.000356	28	8	38	9	37	9	44	8	24	7	59	8	277203332	2.42677e+08	1.23296e+08	1.21224e+09	1.29999e+09	2.23408e+09
UBI4P_YEAST	P0CG63	Polyubiquitin OS=Saccharomyces cerevisiae (strain ATCC 204508 / S288c) GN=UBI4 PE=1 SV=1	42382	381	4.119	0.7563	0.000356	28	8	38	9	37	9	44	8	24	7	59	8	7.12809e+07	6.24028e+07	3.17047e+07	3.11719e+08	3.34283e+08	5.74478e+08
KPYK1_YEAST	P00549	Pyruvate kinase 1 OS=Saccharomyces cerevisiae (strain ATCC 204508 / S288c) GN=CDC19 PE=1 SV=2	54060.5	500	5.985	0.8453	0.00028	99	47	101	36	101	44	106	41	82	44	116	37	9.82149e+08	8.37958e+08	6.56705e+08	2.9063e+09	4.1962e+09	5.74474e+09
HSP74_YEAST	P22202	Heat shock protein SSA4 OS=Saccharomyces cerevisiae (strain ATCC 204508 / S288c) GN=SSA4 PE=1 SV=3	68966.8	642	7.058	0.7855	0.001429	45	29	50	28	32	16	65	29	43	27	52	24	7.48132e+07	5.69759e+07	6.21362e+07	4.00152e+08	8.76996e+08	7.7221e+08
MAM33_YEAST	P40513	Mitochondrial acidic protein MAM33 OS=Saccharomyces cerevisiae (strain ATCC 204508 / S288c) GN=MAM33 PE=1 SV=1	29663.9	266	4.027	0.7466	0.011281	2	2	4	3	2	2	8	5	2	2	6	5	3.60814e+06	3.38396e+06	2.26121e+06	3.54145e+07	8.01254e+07	7.51635e+07
DLHH_YEAST	Q07505	Putative carboxymethylenebutenolidase OS=Saccharomyces cerevisiae (strain ATCC 204508 / S288c) GN=YDL086W PE=1 SV=1	30607.6	273	3.609	0.7797	0.121846	3	3	2	2	3	3	1	1	1	1	1	1	3.64037e+06	3.78383e+06	1.22179e+06	7.63688e+06	1.13321e+07	1.56294e+07
PRS6B_YEAST	P33298	26S protease regulatory subunit 6B homolog OS=Saccharomyces cerevisiae (strain ATCC 204508 / S288c) GN=RPT3 PE=1 SV=2	47366.3	428	4.076	0.7326	0.017265	5	5	7	5	3	3	8	7	3	3	9	6	2.41256e+06	1.28668e+06	1.4147e+06	1.57203e+07	1.75655e+07	3.05043e+07
RL7B_YEAST	Q12213	60S ribosomal protein L7-B OS=Saccharomyces cerevisiae (strain ATCC 204508 / S288c) GN=RPL7B PE=1 SV=3	27485.3	244	4.674	0.7859	0.006494	22	16	20	13	19	13	21	14	13	11	21	13	7.52612e+07	5.62582e+07	2.53135e+07	2.98403e+08	4.55013e+08	6.48322e+08
YB11B_YEAST	Q12490	Transposon Ty1-BL Gag-Pol polyprotein OS=Saccharomyces cerevisiae (strain ATCC 204508 / S288c) GN=TY1B-BL PE=1 SV=1	195980	1755	3.411	0.746	0.010147	4	4	10	8	1	1	11	10	3	3	5	5	991479	260275	528361	7.7729e+06	1.5745e+07	9.10073e+06
YM13B_YEAST	Q04214	Transposon Ty1-MR1 Gag-Pol polyprotein OS=Saccharomyces cerevisiae (strain ATCC 204508 / S288c) GN=TY1B-MR1 PE=1 SV=2	195894	1755	3.411	0.746	0.010147	4	4	10	8	1	1	11	10	3	3	5	5	991479	260275	528361	7.7729e+06	1.5745e+07	9.10073e+06
PSA3_YEAST	P23638	Proteasome subunit alpha type-3 OS=Saccharomyces cerevisiae (strain ATCC 204508 / S288c) GN=PRE9 PE=1 SV=1	28406.7	258	4.719	0.7993	0.031368	7	7	7	6	5	5	10	8	4	4	7	6	6.68593e+06	3.56861e+06	3.26187e+06	3.16903e+07	7.01551e+07	5.01329e+07
AROG_YEAST	P32449	Phospho-2-dehydro-3-deoxyheptonate aldolase, tyrosine-inhibited OS=Saccharomyces cerevisiae (strain ATCC 204508 / S288c) GN=ARO4 PE=1 SV=2	39370.5	370	5.276	0.7553	0.004694	15	13	14	11	10	8	12	9	7	6	10	8	4.00189e+07	2.19538e+07	8.18617e+06	8.26675e+07	1.40483e+08	7.351e+07
ILV3_YEAST	P39522	Dihydroxy-acid dehydratase, mitochondrial OS=Saccharomyces cerevisiae (strain ATCC 204508 / S288c) GN=ILV3 PE=1 SV=2	62082.9	585	4.826	0.8269	0.010967	29	24	18	16	23	21	19	15	19	15	27	18	2.8179e+07	2.54458e+07	1.20606e+07	7.17933e+07	1.42152e+08	1.50124e+08
FRA1_YEAST	Q07825	Putative Xaa-Pro aminopeptidase FRA1 OS=Saccharomyces cerevisiae (strain ATCC 204508 / S288c) GN=FRA1 PE=1 SV=1	83908.9	749	3.764	0.7266	0.009031	2	2	5	5	3	3	5	5	1	1	5	4	494870	368141	32016.8	3.92961e+06	4.7194e+06	8.12203e+06
RL17A_YEAST	P05740	60S ribosomal protein L17-A OS=Saccharomyces cerevisiae (strain ATCC 204508 / S288c) GN=RPL17A PE=1 SV=4	20311.1	184	6.159	0.7436	0.009958	9	7	7	4	9	7	11	7	7	5	9	4	1.27976e+08	1.06459e+08	2.58536e+07	4.03842e+08	8.55113e+08	5.57254e+08
YNN4_YEAST	P53912	Uncharacterized protein YNL134C OS=Saccharomyces cerevisiae (strain ATCC 204508 / S288c) GN=YNL134C PE=1 SV=1	40848.6	376	5.148	0.7747	0.002422	20	12	22	13	18	12	25	14	19	12	23	10	1.00727e+08	4.06206e+07	7.00109e+07	3.20306e+08	4.48832e+08	6.68876e+08
PHO88_YEAST	P38264	Inorganic phosphate transport protein PHO88 OS=Saccharomyces cerevisiae (strain ATCC 204508 / S288c) GN=PHO88 PE=1 SV=1	20896.8	188	3.122	0.8145	0.034758	1	1	3	3	5	5	4	4	2	2	4	3	1.21566e+06	4.32811e+06	2.27539e+06	1.16426e+07	2.26616e+07	1.32229e+07
ASNS2_YEAST	P49090	Asparagine synthetase [glutamine-hydrolyzing] 2 OS=Saccharomyces cerevisiae (strain ATCC 204508 / S288c) GN=ASN2 PE=1 SV=2	63958.4	572	4.686	0.8077	0.009191	17	14	14	12	16	14	11	9	13	12	14	13	1.54457e+07	9.76738e+06	8.39204e+06	5.19026e+07	1.12562e+08	8.21999e+07
SUCA_YEAST	P53598	Succinyl-CoA ligase [ADP-forming] subunit alpha, mitochondrial OS=Saccharomyces cerevisiae (strain ATCC 204508 / S288c) GN=LSC1 PE=1 SV=1	34688.4	329	4.674	0.7983	0.037177	21	16	18	11	20	17	17	11	10	10	23	13	4.12925e+07	3.73837e+07	1.46199e+07	1.34656e+08	1.80055e+08	2.77743e+08
SIS1_YEAST	P25294	Protein SIS1 OS=Saccharomyces cerevisiae (strain ATCC 204508 / S288c) GN=SIS1 PE=1 SV=1	37052.8	352	4.392	0.7999	0.018454	19	14	17	15	19	15	21	15	21	15	21	15	3.43594e+07	2.62658e+07	2.96663e+07	1.67911e+08	2.08812e+08	3.35755e+08
YD12A_YEAST	Q12441	Transposon Ty1-DR3 Gag polyprotein OS=Saccharomyces cerevisiae (strain ATCC 204508 / S288c) GN=TY1A-DR3 PE=1 SV=1	48306.3	440	4.595	0.7606	0.008292	12	8	12	9	12	9	14	11	10	7	9	6	1.01152e+08	6.59917e+07	5.40343e+07	1.95183e+08	1.82862e+08	3.16852e+08
HMCS_YEAST	P54839	Hydroxymethylglutaryl-CoA synthase OS=Saccharomyces cerevisiae (strain ATCC 204508 / S288c) GN=ERG13 PE=1 SV=1	54401.1	491	4.181	0.773	0.01711	17	13	16	12	16	12	14	10	13	12	15	9	4.72592e+07	4.3328e+07	2.9012e+07	1.21556e+08	1.92208e+08	2.49581e+08
ARPC2_YEAST	P53731	Actin-related protein 2/3 complex subunit 2 OS=Saccharomyces cerevisiae (strain ATCC 204508 / S288c) GN=ARC35 PE=1 SV=1	39123.7	342	4.769	0.8278	0.007728	14	12	11	9	8	8	10	7	7	7	8	7	1.12375e+07	6.59205e+06	3.95442e+06	4.98527e+07	7.43811e+07	3.45317e+07
YL257_YEAST	Q06146	Uncharacterized protein YLR257W OS=Saccharomyces cerevisiae (strain ATCC 204508 / S288c) GN=YLR257W PE=1 SV=1	35222.7	321	3.855	0.7596	0.013738	8	8	7	5	8	8	8	7	9	9	10	8	1.19434e+07	1.28093e+07	6.28485e+06	4.1612e+07	5.73894e+07	8.56934e+07
SFGH_YEAST	P40363	S-formylglutathione hydrolase OS=Saccharomyces cerevisiae (strain ATCC 204508 / S288c) GN=YJL068C PE=1 SV=1	33590.8	299	2.532	0.6901	0.128185	4	4	5	5	4	4	3	2	3	3	3	3	3.93773e+06	2.09913e+06	1.10057e+06	1.74106e+07	2.4394e+07	1.08667e+07
YC21B_YEAST	P25384	Transposon Ty2-C Gag-Pol polyprotein OS=Saccharomyces cerevisiae (strain ATCC 204508 / S288c) GN=TY2B-C PE=1 SV=2	199314	1770	3.086	0.746	0.064824	2	2	6	6	0	0	5	4	4	4	5	5	146019		594468	2.08182e+06	4.31522e+06	2.44126e+06
YO21B_YEAST	Q12113	Transposon Ty2-OR1 Gag-Pol polyprotein OS=Saccharomyces cerevisiae (strain ATCC 204508 / S288c) GN=TY2B-OR1 PE=3 SV=1	199202	1770	3.086	0.746	0.064824	2	2	6	6	0	0	5	4	4	4	5	5	146019		594468	2.08182e+06	4.31522e+06	2.44126e+06
YD22B_YEAST	Q03494	Transposon Ty2-DR2 Gag-Pol polyprotein OS=Saccharomyces cerevisiae (strain ATCC 204508 / S288c) GN=TY2B-DR2 PE=3 SV=2	199329	1770	3.086	0.746	0.064824	2	2	6	6	0	0	5	4	4	4	5	5	144544		588463	2.06079e+06	4.27163e+06	2.4166e+06
YD23B_YEAST	Q07791	Transposon Ty2-DR3 Gag-Pol polyprotein OS=Saccharomyces cerevisiae (strain ATCC 204508 / S288c) GN=TY2B-DR3 PE=2 SV=1	199164	1770	3.086	0.746	0.064824	2	2	6	6	0	0	5	4	4	4	5	5	144544		588463	2.06079e+06	4.27163e+06	2.4166e+06
YG21B_YEAST	Q12337	Transposon Ty2-GR1 Gag-Pol polyprotein OS=Saccharomyces cerevisiae (strain ATCC 204508 / S288c) GN=TY2B-GR1 PE=5 SV=2	199368	1770	3.086	0.746	0.064824	2	2	6	6	0	0	5	4	4	4	5	5	144544		588463	2.06079e+06	4.27163e+06	2.4166e+06
YO22B_YEAST	Q12501	Transposon Ty2-OR2 Gag-Pol polyprotein OS=Saccharomyces cerevisiae (strain ATCC 204508 / S288c) GN=TY2B-OR2 PE=3 SV=1	199381	1770	3.086	0.746	0.064824	2	2	6	6	0	0	5	4	4	4	5	5	144544		588463	2.06079e+06	4.27163e+06	2.4166e+06
YL21B_YEAST	P0C2J3	Transposon Ty2-LR1 Gag-Pol polyprotein OS=Saccharomyces cerevisiae (strain ATCC 204508 / S288c) GN=TY2B-LR1 PE=3 SV=1	199372	1770	3.086	0.746	0.064824	2	2	6	6	0	0	5	4	4	4	5	5	143098		582579	2.04018e+06	4.22891e+06	2.39244e+06
VPS21_YEAST	P36017	Vacuolar protein sorting-associated protein 21 OS=Saccharomyces cerevisiae (strain ATCC 204508 / S288c) GN=VPS21 PE=1 SV=1	22808.8	210	3.504	0.7561	0.028703	5	5	4	4	4	4	7	7	1	1	6	6	1.56468e+06	1.20543e+06	410264	8.05846e+06	1.82027e+07	1.85492e+07
CTR9_YEAST	P89105	RNA polymerase-associated protein CTR9 OS=Saccharomyces cerevisiae (strain ATCC 204508 / S288c) GN=CTR9 PE=1 SV=3	123350	1077	3.482	0.749	0.136345	3	3	20	17	2	2	7	6	4	4	12	11	2.02946e+06	192859	1.02251e+06	1.68055e+07	7.05413e+06	1.55435e+07
CISY1_YEAST	P00890	Citrate synthase, mitochondrial OS=Saccharomyces cerevisiae (strain ATCC 204508 / S288c) GN=CIT1 PE=1 SV=2	52733.2	479	5.014	0.8037	0.010302	31	25	36	24	31	24	35	21	31	24	40	22	9.19366e+07	6.65285e+07	5.32903e+07	4.07403e+08	6.02937e+08	8.85076e+08
HIS2_YEAST	P00815	Histidine biosynthesis trifunctional protein OS=Saccharomyces cerevisiae (strain ATCC 204508 / S288c) GN=HIS4 PE=1 SV=3	86736.5	799	5.742	0.804	0.005145	37	25	30	21	37	25	38	26	27	20	41	27	3.74406e+07	3.06153e+07	1.90523e+07	1.22596e+08	2.05344e+08	2.69816e+08
DCS2_YEAST	Q12123	Inactive diphosphatase DCS2 OS=Saccharomyces cerevisiae (strain ATCC 204508 / S288c) GN=DCS2 PE=1 SV=3	40561	353	4.603	0.7757	0.035315	12	11	10	8	6	6	11	10	9	9	10	9	1.14532e+07	5.26402e+06	8.78112e+06	3.35796e+07	7.38451e+07	5.60778e+07
SLA2_YEAST	P33338	Protein SLA2 OS=Saccharomyces cerevisiae (strain ATCC 204508 / S288c) GN=SLA2 PE=1 SV=5	107578	968	3.413	0.6968	0.017562	3	3	6	6	3	3	8	7	1	1	4	4	486180	353328	212064	2.50423e+06	4.8637e+06	5.92979e+06
[truncated: 2,145 more rows]

## Sheet: S. pombe ibaq
name	accession	SGD	description	mol_weight	length	xcorr_max	dcn_max	ppm_min	tp_sp25	up_sp25	tp_sp25 2	up_sp25 2	tp_sp25 3	up_sp25 3	tp_sp103 4	up_sp103 4	tp_sp103 5	up_sp103 5	tp_sp103 3	up_sp103 3	ibaq_ar_sp25	ibaq_ar_sp25 2	ibaq_ar_sp25 3	ibaq_ar_sp103 4	ibaq_ar_sp103 5	ibaq_ar_sp103 3	ibaq_ar_sp25 corr	ibaq_ar_sp25 2 corr	ibaq_ar_sp25 3 corr	ibaq_ar_sp103 4 corr	ibaq_ar_sp103 5 corr	ibaq_ar_sp103 3 corr
[truncated: 2,260 more rows]

[truncated: 1 more sheets: Htt normalization data]
