# Supplementary material for: Comparative Analysis of Mutant Huntingtin Binding Partners in Yeast Species
Source: Sci Rep. 2018 Jun 22;8:9554. doi: 10.1038/s41598-018-27900-5 (PMC6015068; doi:10.1038/s41598-018-27900-5)
Supplement: Supplementary file 3 — Supplementary Table 3 [file 41598_2018_27900_MOESM3_ESM.xlsx]

## Sheet: Genome_Function_sc.xls
S. cerevisiae Go enrichment results
Go.ID	GO term	Enrichment.ratio	Number of associated proteins containing the term	Number of proteins containing the term	P-value	Adjusted p-value	Category
GO:0005730	nucleolus	1.9847	39	250	2.23451e-05	0.00368695	cellular_component
GO:0030529	intracellular ribonucleoprotein complex	2.41831	23	121	5.39174e-05	0.00444818	cellular_component
GO:0006368	transcription elongation from RNA polymerase II promoter	3.18061	13	52	0.000137353	0.00541827	biological_process
GO:0030686	90S preribosome	3.3189	12	46	0.000159815	0.00541827	cellular_component
GO:0043044	ATP-dependent chromatin remodeling	4.62634	8	22	0.00016419	0.00541827	biological_process
GO:0042273	ribosomal large subunit biogenesis	3.24828	12	47	0.000199575	0.0054883	biological_process
GO:0000447	endonucleolytic cleavage in ITS1 to separate SSU-rRNA from 5.8S rRNA and LSU-rRNA from tricistronic rRNA transcript (SSU-rRNA, 5.8S rRNA, LSU-rRNA)	3.25458	11	43	0.000360119	0.00660218	biological_process
GO:0032543	mitochondrial translation	2.41057	18	95	0.000359144	0.00660218	biological_process
GO:0042254	ribosome biogenesis	2.16753	23	135	0.000301142	0.00660218	biological_process
GO:0000472	endonucleolytic cleavage to generate mature 5'-end of SSU-rRNA from (SSU-rRNA, 5.8S rRNA, LSU-rRNA)	3.69361	9	31	0.000448154	0.00739454	biological_process
GO:0005762	mitochondrial large ribosomal subunit	2.95871	10	43	0.00147662	0.0188588	cellular_component
GO:0006364	rRNA processing	1.90837	24	160	0.00148584	0.0188588	biological_process
GO:0030687	preribosome, large subunit precursor	2.79894	11	50	0.00141339	0.0188588	cellular_component
GO:0000480	endonucleolytic cleavage in 5'-ETS of tricistronic rRNA transcript (SSU-rRNA, 5.8S rRNA, LSU-rRNA)	3.39265	8	30	0.00171364	0.0201965	biological_process
GO:0005488	binding	1.85054	24	165	0.00227203	0.0249923	molecular_function
GO:0030488	tRNA methylation	3.63498	6	21	0.00447641	0.046163	biological_process
GO:0006631	fatty acid metabolic process	3.46975	6	22	0.00575404	0.0527453	biological_process
GO:0032040	small-subunit processome	2.49459	10	51	0.00557487	0.0527453	cellular_component
GO:0003735	structural constituent of ribosome	1.62661	28	219	0.00674794	0.0564142	molecular_function
GO:0003743	translation initiation factor activity	2.67841	8	38	0.00820571	0.0564142	molecular_function
GO:0005759	mitochondrial matrix	1.8972	17	114	0.00738106	0.0564142	cellular_component
GO:0015031	protein transport	1.49214	38	324	0.0076449	0.0564142	biological_process
GO:0019898	extrinsic component of membrane	2.67841	8	38	0.00820571	0.0564142	cellular_component
GO:0031124	mRNA 3'-end processing	3.3189	6	23	0.00727853	0.0564142	biological_process
GO:0006896	Golgi to vacuole transport	3.18061	6	24	0.00907461	0.0575889	biological_process
GO:0031410	cytoplasmic vesicle	2.87281	7	31	0.00888334	0.0575889	cellular_component
GO:0003723	RNA binding	1.39636	45	410	0.0126248	0.0771513	molecular_function
GO:0042802	identical protein binding	1.85278	15	103	0.014116	0.0831834	molecular_function
GO:0005763	mitochondrial small ribosomal subunit	2.61932	7	34	0.0148147	0.0842903	cellular_component
GO:0000055	ribosomal large subunit export from nucleus	2.82721	6	27	0.0163292	0.0869136	biological_process
GO:0005085	guanyl-nucleotide exchange factor activity	2.82721	6	27	0.0163292	0.0869136	molecular_function
GO:0030515	snoRNA binding	3.18061	5	20	0.0169404	0.087349	molecular_function
GO:0005739	mitochondrion	1.23213	86	888	0.0196983	0.0955948	cellular_component
GO:0006413	translational initiation	2.31317	8	44	0.0196599	0.0955948	biological_process
GO:0006446	regulation of translational initiation	3.02915	5	21	0.0208354	0.0982241	biological_process
GO:0006886	intracellular protein transport	1.81749	13	91	0.0248009	0.113671	biological_process
GO:0008565	protein transporter activity	2.34361	7	38	0.0265054	0.1182	molecular_function
GO:0006396	RNA processing	2.46241	6	31	0.0311394	0.135211	biological_process
GO:0008094	DNA-dependent ATPase activity	2.65051	5	24	0.0358465	0.151658	molecular_function
GO:0005743	mitochondrial inner membrane	1.45399	24	210	0.0394548	0.158782	cellular_component
GO:0043547	positive regulation of GTPase activity	1.94071	9	59	0.0393289	0.158782	biological_process
GO:0008289	lipid binding	2.54449	5	25	0.0420165	0.165065	molecular_function
GO:0005840	ribosome	1.3861	28	257	0.0469885	0.180305	cellular_component
GO:0034515	proteasome storage granule	2.44662	5	26	0.0487878	0.182954	cellular_component
GO:0005794	Golgi apparatus	1.44573	20	176	0.0593828	0.217737	cellular_component
GO:0005525	GTP binding	1.5903	13	104	0.0629318	0.219385	molecular_function
GO:0006200	obsolete ATP catabolic process	1.4065	22	199	0.0636722	0.219385	biological_process
GO:0016746	transferase activity, transferring acyl groups	1.85054	8	55	0.0638211	0.219385	molecular_function
GO:0003824	catalytic activity	1.27224	39	390	0.0676049	0.224054	molecular_function
GO:0022625	cytosolic large ribosomal subunit	1.64643	11	85	0.0678951	0.224054	cellular_component
GO:0004004	ATP-dependent RNA helicase activity	2.19352	5	29	0.072733	0.226433	molecular_function
GO:0005758	mitochondrial intermembrane space	1.62729	11	86	0.0726264	0.226433	cellular_component
GO:0042274	ribosomal small subunit biogenesis	2.19352	5	29	0.072733	0.226433	biological_process
GO:0006184	obsolete GTP catabolic process	1.75482	8	58	0.0820781	0.241097	biological_process
GO:0006417	regulation of translation	1.9573	6	39	0.0816498	0.241097	biological_process
GO:0006511	ubiquitin-dependent protein catabolic process	1.68385	9	68	0.0832881	0.241097	biological_process
GO:0010494	cytoplasmic stress granule	1.9573	6	39	0.0816498	0.241097	cellular_component
GO:0016829	lyase activity	1.81749	7	49	0.0864725	0.245999	molecular_function
GO:0000027	ribosomal large subunit assembly	1.90837	6	40	0.0900201	0.251751	biological_process
GO:0006623	protein targeting to vacuole	1.78114	7	50	0.0941182	0.258825	biological_process
GO:0016874	ligase activity	1.45995	14	122	0.0965571	0.261179	molecular_function
GO:0005933	cellular bud	1.81749	6	42	0.108096	0.286586	cellular_component
GO:0006302	double-strand break repair	1.92764	5	33	0.112898	0.286586	biological_process
GO:0016616	oxidoreductase activity, acting on the CH-OH group of donors, NAD or NADP as acceptor	1.92764	5	33	0.112898	0.286586	molecular_function
GO:0016791	phosphatase activity	1.92764	5	33	0.112898	0.286586	molecular_function
GO:0006811	ion transport	1.45399	12	105	0.120349	0.292024	biological_process
GO:0006887	exocytosis	1.77522	6	43	0.117783	0.292024	biological_process
GO:0007124	pseudohyphal growth	1.61555	8	63	0.118664	0.292024	biological_process
GO:0006629	lipid metabolic process	1.6492	7	54	0.12828	0.306757	biological_process
GO:0003924	GTPase activity	1.52669	9	75	0.132188	0.311585	molecular_function
GO:0000462	maturation of SSU-rRNA from tricistronic rRNA transcript (SSU-rRNA, 5.8S rRNA, LSU-rRNA)	1.56584	8	65	0.135385	0.314626	biological_process
GO:0008152	metabolic process	1.20347	35	370	0.141401	0.324045	biological_process
GO:0002181	cytoplasmic translation	1.31879	17	164	0.14495	0.327627	biological_process
GO:0000166	nucleotide binding	1.14381	57	634	0.150712	0.328847	molecular_function
GO:0005622	intracellular	1.22415	28	291	0.151469	0.328847	cellular_component
GO:0006810	transport	1.14899	55	609	0.147727	0.328847	biological_process
GO:0006412	translation	1.2505	23	234	0.154754	0.331615	biological_process
GO:0008654	phospholipid biosynthetic process	1.71925	5	37	0.16153	0.341699	biological_process
GO:0016740	transferase activity	1.16187	40	438	0.174856	0.365205	molecular_function
GO:0005829	cytosol	1.18005	32	345	0.182528	0.376464	cellular_component
GO:0032968	positive regulation of transcription elongation from RNA polymerase II promoter	1.63108	5	39	0.188536	0.384055	biological_process
GO:0005198	structural molecule activity	1.43351	8	71	0.192037	0.385765	molecular_function
GO:0005524	ATP binding	1.117	59	672	0.194052	0.385765	molecular_function
GO:0003729	mRNA binding	1.4136	8	72	0.202333	0.388728	molecular_function
GO:0004386	helicase activity	1.4136	8	72	0.202333	0.388728	molecular_function
GO:0016853	isomerase activity	1.5903	5	40	0.20261	0.388728	molecular_function
GO:0005634	nucleus	1.06209	141	1689	0.208361	0.395167	cellular_component
GO:0031966	mitochondrial membrane	1.4136	7	63	0.223606	0.419261	cellular_component
GO:0000775	chromosome, centromeric region	1.44028	6	53	0.234945	0.430733	cellular_component
GO:0005643	nuclear pore	1.44028	6	53	0.234945	0.430733	cellular_component
GO:0008033	tRNA processing	1.4136	6	54	0.248278	0.450175	biological_process
GO:0016573	histone acetylation	1.4136	5	45	0.277421	0.497549	biological_process
GO:0006888	ER to Golgi vesicle-mediated transport	1.24121	8	82	0.315209	0.559241	biological_process
GO:0005654	nucleoplasm	1.22626	8	83	0.327211	0.57436	cellular_component
GO:0000139	Golgi membrane	1.16622	11	120	0.342565	0.594981	cellular_component
GO:0000122	negative regulation of transcription from RNA polymerase II promoter	1.18043	9	97	0.352439	0.599509	biological_process
GO:0016301	kinase activity	1.14789	12	133	0.352323	0.599509	molecular_function
GO:0005811	lipid particle	1.27224	5	50	0.356707	0.600578	cellular_component
GO:0016779	nucleotidyltransferase activity	1.20347	7	74	0.362685	0.604475	molecular_function
GO:0016568	chromatin modification	1.21166	6	63	0.375034	0.608031	biological_process
GO:0016787	hydrolase activity	1.06543	34	406	0.373211	0.608031	molecular_function
GO:0043332	mating projection tip	1.16988	8	87	0.375874	0.608031	cellular_component
GO:0030437	ascospore formation	1.20023	5	53	0.404846	0.64854	biological_process
GO:0000324	fungal-type vacuole	1.08276	8	94	0.461626	0.683662	cellular_component
GO:0003682	chromatin binding	1.0944	8	93	0.449447	0.683662	molecular_function
GO:0005737	cytoplasm	1.01029	140	1763	0.459277	0.683662	cellular_component
GO:0006338	chromatin remodeling	1.15658	5	55	0.436723	0.683662	biological_process
GO:0006348	chromatin silencing at telomere	1.13593	5	56	0.452524	0.683662	biological_process
GO:0006397	mRNA processing	1.08021	9	106	0.455793	0.683662	biological_process
GO:0006508	proteolysis	1.06762	12	143	0.4507	0.683662	biological_process
GO:0006897	endocytosis	1.08276	8	94	0.461626	0.683662	biological_process
GO:0051028	mRNA transport	1.116	5	57	0.468205	0.683662	biological_process
GO:0051082	unfolded protein binding	1.08606	7	82	0.468075	0.683662	molecular_function
GO:0016192	vesicle-mediated transport	1.04282	10	122	0.493509	0.708079	biological_process
GO:0016757	transferase activity, transferring glycosyl groups	1.07514	6	71	0.489367	0.708079	molecular_function
GO:0004842	ubiquitin-protein transferase activity	1.04568	6	73	0.51704	0.72018	molecular_function
GO:0005934	cellular bud tip	1.03555	7	86	0.519403	0.72018	cellular_component
GO:0006357	regulation of transcription from RNA polymerase II promoter	1.03857	8	98	0.509707	0.72018	biological_process
GO:0008380	RNA splicing	1.0602	5	60	0.514328	0.72018	biological_process
GO:0000329	fungal-type vacuole membrane	1.00177	10	127	0.546062	0.750835	cellular_component
GO:0006310	DNA recombination	1.00064	7	89	0.556681	0.759111	biological_process
GO:0003676	nucleic acid binding	0.972415	24	314	0.590041	0.785136	molecular_function
GO:0004519	endonuclease activity	0.978649	6	78	0.583423	0.785136	molecular_function
GO:0006260	DNA replication	0.978649	5	65	0.587154	0.785136	biological_process
GO:0005975	carbohydrate metabolic process	0.957603	7	93	0.604291	0.795419	biological_process
GO:0046872	metal ion binding	0.972284	47	615	0.607411	0.795419	molecular_function
GO:0004518	nuclease activity	0.93091	6	82	0.632997	0.822398	molecular_function
GO:0016310	phosphorylation	0.93091	9	123	0.638649	0.823258	biological_process
GO:0005856	cytoskeleton	0.918114	7	97	0.649095	0.830238	cellular_component
GO:0005515	protein binding	0.950127	41	549	0.663873	0.836176	molecular_function
GO:0005768	endosome	0.908745	7	98	0.659817	0.836176	cellular_component
GO:0016887	ATPase activity	0.900703	8	113	0.673309	0.841637	molecular_function
GO:0006457	protein folding	0.89057	7	100	0.680659	0.844426	biological_process
GO:0016567	protein ubiquitination	0.848162	5	75	0.71287	0.871286	biological_process
GO:0034599	cellular response to oxidative stress	0.848162	5	75	0.71287	0.871286	biological_process
GO:0003677	DNA binding	0.921081	32	442	0.71843	0.871624	molecular_function
GO:0008233	peptidase activity	0.834258	8	122	0.753625	0.90765	molecular_function
GO:0005741	mitochondrial outer membrane	0.775758	5	82	0.783215	0.936453	cellular_component
GO:0004674	protein serine/threonine kinase activity	0.788115	7	113	0.795667	0.941701	molecular_function
GO:0006366	transcription from RNA polymerase II promoter	0.763346	6	100	0.808872	0.941701	biological_process
GO:0031505	fungal-type cell wall organization	0.781202	7	114	0.80304	0.941701	biological_process
GO:0045944	positive regulation of transcription from RNA polymerase II promoter	0.808941	11	173	0.810434	0.941701	biological_process
GO:0006468	protein phosphorylation	0.753922	8	135	0.843383	0.966377	biological_process
GO:0007126	meiotic nuclear division	0.714743	5	89	0.839464	0.966377	biological_process
GO:0006281	DNA repair	0.748378	9	153	0.860192	0.978839	biological_process
GO:0016491	oxidoreductase activity	0.792058	16	257	0.868789	0.981851	molecular_function
GO:0004672	protein kinase activity	0.695758	7	128	0.886026	0.994519	molecular_function
GO:0003674	molecular_function	0.637869	73	1456	0.999999	1	molecular_function
GO:0005773	vacuole	0.640698	7	139	0.928662	1	cellular_component
GO:0005774	vacuolar membrane	0.500883	5	127	0.975806	1	cellular_component
GO:0005783	endoplasmic reticulum	0.634256	17	341	0.987537	1	cellular_component
GO:0005789	endoplasmic reticulum membrane	0.563652	14	316	0.995352	1	cellular_component
GO:0005886	plasma membrane	0.578292	17	374	0.996775	1	cellular_component
GO:0005935	cellular bud neck	0.597698	7	149	0.954605	1	cellular_component
GO:0006351	transcription, DNA-templated	0.795152	25	400	0.911694	1	biological_process
GO:0006355	regulation of transcription, DNA-templated	0.793087	24	385	0.909901	1	biological_process
GO:0006950	response to stress	0.617594	5	103	0.916275	1	biological_process
GO:0007049	cell cycle	0.534556	10	238	0.992518	1	biological_process
GO:0008150	biological_process	0.390104	31	1011	1	1	biological_process
GO:0008270	zinc ion binding	0.411729	10	309	0.99982	1	molecular_function
GO:0016020	membrane	0.730714	73	1271	0.99948	1	cellular_component
GO:0016021	integral component of membrane	0.534556	65	1547	1	1	cellular_component
GO:0051301	cell division	0.476241	7	187	0.993243	1	biological_process
GO:0055085	transmembrane transport	0.546027	10	233	0.990511	1	biological_process
GO:0055114	oxidation-reduction process	0.753302	18	304	0.923155	1	biological_process

## Sheet: Genome_Function_sp.xls
S. pombe Go enrichment results
Go.ID	GO term	Enrichment.ratio	Number of associated proteins containing the term	Number of proteins containing the term	P-value	Adjusted p-value	Category
GO:0002181	cytoplasmic translation	2.93798	83	170	3.39768e-23	3.53358e-21	biological_process
GO:0022625	cytosolic large ribosomal subunit	2.90002	40	83	1.6733e-11	8.70114e-10	cellular_component
GO:0003735	structural constituent of ribosome	1.92109	68	213	1.41329e-08	4.89941e-07	molecular_function
GO:0005524	ATP binding	1.48555	138	559	1.4465e-07	3.76091e-06	molecular_function
GO:0042254	ribosome biogenesis	2.39252	33	83	3.48575e-07	7.25037e-06	biological_process
GO:0002182	cytoplasmic translational elongation	3.22368	15	28	7.94301e-06	0.000103259	biological_process
GO:0003743	translation initiation factor activity	3.00877	17	34	6.71312e-06	0.000103259	molecular_function
GO:0004175	endopeptidase activity	3.55582	13	22	7.71294e-06	0.000103259	molecular_function
GO:0022627	cytosolic small ribosomal subunit	2.22186	24	65	5.90292e-05	0.000682115	cellular_component
GO:0005829	cytosol	1.13824	422	2231	6.56943e-05	0.000683221	cellular_component
GO:0002183	cytoplasmic translational initiation	2.73525	15	33	9.64626e-05	0.00091201	biological_process
GO:0003779	actin binding	2.44463	13	32	0.00105391	0.00913393	molecular_function
GO:0000147	actin cortical patch assembly	2.73525	10	22	0.00144538	0.011563	biological_process
GO:0045842	positive regulation of mitotic metaphase/anaphase transition	2.00585	18	54	0.00193643	0.0143849	biological_process
GO:0005737	cytoplasm	1.17526	208	1065	0.00269532	0.0175196	cellular_component
GO:0030479	actin cortical patch	2.04853	16	47	0.00266579	0.0175196	cellular_component
GO:0005730	nucleolus	1.34137	72	323	0.00382715	0.0209486	cellular_component
GO:0006696	ergosterol biosynthetic process	2.10614	14	40	0.00363143	0.0209486	biological_process
GO:0032040	small-subunit processome	2.173	13	36	0.00367149	0.0209486	cellular_component
GO:0000287	magnesium ion binding	2.00585	14	42	0.00598496	0.0289454	molecular_function
GO:0006457	protein folding	1.73107	21	73	0.00629439	0.0289454	biological_process
GO:0019843	rRNA binding	2.12384	12	34	0.00640138	0.0289454	molecular_function
GO:0043234	protein complex	1.60865	27	101	0.00638237	0.0289454	cellular_component
GO:0003723	RNA binding	1.44133	40	167	0.00845345	0.035564	molecular_function
GO:0030515	snoRNA binding	2.22872	10	27	0.00854905	0.035564	molecular_function
GO:0007021	tubulin complex assembly	2.40702	8	20	0.0109099	0.0436397	biological_process
GO:0030490	maturation of SSU-rRNA	1.94685	11	34	0.0179175	0.0690154	biological_process
GO:0051082	unfolded protein binding	1.81926	13	43	0.0189116	0.070243	molecular_function
GO:0042273	ribosomal large subunit biogenesis	2.09306	8	23	0.026818	0.0961748	biological_process
GO:0051287	NAD binding	2.10614	7	20	0.0363123	0.125883	molecular_function
GO:0050660	flavin adenine dinucleotide binding	1.86751	9	29	0.0401812	0.134802	molecular_function
GO:0000049	tRNA binding	2.00585	7	21	0.0469119	0.148467	molecular_function
GO:0005525	GTP binding	1.38457	26	113	0.0471097	0.148467	molecular_function
GO:0071963	establishment or maintenance of cell polarity regulating cell shape	1.74703	9	31	0.0595717	0.182219	biological_process
GO:0003729	mRNA binding	1.83143	7	23	0.0735044	0.212346	molecular_function
GO:0007015	actin filament organization	1.83143	7	23	0.0735044	0.212346	biological_process
GO:0006364	rRNA processing	1.3308	23	104	0.0858523	0.241315	biological_process
GO:0005654	nucleoplasm	1.75512	7	24	0.0895455	0.245072	cellular_component
GO:0005198	structural molecule activity	1.80526	6	20	0.100297	0.260772	molecular_function
GO:0005826	actomyosin contractile ring	1.54296	10	39	0.100282	0.260772	cellular_component
GO:0006897	endocytosis	1.40409	14	60	0.111861	0.283744	biological_process
GO:0016887	ATPase activity	1.34603	17	76	0.116955	0.289603	molecular_function
GO:0005643	nuclear pore	1.41589	12	51	0.128128	0.309891	cellular_component
GO:0030488	tRNA methylation	1.64115	6	22	0.145034	0.342808	biological_process
GO:0005759	mitochondrial matrix	1.31634	14	64	0.165542	0.382586	cellular_component
GO:0005741	mitochondrial outer membrane	1.50439	6	24	0.197192	0.436339	cellular_component
GO:0006487	protein N-linked glycosylation	1.45251	7	29	0.195237	0.436339	biological_process
GO:0034399	nuclear periphery	1.35395	9	40	0.209417	0.453736	cellular_component
GO:0008565	protein transporter activity	1.40409	7	30	0.220698	0.46842	molecular_function
GO:0006360	transcription from RNA polymerase I promoter	1.50439	5	20	0.229049	0.476422	biological_process
GO:0005789	endoplasmic reticulum membrane	1.15336	23	120	0.257705	0.505685	cellular_component
GO:0006508	proteolysis	1.28947	9	42	0.254611	0.505685	biological_process
GO:0030036	actin cytoskeleton organization	1.38866	6	26	0.255119	0.505685	biological_process
GO:0006888	ER to Golgi vesicle-mediated transport	1.20351	14	70	0.265737	0.511791	biological_process
GO:0004004	ATP-dependent RNA helicase activity	1.23437	8	39	0.316421	0.557651	molecular_function
GO:0005635	nuclear envelope	1.12829	18	96	0.325629	0.557651	cellular_component
GO:0006406	mRNA export from nucleus	1.30816	5	23	0.332446	0.557651	biological_process
GO:0006511	ubiquitin-dependent protein catabolic process	1.28947	6	28	0.316918	0.557651	biological_process
GO:0030437	ascospore formation	1.28947	6	28	0.316918	0.557651	biological_process
GO:0031097	medial cortex	1.30816	5	23	0.332446	0.557651	cellular_component
GO:0070317	negative regulation of G0 to G1 transition	1.30816	5	23	0.332446	0.557651	biological_process
GO:1903475	mitotic actomyosin contractile ring assembly	1.30816	5	23	0.332446	0.557651	biological_process
GO:0003899	DNA-directed RNA polymerase activity	1.24501	6	29	0.348661	0.557857	molecular_function
GO:0031965	nuclear membrane	1.24501	6	29	0.348661	0.557857	cellular_component
GO:0046961	proton-transporting ATPase activity, rotational mechanism	1.24501	6	29	0.348661	0.557857	molecular_function
GO:0046872	metal ion binding	1.04241	66	381	0.372709	0.587299	molecular_function
GO:0000139	Golgi membrane	1.17008	7	36	0.390062	0.60547	cellular_component
GO:0004843	thiol-dependent ubiquitin-specific protease activity	1.15722	5	26	0.439029	0.651106	molecular_function
GO:0009272	fungal-type cell wall biogenesis	1.12829	6	32	0.444505	0.651106	biological_process
GO:0030544	Hsp70 protein binding	1.15722	5	26	0.439029	0.651106	molecular_function
GO:0034599	cellular response to oxidative stress	1.12829	6	32	0.444505	0.651106	biological_process
GO:0005509	calcium ion binding	1.08007	7	39	0.477494	0.689714	molecular_function
GO:0005773	vacuole	1.00292	5	30	0.573318	0.816782	cellular_component
GO:0003924	GTPase activity	0.933757	9	58	0.644328	0.905542	molecular_function
GO:0006367	transcription initiation from RNA polymerase II promoter	0.884933	5	34	0.688706	0.955005	biological_process
GO:0000329	fungal-type vacuole membrane	0.622505	9	87	0.96496	1	cellular_component
GO:0000790	nuclear chromatin	0.464875	18	233	0.999984	1	cellular_component
GO:0003677	DNA binding	0.776457	24	186	0.935234	1	molecular_function
GO:0004674	protein serine/threonine kinase activity	0.716374	10	84	0.911102	1	molecular_function
GO:0005515	protein binding	0.693611	74	642	0.999954	1	molecular_function
GO:0005634	nucleus	0.752193	302	2416	1	1	cellular_component
GO:0005681	spliceosomal complex	0.380857	5	79	0.998282	1	cellular_component
GO:0005739	mitochondrion	0.91549	89	585	0.848269	1	cellular_component
GO:0005743	mitochondrial inner membrane	0.660462	9	82	0.943971	1	cellular_component
GO:0005783	endoplasmic reticulum	0.779007	69	533	0.994291	1	cellular_component
GO:0005794	Golgi apparatus	0.639739	32	301	0.999048	1	cellular_component
GO:0005886	plasma membrane	0.673015	17	152	0.978092	1	cellular_component
GO:0005887	integral component of plasma membrane	0.707946	6	51	0.872984	1	cellular_component
GO:0006338	chromatin remodeling	0.404541	8	119	0.999644	1	biological_process
GO:0006357	regulation of transcription from RNA polymerase II promoter	0.279886	6	129	0.999994	1	biological_process
GO:0006886	intracellular protein transport	0.882573	22	150	0.774287	1	biological_process
GO:0007165	signal transduction	0.585779	11	113	0.987411	1	biological_process
GO:0008270	zinc ion binding	0.458965	18	236	0.999989	1	molecular_function
GO:0016021	integral component of membrane	0.53164	69	781	1	1	cellular_component
GO:0016192	vesicle-mediated transport	0.585039	7	72	0.966856	1	biological_process
GO:0030176	integral component of endoplasmic reticulum membrane	0.567693	5	53	0.953991	1	cellular_component
GO:0032153	cell division site	0.654081	30	276	0.99781	1	cellular_component
GO:0032543	mitochondrial translation	0.289305	5	104	0.999951	1	biological_process
GO:0034613	cellular protein localization	0.457029	6	79	0.994334	1	biological_process
GO:0044732	mitotic spindle pole body	0.365552	13	214	0.999999	1	cellular_component
GO:0045292	mRNA cis splicing, via spliceosome	0.360024	7	117	0.999866	1	biological_process
GO:0051285	cell cortex of cell tip	0.839657	6	43	0.742476	1	cellular_component
GO:0051286	cell tip	0.897025	24	161	0.75444	1	cellular_component
GO:0072686	mitotic spindle	0.487909	6	74	0.989568	1	cellular_component
